# Supplementary material for: Transcriptome Analysis of Developmental Gene Expression in Thesium chinense Turcz
Source: Plants (Basel). 2025 Aug 16;14(16):2549. doi: 10.3390/plants14162549 (PMC12389193; doi:10.3390/plants14162549)
Supplement: Supplementary file 1 [file plants-14-02549-s001.zip]

Archive with 7 entries (7 files):
- Supplementary Figures and Table Legends.pdf
- Table S1.xlsx
- Table S2.xlsx
- Table S3.xlsx
- Table S4.xlsx
- Table S5.zip
- Table S6.xlsx
