# Supplementary material for: Transcriptome Analysis of Developmental Gene Expression in Thesium chinense Turcz
Source: Plants (Basel). 2025 Aug 16;14(16):2549. doi: 10.3390/plants14162549 (PMC12389193; doi:10.3390/plants14162549)
Supplement: Supplementary file 1 [file plants-14-02549-s001.zip › Table S1.xlsx]

## Sheet: Table S1 
Exported data
Type	min length	mean length	median length	max length	N50	N90	total nucleotides
Transcript	301	1805	1265	17232	2878	815	291116300
Unigene	301	1306	709	17232	2316	499	76643240
