# Supplementary material for: Transcriptome Analysis of Developmental Gene Expression in Thesium chinense Turcz
Source: Plants (Basel). 2025 Aug 16;14(16):2549. doi: 10.3390/plants14162549 (PMC12389193; doi:10.3390/plants14162549)
Supplement: Supplementary file 1 [file plants-14-02549-s001.zip › Table S2.xlsx]

## Sheet: Table S2
Exported data
Database	Number of Unigenes	Percentage
Annotated in NR	34610	58.95
Annotated in KOG	12408	21.13
Annotated in GO	27250	46.41
Annotated in PFAM	27255	46.42
Annotated in NT	31743	54.07
Total Unigenes	58706	100
