# Supplementary material for: Transcriptome Analysis of Developmental Gene Expression in Thesium chinense Turcz
Source: Plants (Basel). 2025 Aug 16;14(16):2549. doi: 10.3390/plants14162549 (PMC12389193; doi:10.3390/plants14162549)
Supplement: Supplementary file 1 [file plants-14-02549-s001.zip › Table S3.xlsx]

## Sheet: TableS3
Unigene	Unigene length	Method	ORF id	Cds length	Pep length
Cluster-2623.14467	4543	blast	Cluster-2623.14467;orf1	1842	614
Cluster-13863.0	537	blast	Cluster-13863.0;orf1	534	178
Cluster-2623.22370	973	blast	Cluster-2623.22370;orf2	546	182
Cluster-2623.22370	973	blast	Cluster-2623.22370;orf1	372	124
Cluster-4190.0	751	transdecoder	Cluster-4190.0	642	214
Cluster-2623.14694	3547	blast	Cluster-2623.14694;orf1	246	82
Cluster-2623.14877	1189	transdecoder	Cluster-2623.14877	330	111
Cluster-2623.9018	6950	blast	Cluster-2623.9018;orf1	237	79
Cluster-2623.7852	1198	blast	Cluster-2623.7852;orf1	156	52
Cluster-13457.0	404	blast	Cluster-13457.0;orf1	402	134
Cluster-10406.0	819	blast	Cluster-10406.0;orf1	816	272
Cluster-2623.20918	4755	blast	Cluster-2623.20918;orf1	2148	716
Cluster-2623.18950	2894	transdecoder	Cluster-2623.18950	1245	416
Cluster-2623.13672	3204	blast	Cluster-2623.13672;orf2	1398	466
Cluster-2623.13672	3204	blast	Cluster-2623.13672;orf3	621	207
Cluster-2623.13672	3204	blast	Cluster-2623.13672;orf1	351	117
Cluster-2623.29108	649	blast	Cluster-2623.29108;orf1	246	82
Cluster-2623.9244	497	transdecoder	Cluster-2623.9244	495	166
Cluster-2623.1108	1598	blast	Cluster-2623.1108;orf1	351	117
Cluster-2511.0	354	transdecoder	Cluster-2511.0	351	118
Cluster-2623.7284	2904	blast	Cluster-2623.7284;orf1	1737	579
Cluster-865.0	321	transdecoder	Cluster-865.0	321	108
Cluster-12578.0	1238	transdecoder	Cluster-12578.0	1236	413
Cluster-2623.24425	2825	blast	Cluster-2623.24425;orf1	1674	558
Cluster-2623.30176	1813	blast	Cluster-2623.30176;orf1	1374	458
Cluster-2623.3989	760	blast	Cluster-2623.3989;orf1	537	179
Cluster-2623.11603	2880	blast	Cluster-2623.11603;orf1	1698	566
Cluster-2623.26565	3699	blast	Cluster-2623.26565;orf2	2073	691
Cluster-2623.26565	3699	blast	Cluster-2623.26565;orf1	402	134
Cluster-2623.19495	4808	blast	Cluster-2623.19495;orf1	684	228
Cluster-6497.0	335	transdecoder	Cluster-6497.0	333	112
Cluster-2623.3394	430	blast	Cluster-2623.3394;orf1	429	143
Cluster-2623.19495	4808	blast	Cluster-2623.19495;orf2	435	145
Cluster-2623.14139	3932	blast	Cluster-2623.14139;orf1	2115	705
Cluster-2623.13907	4017	blast	Cluster-2623.13907;orf2	315	105
Cluster-2623.13907	4017	blast	Cluster-2623.13907;orf1	117	39
Cluster-2623.12335	2470	blast	Cluster-2623.12335;orf1	141	47
Cluster-2623.12335	2470	blast	Cluster-2623.12335;orf3	1203	401
Cluster-2623.12335	2470	blast	Cluster-2623.12335;orf2	630	210
Cluster-2623.16057	3760	blast	Cluster-2623.16057;orf1	1713	571
Cluster-2033.0	331	blast	Cluster-2033.0;orf1	330	110
Cluster-15004.0	487	blast	Cluster-15004.0;orf1	486	162
Cluster-6905.0	370	transdecoder	Cluster-6905.0	366	123
Cluster-5835.0	1002	blast	Cluster-5835.0;orf1	966	322
Cluster-2623.6896	2393	blast	Cluster-2623.6896;orf1	948	316
Cluster-6589.0	420	blast	Cluster-6589.0;orf1	357	119
Cluster-2623.888	955	blast	Cluster-2623.888;orf1	402	134
Cluster-2623.17686	5559	blast	Cluster-2623.17686;orf1	1140	380
Cluster-2623.17686	5559	blast	Cluster-2623.17686;orf2	1620	540
Cluster-2623.6978	2601	blast	Cluster-2623.6978;orf2	174	58
Cluster-2623.6978	2601	blast	Cluster-2623.6978;orf1	642	214
Cluster-2623.22871	5089	blast	Cluster-2623.22871;orf1	825	275
Cluster-2623.20471	1312	blast	Cluster-2623.20471;orf1	540	180
Cluster-2623.13890	785	blast	Cluster-2623.13890;orf1	597	199
Cluster-7529.0	701	blast	Cluster-7529.0;orf1	423	141
Cluster-2623.31075	3506	blast	Cluster-2623.31075;orf1	2976	992
Cluster-2623.21635	1281	blast	Cluster-2623.21635;orf1	651	217
Cluster-2623.22871	5089	blast	Cluster-2623.22871;orf2	897	299
Cluster-2623.8627	2824	blast	Cluster-2623.8627;orf1	1248	416
Cluster-7444.0	384	transdecoder	Cluster-7444.0	342	114
Cluster-2623.13275	6464	blast	Cluster-2623.13275;orf3	609	203
Cluster-2623.13275	6464	blast	Cluster-2623.13275;orf2	1197	399
Cluster-2623.13275	6464	blast	Cluster-2623.13275;orf1	663	221
Cluster-2623.20872	3657	blast	Cluster-2623.20872;orf2	831	277
Cluster-2623.20872	3657	blast	Cluster-2623.20872;orf3	153	51
Cluster-2623.20872	3657	blast	Cluster-2623.20872;orf1	189	63
Cluster-5268.0	661	transdecoder	Cluster-5268.0	660	221
Cluster-2623.6519	730	blast	Cluster-2623.6519;orf1	396	132
Cluster-14033.0	391	blast	Cluster-14033.0;orf1	390	130
Cluster-15723.0	352	transdecoder	Cluster-15723.0	354	118
Cluster-18308.0	449	transdecoder	Cluster-18308.0	450	150
Cluster-12856.0	423	transdecoder	Cluster-12856.0	420	141
Cluster-2093.0	514	transdecoder	Cluster-2093.0	513	172
Cluster-2623.8455	1837	blast	Cluster-2623.8455;orf1	1320	440
Cluster-2623.20482	2059	blast	Cluster-2623.20482;orf1	510	170
Cluster-12572.0	753	transdecoder	Cluster-12572.0	720	241
Cluster-2623.17109	5566	blast	Cluster-2623.17109;orf2	225	75
Cluster-4550.0	474	transdecoder	Cluster-4550.0	477	159
Cluster-2623.34883	2372	blast	Cluster-2623.34883;orf1	1923	641
Cluster-2623.15276	1710	blast	Cluster-2623.15276;orf1	261	87
Cluster-2623.15601	1974	transdecoder	Cluster-2623.15601	879	293
Cluster-2623.14977	5798	blast	Cluster-2623.14977;orf3	687	229
Cluster-2623.14977	5798	blast	Cluster-2623.14977;orf2	432	144
Cluster-16128.0	1734	blast	Cluster-16128.0;orf1	1665	555
Cluster-2539.0	843	transdecoder	Cluster-2539.0	771	258
Cluster-2623.15609	1076	transdecoder	Cluster-2623.15609	504	168
Cluster-2623.19775	4927	transdecoder	Cluster-2623.19775	873	292
Cluster-2623.16425	2521	blast	Cluster-2623.16425;orf1	822	274
Cluster-3937.0	402	blast	Cluster-3937.0;orf1	384	128
Cluster-2623.1521	952	blast	Cluster-2623.1521;orf1	621	207
Cluster-10285.0	852	blast	Cluster-10285.0;orf1	546	182
Cluster-2623.18572	3179	blast	Cluster-2623.18572;orf1	627	209
Cluster-2623.18572	3179	blast	Cluster-2623.18572;orf2	303	101
Cluster-2623.18572	3179	blast	Cluster-2623.18572;orf3	993	331
Cluster-2623.19248	1932	blast	Cluster-2623.19248;orf1	339	113
Cluster-12190.0	498	blast	Cluster-12190.0;orf1	498	166
Cluster-2623.1624	1057	blast	Cluster-2623.1624;orf1	1017	339
Cluster-3157.0	320	transdecoder	Cluster-3157.0	321	107
Cluster-2623.14215	5248	blast	Cluster-2623.14215;orf1	2247	749
Cluster-2623.34112	617	blast	Cluster-2623.34112;orf1	615	205
Cluster-7423.0	405	blast	Cluster-7423.0;orf1	369	123
Cluster-2623.21132	3398	blast	Cluster-2623.21132;orf1	1335	445
Cluster-2623.22248	3489	blast	Cluster-2623.22248;orf1	531	177
Cluster-16557.0	1109	blast	Cluster-16557.0;orf1	906	302
Cluster-2623.30469	1029	blast	Cluster-2623.30469;orf1	255	85
Cluster-2623.1605	817	blast	Cluster-2623.1605;orf1	816	272
Cluster-15429.0	360	blast	Cluster-15429.0;orf1	357	119
Cluster-2623.15479	4745	blast	Cluster-2623.15479;orf1	291	97
Cluster-2623.8542	10217	blast	Cluster-2623.8542;orf1	351	117
Cluster-2623.13030	2791	blast	Cluster-2623.13030;orf2	1065	355
Cluster-2623.9704	2217	blast	Cluster-2623.9704;orf1	1956	652
Cluster-2623.13030	2791	blast	Cluster-2623.13030;orf1	747	249
Cluster-2623.4237	536	blast	Cluster-2623.4237;orf1	534	178
Cluster-15063.0	619	blast	Cluster-15063.0;orf1	510	170
Cluster-20464.0	2895	blast	Cluster-20464.0;orf1	2532	844
Cluster-21522.1	372	blast	Cluster-21522.1;orf1	369	123
Cluster-2623.28568	729	transdecoder	Cluster-2623.28568	366	123
Cluster-10605.0	856	blast	Cluster-10605.0;orf1	645	215
Cluster-20085.0	1441	transdecoder	Cluster-20085.0	342	115
Cluster-2623.3821	552	blast	Cluster-2623.3821;orf1	339	113
Cluster-18591.2	792	transdecoder	Cluster-18591.2	792	265
Cluster-8062.0	431	blast	Cluster-8062.0;orf1	312	104
Cluster-12924.0	422	blast	Cluster-12924.0;orf1	420	140
Cluster-2623.9011	723	blast	Cluster-2623.9011;orf2	132	44
Cluster-2623.9011	723	blast	Cluster-2623.9011;orf1	276	92
Cluster-2623.3853	902	transdecoder	Cluster-2623.3853	360	120
Cluster-2623.3852	804	transdecoder	Cluster-2623.3852	573	191
Cluster-2623.3850	1582	transdecoder	Cluster-2623.3850	1413	471
Cluster-2623.8331	570	blast	Cluster-2623.8331;orf1	336	112
Cluster-13771.0	1323	blast	Cluster-13771.0;orf1	1320	440
Cluster-2623.8096	3665	blast	Cluster-2623.8096;orf1	708	236
Cluster-2623.2808	506	blast	Cluster-2623.2808;orf1	504	168
Cluster-2623.13850	2864	blast	Cluster-2623.13850;orf1	1530	510
Cluster-2623.13850	2864	blast	Cluster-2623.13850;orf2	384	128
Cluster-18778.0	771	blast	Cluster-18778.0;orf1	249	83
Cluster-2623.11669	4874	blast	Cluster-2623.11669;orf1	855	285
Cluster-19562.0	646	blast	Cluster-19562.0;orf1	504	168
Cluster-5726.0	339	blast	Cluster-5726.0;orf2	336	112
Cluster-2623.17558	1599	blast	Cluster-2623.17558;orf1	132	44
Cluster-5726.0	339	blast	Cluster-5726.0;orf1	336	112
Cluster-2623.2186	386	transdecoder	Cluster-2623.2186	357	120
Cluster-2623.12124	580	blast	Cluster-2623.12124;orf1	354	118
Cluster-3789.0	911	blast	Cluster-3789.0;orf1	909	303
Cluster-2623.7353	1778	transdecoder	Cluster-2623.7353	417	139
Cluster-2623.13296	4517	blast	Cluster-2623.13296;orf1	819	273
Cluster-2623.13296	4517	blast	Cluster-2623.13296;orf2	798	266
Cluster-13564.0	736	transdecoder	Cluster-13564.0	687	229
Cluster-2623.13529	2791	transdecoder	Cluster-2623.13529	438	146
Cluster-10432.0	389	transdecoder	Cluster-10432.0	357	119
Cluster-2623.20976	2504	blast	Cluster-2623.20976;orf1	918	306
Cluster-2623.9247	963	transdecoder	Cluster-2623.9247	315	116
Cluster-20050.0	400	blast	Cluster-20050.0;orf1	396	132
Cluster-3420.0	400	transdecoder	Cluster-3420.0	399	133
Cluster-2623.7325	872	blast	Cluster-2623.7325;orf1	645	215
Cluster-2623.12681	4493	blast	Cluster-2623.12681;orf1	129	43
Cluster-13188.0	319	blast	Cluster-13188.0;orf1	318	106
Cluster-2623.12681	4493	blast	Cluster-2623.12681;orf3	135	45
Cluster-2623.12681	4493	blast	Cluster-2623.12681;orf2	813	271
Cluster-2623.21494	3206	blast	Cluster-2623.21494;orf3	273	91
Cluster-2623.21494	3206	blast	Cluster-2623.21494;orf2	690	230
Cluster-2623.21494	3206	blast	Cluster-2623.21494;orf1	174	58
Cluster-2623.917	1178	transdecoder	Cluster-2623.917	909	303
Cluster-2623.912	960	transdecoder	Cluster-2623.912	447	149
Cluster-2623.913	562	transdecoder	Cluster-2623.913	441	147
Cluster-2623.24904	3535	blast	Cluster-2623.24904;orf1	705	235
Cluster-8369.0	770	blast	Cluster-8369.0;orf1	540	180
Cluster-2623.33297	303	transdecoder	Cluster-2623.33297	303	101
Cluster-11418.0	361	blast	Cluster-11418.0;orf1	360	120
Cluster-2623.13111	378	blast	Cluster-2623.13111;orf1	327	109
Cluster-2623.13293	497	transdecoder	Cluster-2623.13293	489	163
Cluster-2623.14008	5425	blast	Cluster-2623.14008;orf2	2028	676
Cluster-2623.14008	5425	blast	Cluster-2623.14008;orf1	333	111
Cluster-14516.0	1387	blast	Cluster-14516.0;orf1	1344	448
Cluster-2623.2729	447	transdecoder	Cluster-2623.2729	447	150
Cluster-2623.11004	3427	blast	Cluster-2623.11004;orf1	237	79
Cluster-2623.4094	1083	blast	Cluster-2623.4094;orf1	426	142
Cluster-2623.4094	1083	blast	Cluster-2623.4094;orf2	351	117
Cluster-13874.0	768	transdecoder	Cluster-13874.0	567	189
Cluster-2623.7538	4801	blast	Cluster-2623.7538;orf1	2898	966
Cluster-2623.17152	4855	blast	Cluster-2623.17152;orf1	189	63
Cluster-2623.12220	2048	blast	Cluster-2623.12220;orf1	222	74
Cluster-2399.0	880	blast	Cluster-2399.0;orf1	876	292
Cluster-15748.0	400	blast	Cluster-15748.0;orf1	276	92
Cluster-2623.31809	358	blast	Cluster-2623.31809;orf1	276	92
Cluster-11116.0	337	transdecoder	Cluster-11116.0	336	113
Cluster-2623.52	1982	blast	Cluster-2623.52;orf1	1806	602
Cluster-2623.16905	2449	blast	Cluster-2623.16905;orf1	738	246
Cluster-2623.4718	644	blast	Cluster-2623.4718;orf1	552	184
Cluster-14173.0	371	transdecoder	Cluster-14173.0	372	124
Cluster-924.0	347	transdecoder	Cluster-924.0	345	116
Cluster-1227.0	1210	blast	Cluster-1227.0;orf1	1209	403
Cluster-16768.0	1405	blast	Cluster-16768.0;orf1	1092	364
Cluster-428.0	376	transdecoder	Cluster-428.0	372	125
Cluster-13691.0	324	transdecoder	Cluster-13691.0	321	108
Cluster-2623.24815	1056	transdecoder	Cluster-2623.24815	1056	352
Cluster-13691.3	525	transdecoder	Cluster-13691.3	528	176
Cluster-2623.1487	1232	blast	Cluster-2623.1487;orf1	1125	375
Cluster-2623.21992	2552	blast	Cluster-2623.21992;orf2	99	33
Cluster-2623.5201	2865	blast	Cluster-2623.5201;orf1	519	173
Cluster-2623.21992	2552	blast	Cluster-2623.21992;orf1	1167	389
Cluster-2623.29579	429	transdecoder	Cluster-2623.29579	417	139
Cluster-2623.15696	3168	blast	Cluster-2623.15696;orf1	432	144
Cluster-10189.0	386	transdecoder	Cluster-10189.0	387	129
Cluster-2623.29574	1196	transdecoder	Cluster-2623.29574	462	155
Cluster-1921.0	805	blast	Cluster-1921.0;orf1	804	268
Cluster-2623.4794	687	transdecoder	Cluster-2623.4794	417	139
Cluster-2623.1835	1556	blast	Cluster-2623.1835;orf1	741	247
Cluster-12003.0	438	transdecoder	Cluster-12003.0	435	146
Cluster-2623.22058	715	blast	Cluster-2623.22058;orf1	483	161
Cluster-2623.4859	1959	blast	Cluster-2623.4859;orf1	354	118
Cluster-2623.24583	2869	blast	Cluster-2623.24583;orf1	1281	427
Cluster-19639.0	979	blast	Cluster-19639.0;orf1	813	271
Cluster-7177.0	723	transdecoder	Cluster-7177.0	573	191
Cluster-2623.7089	3367	blast	Cluster-2623.7089;orf1	156	52
Cluster-2623.7089	3367	blast	Cluster-2623.7089;orf2	1638	546
Cluster-2623.7428	1663	blast	Cluster-2623.7428;orf1	516	172
Cluster-2623.22253	2459	blast	Cluster-2623.22253;orf1	2100	700
Cluster-2623.19498	1391	blast	Cluster-2623.19498;orf1	1191	397
Cluster-2623.11070	4046	blast	Cluster-2623.11070;orf1	1053	351
Cluster-2623.11070	4046	blast	Cluster-2623.11070;orf2	1086	362
Cluster-2623.10278	2404	blast	Cluster-2623.10278;orf2	504	168
Cluster-2623.10278	2404	blast	Cluster-2623.10278;orf1	1314	438
Cluster-2623.10724	1601	blast	Cluster-2623.10724;orf1	675	225
Cluster-2623.27386	3288	blast	Cluster-2623.27386;orf2	735	245
Cluster-2623.27386	3288	blast	Cluster-2623.27386;orf1	135	45
Cluster-2623.10724	1601	blast	Cluster-2623.10724;orf2	342	114
Cluster-14067.0	952	blast	Cluster-14067.0;orf1	636	212
Cluster-2623.9607	2499	blast	Cluster-2623.9607;orf1	987	329
Cluster-16751.0	1089	blast	Cluster-16751.0;orf1	945	315
Cluster-2623.20750	3435	blast	Cluster-2623.20750;orf1	366	122
Cluster-2623.19359	2812	blast	Cluster-2623.19359;orf1	240	80
Cluster-2623.19359	2812	blast	Cluster-2623.19359;orf2	555	185
Cluster-2623.19226	2671	blast	Cluster-2623.19226;orf1	1806	602
Cluster-2623.10179	311	transdecoder	Cluster-2623.10179	312	104
Cluster-2623.1704	629	transdecoder	Cluster-2623.1704	357	120
Cluster-2623.1707	1298	transdecoder	Cluster-2623.1707	1251	417
Cluster-8075.0	385	blast	Cluster-8075.0;orf1	381	127
Cluster-2623.27100	2105	blast	Cluster-2623.27100;orf1	510	170
Cluster-2623.11739	1092	blast	Cluster-2623.11739;orf1	321	107
Cluster-2623.11983	1379	blast	Cluster-2623.11983;orf1	489	163
Cluster-2623.25634	3037	blast	Cluster-2623.25634;orf1	324	108
Cluster-6199.0	518	blast	Cluster-6199.0;orf1	516	172
Cluster-9016.0	368	transdecoder	Cluster-9016.0	366	123
Cluster-6191.0	802	blast	Cluster-6191.0;orf1	801	267
Cluster-2623.24243	4336	blast	Cluster-2623.24243;orf1	225	75
Cluster-2623.22247	7274	blast	Cluster-2623.22247;orf1	942	314
Cluster-2623.17524	1157	transdecoder	Cluster-2623.17524	543	182
Cluster-2623.15488	1505	blast	Cluster-2623.15488;orf1	837	279
Cluster-9894.0	345	transdecoder	Cluster-9894.0	345	115
Cluster-2623.20859	4619	blast	Cluster-2623.20859;orf1	234	78
Cluster-2623.19172	1582	blast	Cluster-2623.19172;orf1	639	213
Cluster-10592.0	333	transdecoder	Cluster-10592.0	306	103
Cluster-2623.11533	1382	blast	Cluster-2623.11533;orf1	1107	369
Cluster-2623.15820	4495	blast	Cluster-2623.15820;orf1	648	216
Cluster-2623.8480	1084	blast	Cluster-2623.8480;orf1	1083	361
Cluster-2623.11262	2279	blast	Cluster-2623.11262;orf1	540	180
Cluster-588.0	323	blast	Cluster-588.0;orf1	243	81
Cluster-1830.0	352	transdecoder	Cluster-1830.0	354	118
Cluster-2623.5842	309	transdecoder	Cluster-2623.5842	309	103
Cluster-5883.0	310	transdecoder	Cluster-5883.0	309	104
Cluster-2623.8527	559	blast	Cluster-2623.8527;orf1	201	67
Cluster-2623.5844	700	transdecoder	Cluster-2623.5844	699	234
Cluster-2623.11647	3867	blast	Cluster-2623.11647;orf1	999	333
Cluster-2623.11647	3867	blast	Cluster-2623.11647;orf2	174	58
Cluster-2623.14621	9246	blast	Cluster-2623.14621;orf2	5127	1709
Cluster-2623.12025	3467	blast	Cluster-2623.12025;orf1	1620	540
Cluster-2623.19892	2746	blast	Cluster-2623.19892;orf1	1137	379
Cluster-2623.12025	3467	blast	Cluster-2623.12025;orf2	612	204
Cluster-10480.0	604	blast	Cluster-10480.0;orf1	426	142
Cluster-2623.30177	600	blast	Cluster-2623.30177;orf1	111	37
Cluster-2623.13521	2348	transdecoder	Cluster-2623.13521	336	105
Cluster-2623.21960	5019	blast	Cluster-2623.21960;orf1	1875	625
Cluster-5735.0	408	blast	Cluster-5735.0;orf1	405	135
Cluster-1560.0	483	transdecoder	Cluster-1560.0	480	161
Cluster-2623.20568	1023	blast	Cluster-2623.20568;orf2	330	110
Cluster-2623.17216	1765	blast	Cluster-2623.17216;orf1	966	322
Cluster-2708.0	947	blast	Cluster-2708.0;orf1	945	315
Cluster-4520.0	329	blast	Cluster-4520.0;orf1	327	109
Cluster-2623.11094	1420	blast	Cluster-2623.11094;orf1	486	162
Cluster-2623.31319	578	blast	Cluster-2623.31319;orf1	372	124
Cluster-2623.32216	367	transdecoder	Cluster-2623.32216	363	122
Cluster-2623.33696	382	transdecoder	Cluster-2623.33696	372	124
Cluster-2623.9071	1913	blast	Cluster-2623.9071;orf1	594	198
Cluster-2623.30000	1539	blast	Cluster-2623.30000;orf1	450	150
Cluster-2623.22328	1101	blast	Cluster-2623.22328;orf1	360	120
Cluster-2623.16423	4119	blast	Cluster-2623.16423;orf1	3360	1120
Cluster-12483.0	323	transdecoder	Cluster-12483.0	321	108
Cluster-2623.24518	2501	blast	Cluster-2623.24518;orf1	354	118
Cluster-6109.0	306	transdecoder	Cluster-6109.0	303	102
Cluster-4299.0	576	blast	Cluster-4299.0;orf1	573	191
Cluster-20244.0	1617	transdecoder	Cluster-20244.0	612	139
Cluster-2623.16172	1977	blast	Cluster-2623.16172;orf1	417	139
Cluster-10797.0	397	transdecoder	Cluster-10797.0	399	133
Cluster-105.0	369	blast	Cluster-105.0;orf1	366	122
Cluster-2623.13130	322	blast	Cluster-2623.13130;orf1	318	106
Cluster-1953.0	802	transdecoder	Cluster-1953.0	426	143
Cluster-2623.11862	3159	blast	Cluster-2623.11862;orf3	72	24
Cluster-5589.0	1723	blast	Cluster-5589.0;orf1	1407	469
Cluster-2623.18662	3584	blast	Cluster-2623.18662;orf1	2508	836
Cluster-2623.19615	5594	blast	Cluster-2623.19615;orf1	1725	575
Cluster-2623.20380	7192	blast	Cluster-2623.20380;orf2	177	59
Cluster-2623.11862	3159	blast	Cluster-2623.11862;orf1	1317	439
Cluster-2623.20224	3533	blast	Cluster-2623.20224;orf1	1566	522
Cluster-2623.20380	7192	blast	Cluster-2623.20380;orf1	342	114
Cluster-2623.20614	1507	blast	Cluster-2623.20614;orf1	1104	368
Cluster-2623.18448	3819	blast	Cluster-2623.18448;orf2	1179	393
Cluster-2623.16431	1427	blast	Cluster-2623.16431;orf1	1080	360
Cluster-2623.18448	3819	blast	Cluster-2623.18448;orf1	231	77
Cluster-8948.0	966	blast	Cluster-8948.0;orf1	861	287
Cluster-8999.0	442	blast	Cluster-8999.0;orf1	441	147
Cluster-2623.21445	3354	blast	Cluster-2623.21445;orf1	2607	869
Cluster-2623.18111	14110	blast	Cluster-2623.18111;orf2	228	76
Cluster-2623.18111	14110	blast	Cluster-2623.18111;orf1	12723	4241
Cluster-2623.16796	3971	blast	Cluster-2623.16796;orf2	132	44
Cluster-2623.16796	3971	blast	Cluster-2623.16796;orf1	669	223
Cluster-21387.0	347	blast	Cluster-21387.0;orf1	246	82
Cluster-2623.16203	2033	blast	Cluster-2623.16203;orf2	537	179
Cluster-2623.3312	621	blast	Cluster-2623.3312;orf1	546	182
Cluster-2623.16203	2033	blast	Cluster-2623.16203;orf1	537	179
Cluster-2623.34635	2892	blast	Cluster-2623.34635;orf1	2721	907
Cluster-20326.0	430	transdecoder	Cluster-20326.0	426	143
Cluster-2623.18624	5635	blast	Cluster-2623.18624;orf1	1098	366
Cluster-2623.31691	378	transdecoder	Cluster-2623.31691	378	127
Cluster-2623.11089	910	transdecoder	Cluster-2623.11089	585	195
Cluster-2623.20198	1086	blast	Cluster-2623.20198;orf1	462	154
Cluster-2623.20198	1086	blast	Cluster-2623.20198;orf2	420	140
Cluster-5144.0	604	blast	Cluster-5144.0;orf1	519	173
Cluster-2623.23442	1705	blast	Cluster-2623.23442;orf1	1704	568
Cluster-2623.16800	827	transdecoder	Cluster-2623.16800	825	276
Cluster-2623.21847	2412	blast	Cluster-2623.21847;orf1	2070	690
Cluster-2623.16937	3992	blast	Cluster-2623.16937;orf1	342	114
Cluster-17692.0	493	transdecoder	Cluster-17692.0	324	109
Cluster-2623.34364	1142	blast	Cluster-2623.34364;orf1	210	70
Cluster-2623.9548	2477	blast	Cluster-2623.9548;orf2	441	147
Cluster-2623.8886	3435	blast	Cluster-2623.8886;orf1	1452	484
Cluster-15323.0	376	transdecoder	Cluster-15323.0	375	126
Cluster-21165.0	335	transdecoder	Cluster-21165.0	318	106
Cluster-14865.0	626	transdecoder	Cluster-14865.0	357	120
Cluster-9915.0	382	transdecoder	Cluster-9915.0	381	128
Cluster-288.0	625	transdecoder	Cluster-288.0	465	155
Cluster-8465.0	442	transdecoder	Cluster-8465.0	441	148
Cluster-2623.35065	1546	blast	Cluster-2623.35065;orf1	1320	440
Cluster-2623.691	955	blast	Cluster-2623.691;orf1	705	235
Cluster-2623.16541	2533	blast	Cluster-2623.16541;orf1	1653	551
Cluster-2623.25943	2563	transdecoder	Cluster-2623.25943	942	315
Cluster-6612.1	334	transdecoder	Cluster-6612.1	333	111
Cluster-2623.10362	3004	blast	Cluster-2623.10362;orf2	696	232
Cluster-2623.10362	3004	blast	Cluster-2623.10362;orf1	162	54
Cluster-2623.18414	1116	blast	Cluster-2623.18414;orf1	240	80
Cluster-2623.20250	5112	blast	Cluster-2623.20250;orf1	1653	551
Cluster-13396.0	434	transdecoder	Cluster-13396.0	432	145
Cluster-20110.0	454	transdecoder	Cluster-20110.0	306	102
Cluster-3297.0	985	blast	Cluster-3297.0;orf1	927	309
Cluster-6181.0	702	transdecoder	Cluster-6181.0	705	235
Cluster-6429.0	448	blast	Cluster-6429.0;orf1	405	135
Cluster-2623.13021	2587	blast	Cluster-2623.13021;orf1	96	32
Cluster-2623.13021	2587	blast	Cluster-2623.13021;orf2	708	236
Cluster-2623.11467	3174	blast	Cluster-2623.11467;orf1	1740	580
Cluster-7517.0	346	blast	Cluster-7517.0;orf1	315	105
Cluster-2623.26893	4337	blast	Cluster-2623.26893;orf1	324	108
Cluster-2623.26893	4337	blast	Cluster-2623.26893;orf2	567	189
Cluster-4784.0	447	blast	Cluster-4784.0;orf1	447	149
Cluster-2623.1834	2556	transdecoder	Cluster-2623.1834	2367	789
Cluster-2623.14568	1986	blast	Cluster-2623.14568;orf2	207	69
Cluster-2623.14568	1986	blast	Cluster-2623.14568;orf1	702	234
Cluster-2623.31513	559	blast	Cluster-2623.31513;orf1	468	156
Cluster-2623.13882	329	transdecoder	Cluster-2623.13882	330	110
Cluster-2623.7351	1882	blast	Cluster-2623.7351;orf1	372	124
Cluster-2623.13887	1866	transdecoder	Cluster-2623.13887	345	116
Cluster-2623.16976	2144	blast	Cluster-2623.16976;orf1	216	72
Cluster-6770.0	328	transdecoder	Cluster-6770.0	324	109
Cluster-2623.17277	1375	blast	Cluster-2623.17277;orf1	720	240
Cluster-2623.13888	585	transdecoder	Cluster-2623.13888	420	141
Cluster-2623.20419	3956	transdecoder	Cluster-2623.20419	600	128
Cluster-2623.5105	2413	blast	Cluster-2623.5105;orf1	270	90
Cluster-2623.20466	3035	blast	Cluster-2623.20466;orf3	609	203
Cluster-18296.0	1132	blast	Cluster-18296.0;orf1	1107	369
Cluster-2623.20963	4973	blast	Cluster-2623.20963;orf1	2727	909
Cluster-8346.0	1874	blast	Cluster-8346.0;orf1	1206	402
Cluster-2623.20466	3035	blast	Cluster-2623.20466;orf1	393	131
Cluster-8346.0	1874	blast	Cluster-8346.0;orf2	342	114
Cluster-2623.17989	1131	blast	Cluster-2623.17989;orf1	678	226
Cluster-19802.0	2244	transdecoder	Cluster-19802.0	2061	687
Cluster-10142.0	888	transdecoder	Cluster-10142.0	534	282
Cluster-2623.1161	1145	blast	Cluster-2623.1161;orf1	957	319
Cluster-2623.24601	1358	blast	Cluster-2623.24601;orf1	615	205
Cluster-8783.0	1982	blast	Cluster-8783.0;orf1	1344	448
Cluster-10321.0	390	blast	Cluster-10321.0;orf1	390	130
Cluster-19890.0	1100	blast	Cluster-19890.0;orf2	561	187
Cluster-4526.0	528	blast	Cluster-4526.0;orf1	480	160
Cluster-6885.0	851	blast	Cluster-6885.0;orf1	630	210
Cluster-6865.0	708	transdecoder	Cluster-6865.0	705	236
Cluster-19838.0	697	transdecoder	Cluster-19838.0	552	184
Cluster-2623.13053	2871	blast	Cluster-2623.13053;orf1	228	76
Cluster-2623.13053	2871	blast	Cluster-2623.13053;orf3	786	262
Cluster-2623.13053	2871	blast	Cluster-2623.13053;orf2	486	162
Cluster-9131.0	482	blast	Cluster-9131.0;orf1	444	148
Cluster-6739.0	386	transdecoder	Cluster-6739.0	387	129
Cluster-2623.28162	3134	blast	Cluster-2623.28162;orf1	303	101
Cluster-2623.15303	3065	blast	Cluster-2623.15303;orf1	1764	588
Cluster-2623.19295	2722	blast	Cluster-2623.19295;orf2	1128	376
Cluster-2623.19295	2722	blast	Cluster-2623.19295;orf1	141	47
Cluster-812.0	586	transdecoder	Cluster-812.0	585	196
Cluster-5158.0	870	blast	Cluster-5158.0;orf1	789	263
Cluster-2623.26745	2607	blast	Cluster-2623.26745;orf2	93	31
Cluster-2623.26745	2607	blast	Cluster-2623.26745;orf1	261	87
Cluster-4189.0	759	transdecoder	Cluster-4189.0	738	246
Cluster-2623.29633	942	transdecoder	Cluster-2623.29633	579	194
Cluster-2623.4928	540	blast	Cluster-2623.4928;orf1	447	149
Cluster-9750.0	634	transdecoder	Cluster-9750.0	636	212
Cluster-14017.1	614	transdecoder	Cluster-14017.1	612	205
Cluster-8122.1	413	blast	Cluster-8122.1;orf1	411	137
Cluster-16045.0	831	blast	Cluster-16045.0;orf1	555	185
Cluster-2623.14431	5368	blast	Cluster-2623.14431;orf3	90	30
Cluster-2623.14431	5368	blast	Cluster-2623.14431;orf1	1026	342
Cluster-2623.34541	1487	transdecoder	Cluster-2623.34541	1341	447
Cluster-2623.34542	732	transdecoder	Cluster-2623.34542	657	219
Cluster-2623.20660	2651	blast	Cluster-2623.20660;orf2	357	119
Cluster-2623.20660	2651	blast	Cluster-2623.20660;orf1	243	81
Cluster-17126.0	308	blast	Cluster-17126.0;orf1	306	102
Cluster-2623.16380	4651	blast	Cluster-2623.16380;orf1	3111	1037
Cluster-2623.16380	4651	blast	Cluster-2623.16380;orf2	543	181
Cluster-11551.0	443	blast	Cluster-11551.0;orf1	333	111
Cluster-18207.0	713	blast	Cluster-18207.0;orf1	711	237
Cluster-2623.33508	1081	blast	Cluster-2623.33508;orf1	1023	341
Cluster-16251.0	499	transdecoder	Cluster-16251.0	498	166
Cluster-2623.1308	1119	blast	Cluster-2623.1308;orf1	1068	356
Cluster-2623.16227	3747	blast	Cluster-2623.16227;orf1	234	78
Cluster-2623.16227	3747	blast	Cluster-2623.16227;orf3	570	190
Cluster-2623.16227	3747	blast	Cluster-2623.16227;orf2	600	200
Cluster-2623.20767	2669	blast	Cluster-2623.20767;orf1	2037	679
Cluster-4829.0	487	blast	Cluster-4829.0;orf1	375	125
Cluster-2623.3227	1076	transdecoder	Cluster-2623.3227	981	327
Cluster-6438.0	367	blast	Cluster-6438.0;orf1	348	116
Cluster-13355.0	1241	blast	Cluster-13355.0;orf1	1044	348
Cluster-2623.25128	4483	blast	Cluster-2623.25128;orf3	765	255
Cluster-2623.25128	4483	blast	Cluster-2623.25128;orf2	753	251
Cluster-2623.25128	4483	blast	Cluster-2623.25128;orf1	516	172
Cluster-2623.34044	957	blast	Cluster-2623.34044;orf1	747	249
Cluster-2623.981	615	blast	Cluster-2623.981;orf1	570	190
Cluster-2623.8410	1392	blast	Cluster-2623.8410;orf1	783	261
Cluster-8529.0	549	blast	Cluster-8529.0;orf1	408	136
Cluster-2623.8410	1392	blast	Cluster-2623.8410;orf2	321	107
Cluster-2623.8433	385	blast	Cluster-2623.8433;orf1	213	71
Cluster-2623.18109	1924	blast	Cluster-2623.18109;orf2	960	320
Cluster-2623.24247	1932	blast	Cluster-2623.24247;orf2	108	36
Cluster-2623.18109	1924	blast	Cluster-2623.18109;orf1	558	186
Cluster-4888.1	597	blast	Cluster-4888.1;orf1	594	198
Cluster-2623.1461	1597	blast	Cluster-2623.1461;orf1	1593	531
Cluster-2623.27628	1389	transdecoder	Cluster-2623.27628	1386	463
Cluster-2623.18310	1855	blast	Cluster-2623.18310;orf1	495	165
Cluster-17086.0	802	blast	Cluster-17086.0;orf1	798	266
Cluster-2623.1127	704	blast	Cluster-2623.1127;orf1	606	202
Cluster-5748.0	327	blast	Cluster-5748.0;orf1	198	66
Cluster-2623.12899	2375	blast	Cluster-2623.12899;orf1	906	302
Cluster-2623.27145	2094	transdecoder	Cluster-2623.27145	498	153
Cluster-2623.27146	1290	transdecoder	Cluster-2623.27146	468	156
Cluster-9160.0	509	blast	Cluster-9160.0;orf1	507	169
Cluster-1422.0	373	transdecoder	Cluster-1422.0	372	125
Cluster-21278.0	368	blast	Cluster-21278.0;orf1	366	122
Cluster-2623.7448	2707	blast	Cluster-2623.7448;orf1	276	92
Cluster-15989.0	1095	blast	Cluster-15989.0;orf1	690	230
Cluster-2623.29838	1391	blast	Cluster-2623.29838;orf1	633	211
Cluster-2623.12154	1784	blast	Cluster-2623.12154;orf1	1146	382
Cluster-2623.21849	2612	blast	Cluster-2623.21849;orf1	984	328
Cluster-11020.0	755	blast	Cluster-11020.0;orf1	753	251
Cluster-9628.0	481	blast	Cluster-9628.0;orf1	72	24
Cluster-2623.8235	999	blast	Cluster-2623.8235;orf1	609	203
Cluster-12063.0	711	blast	Cluster-12063.0;orf1	636	212
Cluster-2623.17109	5566	blast	Cluster-2623.17109;orf1	1539	513
Cluster-2623.13531	2746	blast	Cluster-2623.13531;orf1	216	72
Cluster-797.1	398	transdecoder	Cluster-797.1	336	112
Cluster-2623.26813	1847	transdecoder	Cluster-2623.26813	852	285
Cluster-2623.10713	3441	blast	Cluster-2623.10713;orf1	1290	430
Cluster-2623.26816	1126	transdecoder	Cluster-2623.26816	351	118
Cluster-2623.19233	4356	blast	Cluster-2623.19233;orf2	270	90
Cluster-2623.19233	4356	blast	Cluster-2623.19233;orf1	1404	468
Cluster-2623.3126	1772	blast	Cluster-2623.3126;orf1	756	252
Cluster-15775.0	385	blast	Cluster-15775.0;orf1	384	128
Cluster-2623.15060	5131	blast	Cluster-2623.15060;orf1	1164	388
Cluster-2623.19227	6925	blast	Cluster-2623.19227;orf2	5895	1965
Cluster-2623.33496	1449	blast	Cluster-2623.33496;orf1	1227	409
Cluster-2623.16870	3542	blast	Cluster-2623.16870;orf1	1995	665
Cluster-2623.19227	6925	blast	Cluster-2623.19227;orf1	159	53
Cluster-2623.10436	6331	blast	Cluster-2623.10436;orf2	2790	930
Cluster-2623.10436	6331	blast	Cluster-2623.10436;orf1	3090	1030
Cluster-2623.22853	4529	blast	Cluster-2623.22853;orf2	966	322
Cluster-13334.0	806	transdecoder	Cluster-13334.0	804	269
Cluster-13833.1	686	transdecoder	Cluster-13833.1	684	229
Cluster-185.0	409	transdecoder	Cluster-185.0	411	137
Cluster-2623.28858	3358	blast	Cluster-2623.28858;orf1	1548	516
Cluster-2623.22814	2897	blast	Cluster-2623.22814;orf1	648	216
Cluster-2623.15831	3032	blast	Cluster-2623.15831;orf1	441	147
Cluster-18185.0	540	blast	Cluster-18185.0;orf1	501	167
Cluster-2623.17793	2625	blast	Cluster-2623.17793;orf1	1533	511
Cluster-543.0	450	transdecoder	Cluster-543.0	447	150
Cluster-1949.0	713	blast	Cluster-1949.0;orf1	438	146
Cluster-2623.17495	5118	blast	Cluster-2623.17495;orf3	327	109
Cluster-2623.17495	5118	blast	Cluster-2623.17495;orf2	528	176
Cluster-2623.17495	5118	blast	Cluster-2623.17495;orf1	198	66
Cluster-2623.17214	7001	blast	Cluster-2623.17214;orf1	2163	721
Cluster-2049.0	466	transdecoder	Cluster-2049.0	462	155
Cluster-2623.5106	1368	blast	Cluster-2623.5106;orf1	114	38
Cluster-2623.5106	1368	blast	Cluster-2623.5106;orf2	138	46
Cluster-18735.0	388	blast	Cluster-18735.0;orf1	387	129
Cluster-5399.0	320	transdecoder	Cluster-5399.0	321	107
Cluster-2623.25307	419	blast	Cluster-2623.25307;orf1	141	47
Cluster-2623.7682	3247	blast	Cluster-2623.7682;orf1	630	210
Cluster-6644.0	574	transdecoder	Cluster-6644.0	573	191
Cluster-2623.24413	1832	blast	Cluster-2623.24413;orf3	159	53
Cluster-2623.33129	1532	transdecoder	Cluster-2623.33129	297	100
Cluster-2623.24413	1832	blast	Cluster-2623.24413;orf2	324	108
Cluster-2623.33127	605	transdecoder	Cluster-2623.33127	468	156
Cluster-9597.0	351	transdecoder	Cluster-9597.0	351	117
Cluster-2032.0	607	blast	Cluster-2032.0;orf1	606	202
Cluster-2623.17667	2628	blast	Cluster-2623.17667;orf1	366	122
Cluster-2623.17667	2628	blast	Cluster-2623.17667;orf2	561	187
Cluster-2623.18171	1774	blast	Cluster-2623.18171;orf1	318	106
Cluster-2623.5213	553	blast	Cluster-2623.5213;orf1	552	184
Cluster-2623.26507	4638	blast	Cluster-2623.26507;orf2	1116	372
Cluster-2623.26507	4638	blast	Cluster-2623.26507;orf1	1149	383
Cluster-1728.0	339	transdecoder	Cluster-1728.0	339	114
Cluster-14122.0	405	transdecoder	Cluster-14122.0	339	113
Cluster-10971.0	900	blast	Cluster-10971.0;orf1	897	299
Cluster-2623.8251	4767	blast	Cluster-2623.8251;orf1	2775	925
Cluster-2623.19618	4051	blast	Cluster-2623.19618;orf1	471	157
Cluster-2623.26243	1860	blast	Cluster-2623.26243;orf1	249	83
Cluster-2623.8197	1690	blast	Cluster-2623.8197;orf1	1494	498
Cluster-2374.0	410	blast	Cluster-2374.0;orf1	378	126
Cluster-19583.0	978	blast	Cluster-19583.0;orf1	687	229
Cluster-2623.14505	3407	blast	Cluster-2623.14505;orf1	282	94
Cluster-2623.20445	10005	blast	Cluster-2623.20445;orf1	453	151
Cluster-2623.15707	3172	blast	Cluster-2623.15707;orf1	318	106
Cluster-2055.0	416	transdecoder	Cluster-2055.0	417	139
Cluster-16814.0	547	transdecoder	Cluster-16814.0	417	140
Cluster-2623.27840	3386	blast	Cluster-2623.27840;orf1	3294	1098
Cluster-19647.0	773	blast	Cluster-19647.0;orf1	564	188
Cluster-2136.0	616	transdecoder	Cluster-2136.0	543	181
Cluster-2623.14977	5798	blast	Cluster-2623.14977;orf1	345	115
Cluster-2623.11248	974	transdecoder	Cluster-2623.11248	330	111
Cluster-7155.0	568	transdecoder	Cluster-7155.0	570	190
Cluster-2623.4776	1802	blast	Cluster-2623.4776;orf1	1800	600
Cluster-7679.0	1008	transdecoder	Cluster-7679.0	759	254
Cluster-2623.33421	2089	blast	Cluster-2623.33421;orf1	1947	649
Cluster-2623.27985	2318	blast	Cluster-2623.27985;orf1	150	50
Cluster-2623.27985	2318	blast	Cluster-2623.27985;orf2	486	162
Cluster-2623.27985	2318	blast	Cluster-2623.27985;orf3	450	150
Cluster-2623.23443	781	blast	Cluster-2623.23443;orf1	777	259
Cluster-2623.9986	364	blast	Cluster-2623.9986;orf1	195	65
Cluster-740.0	352	blast	Cluster-740.0;orf1	351	117
Cluster-256.0	378	transdecoder	Cluster-256.0	378	126
Cluster-2623.6642	695	transdecoder	Cluster-2623.6642	351	117
Cluster-2623.6644	368	transdecoder	Cluster-2623.6644	369	123
Cluster-2623.4298	751	blast	Cluster-2623.4298;orf1	618	206
Cluster-2623.14603	1745	blast	Cluster-2623.14603;orf1	492	164
Cluster-2623.17297	2122	blast	Cluster-2623.17297;orf1	1461	487
Cluster-2623.33787	350	transdecoder	Cluster-2623.33787	351	117
Cluster-2623.7341	1484	blast	Cluster-2623.7341;orf1	201	67
Cluster-4481.0	705	transdecoder	Cluster-4481.0	705	235
Cluster-2623.7341	1484	blast	Cluster-2623.7341;orf2	324	108
Cluster-2623.27564	2089	blast	Cluster-2623.27564;orf1	1188	396
Cluster-2623.6008	688	blast	Cluster-2623.6008;orf1	447	149
Cluster-2623.24225	1324	blast	Cluster-2623.24225;orf1	924	308
Cluster-2589.1	1122	blast	Cluster-2589.1;orf1	1053	351
Cluster-2623.31379	1540	blast	Cluster-2623.31379;orf1	1473	491
Cluster-1847.0	672	transdecoder	Cluster-1847.0	588	197
Cluster-2623.20860	1427	blast	Cluster-2623.20860;orf1	894	298
Cluster-2623.30780	1135	transdecoder	Cluster-2623.30780	1044	349
Cluster-4161.0	363	transdecoder	Cluster-4161.0	363	122
Cluster-2623.23912	2463	blast	Cluster-2623.23912;orf1	264	88
Cluster-2623.23912	2463	blast	Cluster-2623.23912;orf2	90	30
Cluster-2623.23912	2463	blast	Cluster-2623.23912;orf3	117	39
Cluster-2623.6390	931	transdecoder	Cluster-2623.6390	351	117
Cluster-2623.17190	3427	blast	Cluster-2623.17190;orf1	1749	583
Cluster-2623.15578	5068	blast	Cluster-2623.15578;orf1	1905	635
Cluster-2623.33871	451	transdecoder	Cluster-2623.33871	348	116
Cluster-3155.0	656	transdecoder	Cluster-3155.0	603	201
Cluster-2623.10726	3423	blast	Cluster-2623.10726;orf1	2358	786
Cluster-1450.0	422	transdecoder	Cluster-1450.0	423	141
Cluster-2623.32428	513	blast	Cluster-2623.32428;orf1	498	166
Cluster-2623.21762	2345	blast	Cluster-2623.21762;orf1	1683	561
Cluster-7115.0	585	blast	Cluster-7115.0;orf1	519	173
Cluster-2047.0	399	transdecoder	Cluster-2047.0	399	134
Cluster-2623.14426	4596	blast	Cluster-2623.14426;orf1	1452	484
Cluster-2623.8681	4697	blast	Cluster-2623.8681;orf1	282	94
Cluster-2623.8681	4697	blast	Cluster-2623.8681;orf2	273	91
Cluster-14239.0	537	transdecoder	Cluster-14239.0	378	127
Cluster-2623.1059	2294	blast	Cluster-2623.1059;orf1	2118	706
Cluster-3149.0	474	transdecoder	Cluster-3149.0	354	104
Cluster-2623.32669	349	blast	Cluster-2623.32669;orf1	348	116
Cluster-6211.0	399	transdecoder	Cluster-6211.0	399	133
Cluster-442.0	577	transdecoder	Cluster-442.0	579	193
Cluster-2623.13506	4930	blast	Cluster-2623.13506;orf1	2424	808
Cluster-2623.23980	3249	blast	Cluster-2623.23980;orf1	567	189
Cluster-9968.0	368	transdecoder	Cluster-9968.0	366	123
Cluster-2623.24526	2011	blast	Cluster-2623.24526;orf1	1995	665
Cluster-2623.15233	5536	blast	Cluster-2623.15233;orf1	1209	403
Cluster-2623.4866	1081	transdecoder	Cluster-2623.4866	378	178
Cluster-9119.0	886	blast	Cluster-9119.0;orf1	615	205
Cluster-2441.0	397	transdecoder	Cluster-2441.0	399	133
Cluster-19531.0	2341	blast	Cluster-19531.0;orf1	1548	516
Cluster-12140.0	315	blast	Cluster-12140.0;orf1	312	104
Cluster-2623.22918	3198	blast	Cluster-2623.22918;orf1	1779	593
Cluster-2623.379	1523	blast	Cluster-2623.379;orf1	1389	463
Cluster-2623.32883	629	blast	Cluster-2623.32883;orf1	354	118
Cluster-2623.16310	466	blast	Cluster-2623.16310;orf1	156	52
Cluster-18979.0	771	transdecoder	Cluster-18979.0	768	257
Cluster-2623.21637	5856	blast	Cluster-2623.21637;orf2	1089	363
Cluster-2623.33747	410	blast	Cluster-2623.33747;orf1	252	84
Cluster-2623.21637	5856	blast	Cluster-2623.21637;orf1	531	177
Cluster-2623.7934	919	transdecoder	Cluster-2623.7934	915	306
Cluster-2623.15221	3375	blast	Cluster-2623.15221;orf1	414	138
Cluster-2623.15221	3375	blast	Cluster-2623.15221;orf2	927	309
Cluster-2623.18262	3667	blast	Cluster-2623.18262;orf1	396	132
Cluster-2623.18262	3667	blast	Cluster-2623.18262;orf2	309	103
Cluster-16002.0	510	blast	Cluster-16002.0;orf1	507	169
Cluster-3068.0	435	transdecoder	Cluster-3068.0	435	145
Cluster-2623.10428	1823	blast	Cluster-2623.10428;orf1	1146	382
Cluster-2623.20761	2807	blast	Cluster-2623.20761;orf1	105	35
Cluster-4288.0	1106	transdecoder	Cluster-4288.0	1104	369
Cluster-12862.0	568	blast	Cluster-12862.0;orf1	564	188
Cluster-2455.1	373	transdecoder	Cluster-2455.1	375	125
Cluster-2455.0	316	transdecoder	Cluster-2455.0	312	105
Cluster-12712.0	393	blast	Cluster-12712.0;orf1	390	130
Cluster-2623.16535	1974	blast	Cluster-2623.16535;orf1	1026	342
Cluster-2623.22248	3489	blast	Cluster-2623.22248;orf2	816	272
Cluster-2623.20652	4287	blast	Cluster-2623.20652;orf1	750	250
Cluster-2623.5689	2497	blast	Cluster-2623.5689;orf1	417	139
Cluster-2623.10787	359	blast	Cluster-2623.10787;orf1	102	34
Cluster-2623.18040	1732	blast	Cluster-2623.18040;orf2	183	61
Cluster-13817.0	1437	blast	Cluster-13817.0;orf1	1407	469
Cluster-2623.18040	1732	blast	Cluster-2623.18040;orf1	528	176
Cluster-2623.16814	3106	blast	Cluster-2623.16814;orf1	636	212
Cluster-9185.0	420	blast	Cluster-9185.0;orf1	417	139
Cluster-2623.3551	1922	blast	Cluster-2623.3551;orf1	1755	585
Cluster-2623.21742	2354	blast	Cluster-2623.21742;orf1	1566	522
Cluster-2623.17879	5518	blast	Cluster-2623.17879;orf1	1380	460
Cluster-6026.0	411	blast	Cluster-6026.0;orf1	408	136
Cluster-2623.24836	1244	blast	Cluster-2623.24836;orf1	1077	359
Cluster-2623.4112	830	blast	Cluster-2623.4112;orf1	753	251
Cluster-2623.25461	1253	blast	Cluster-2623.25461;orf1	1242	414
Cluster-15348.0	865	blast	Cluster-15348.0;orf1	711	237
Cluster-9950.0	418	transdecoder	Cluster-9950.0	417	139
Cluster-14820.0	313	transdecoder	Cluster-14820.0	309	104
Cluster-2623.18605	2956	blast	Cluster-2623.18605;orf1	1098	366
Cluster-2623.11260	2088	blast	Cluster-2623.11260;orf1	1620	540
Cluster-2623.1223	1878	blast	Cluster-2623.1223;orf1	1494	498
Cluster-12620.0	446	transdecoder	Cluster-12620.0	384	129
Cluster-21192.0	608	transdecoder	Cluster-21192.0	357	119
Cluster-18061.0	480	transdecoder	Cluster-18061.0	480	161
Cluster-2623.14054	6268	transdecoder	Cluster-2623.14054	1143	222
Cluster-6378.0	690	blast	Cluster-6378.0;orf1	687	229
Cluster-2623.16391	1607	blast	Cluster-2623.16391;orf1	1143	381
Cluster-319.1	722	blast	Cluster-319.1;orf1	720	240
Cluster-7737.2	778	transdecoder	Cluster-7737.2	591	198
Cluster-7737.1	339	transdecoder	Cluster-7737.1	339	114
Cluster-7737.0	668	transdecoder	Cluster-7737.0	669	223
Cluster-10241.0	540	blast	Cluster-10241.0;orf1	540	180
Cluster-2623.18405	5564	blast	Cluster-2623.18405;orf2	186	62
Cluster-2623.15330	2093	blast	Cluster-2623.15330;orf1	1491	497
Cluster-8961.0	1740	blast	Cluster-8961.0;orf1	1737	579
Cluster-2623.7556	608	blast	Cluster-2623.7556;orf1	330	110
Cluster-18006.0	324	transdecoder	Cluster-18006.0	321	108
Cluster-12047.0	1344	transdecoder	Cluster-12047.0	1341	448
Cluster-2623.134	781	blast	Cluster-2623.134;orf1	648	216
Cluster-12344.0	312	transdecoder	Cluster-12344.0	315	105
Cluster-2623.620	307	blast	Cluster-2623.620;orf1	303	101
Cluster-2623.26851	1455	blast	Cluster-2623.26851;orf3	219	73
Cluster-2623.26851	1455	blast	Cluster-2623.26851;orf2	255	85
Cluster-653.0	435	blast	Cluster-653.0;orf1	432	144
Cluster-6023.0	309	transdecoder	Cluster-6023.0	309	103
Cluster-2623.15022	3314	blast	Cluster-2623.15022;orf2	135	45
Cluster-19879.0	1245	blast	Cluster-19879.0;orf1	681	227
Cluster-2623.15022	3314	blast	Cluster-2623.15022;orf1	1131	377
Cluster-2623.23101	4381	blast	Cluster-2623.23101;orf2	459	153
Cluster-3175.0	496	transdecoder	Cluster-3175.0	498	166
Cluster-7566.0	411	transdecoder	Cluster-7566.0	414	138
Cluster-2623.1305	414	blast	Cluster-2623.1305;orf1	99	33
Cluster-6176.0	385	blast	Cluster-6176.0;orf1	381	127
Cluster-2623.8323	1525	blast	Cluster-2623.8323;orf1	312	104
Cluster-6966.0	395	blast	Cluster-6966.0;orf1	159	53
Cluster-2623.11673	5002	blast	Cluster-2623.11673;orf1	1788	596
Cluster-2623.2974	2207	blast	Cluster-2623.2974;orf1	2130	710
Cluster-2623.3503	770	blast	Cluster-2623.3503;orf1	744	248
Cluster-2623.11545	4760	blast	Cluster-2623.11545;orf2	2274	758
Cluster-2623.11545	4760	blast	Cluster-2623.11545;orf1	375	125
Cluster-2623.17265	4145	blast	Cluster-2623.17265;orf1	465	155
Cluster-12969.0	1490	blast	Cluster-12969.0;orf1	1482	494
Cluster-4164.0	337	blast	Cluster-4164.0;orf1	336	112
Cluster-2623.23363	2419	blast	Cluster-2623.23363;orf2	195	65
Cluster-2623.23363	2419	blast	Cluster-2623.23363;orf1	177	59
Cluster-2623.13294	1314	blast	Cluster-2623.13294;orf1	600	200
Cluster-2623.23620	3891	blast	Cluster-2623.23620;orf1	468	156
Cluster-2623.4423	1394	blast	Cluster-2623.4423;orf1	978	326
Cluster-1250.0	692	transdecoder	Cluster-1250.0	654	219
Cluster-13571.0	729	blast	Cluster-13571.0;orf1	423	141
Cluster-10007.0	357	transdecoder	Cluster-10007.0	354	119
Cluster-2623.24201	687	blast	Cluster-2623.24201;orf1	480	160
Cluster-2623.3491	697	blast	Cluster-2623.3491;orf1	504	168
Cluster-17991.0	2125	transdecoder	Cluster-17991.0	333	112
Cluster-2623.12254	3145	blast	Cluster-2623.12254;orf2	1239	413
Cluster-2623.15206	1777	blast	Cluster-2623.15206;orf1	1179	393
Cluster-2623.13505	1085	blast	Cluster-2623.13505;orf1	675	225
Cluster-2623.12886	4600	blast	Cluster-2623.12886;orf2	1047	349
Cluster-2623.12886	4600	blast	Cluster-2623.12886;orf1	723	241
Cluster-17643.0	430	transdecoder	Cluster-17643.0	426	143
Cluster-2623.34494	446	blast	Cluster-2623.34494;orf1	444	148
Cluster-2623.12048	3468	blast	Cluster-2623.12048;orf1	1101	367
Cluster-2623.12048	3468	blast	Cluster-2623.12048;orf2	324	108
Cluster-2623.20958	4490	blast	Cluster-2623.20958;orf1	432	144
Cluster-2623.15014	1080	transdecoder	Cluster-2623.15014	1077	360
Cluster-2623.6026	2627	blast	Cluster-2623.6026;orf2	498	166
Cluster-2623.6026	2627	blast	Cluster-2623.6026;orf1	579	193
Cluster-2623.14099	1379	blast	Cluster-2623.14099;orf1	234	78
Cluster-2623.3026	803	blast	Cluster-2623.3026;orf1	630	210
Cluster-2623.31365	1054	blast	Cluster-2623.31365;orf1	585	195
Cluster-2623.2090	360	blast	Cluster-2623.2090;orf1	357	119
Cluster-2623.13470	357	blast	Cluster-2623.13470;orf1	141	47
Cluster-5953.0	315	blast	Cluster-5953.0;orf1	231	77
Cluster-5953.0	315	blast	Cluster-5953.0;orf2	171	57
Cluster-2623.23454	3344	blast	Cluster-2623.23454;orf3	405	135
Cluster-2623.3377	950	blast	Cluster-2623.3377;orf1	414	138
Cluster-8956.0	371	blast	Cluster-8956.0;orf1	369	123
Cluster-2623.13173	2351	blast	Cluster-2623.13173;orf1	771	257
Cluster-2623.13173	2351	blast	Cluster-2623.13173;orf2	384	128
Cluster-5289.0	424	blast	Cluster-5289.0;orf1	423	141
Cluster-9167.0	934	blast	Cluster-9167.0;orf1	933	311
Cluster-14.0	492	transdecoder	Cluster-14.0	465	156
Cluster-16855.0	475	blast	Cluster-16855.0;orf1	273	91
Cluster-13836.0	401	blast	Cluster-13836.0;orf1	399	133
Cluster-17667.0	366	transdecoder	Cluster-17667.0	366	123
Cluster-2006.0	350	blast	Cluster-2006.0;orf1	348	116
Cluster-15121.0	416	blast	Cluster-15121.0;orf1	414	138
Cluster-2623.12958	1897	blast	Cluster-2623.12958;orf1	1386	462
Cluster-20940.0	705	blast	Cluster-20940.0;orf1	477	159
Cluster-1218.0	371	blast	Cluster-1218.0;orf1	369	123
Cluster-2623.27089	1711	blast	Cluster-2623.27089;orf1	1053	351
Cluster-2623.16240	2927	blast	Cluster-2623.16240;orf1	1863	621
Cluster-17876.1	479	transdecoder	Cluster-17876.1	453	152
Cluster-17876.0	680	transdecoder	Cluster-17876.0	648	217
Cluster-2623.9896	2751	blast	Cluster-2623.9896;orf1	1968	656
Cluster-2623.3428	1838	blast	Cluster-2623.3428;orf1	1422	474
Cluster-2623.1262	486	transdecoder	Cluster-2623.1262	453	151
Cluster-18591.1	1271	transdecoder	Cluster-18591.1	708	236
Cluster-2623.16181	795	blast	Cluster-2623.16181;orf1	171	57
Cluster-12049.0	1565	transdecoder	Cluster-12049.0	906	302
Cluster-2623.10802	1375	blast	Cluster-2623.10802;orf1	1326	442
Cluster-19452.0	404	transdecoder	Cluster-19452.0	405	135
Cluster-20035.0	434	transdecoder	Cluster-20035.0	432	145
Cluster-2623.8622	1516	blast	Cluster-2623.8622;orf2	843	281
Cluster-2623.8622	1516	blast	Cluster-2623.8622;orf1	273	91
Cluster-62.0	327	transdecoder	Cluster-62.0	330	110
Cluster-8711.0	486	transdecoder	Cluster-8711.0	483	162
Cluster-2623.382	2040	blast	Cluster-2623.382;orf1	1944	648
Cluster-2623.17561	1648	blast	Cluster-2623.17561;orf1	1308	436
Cluster-2623.10924	1117	blast	Cluster-2623.10924;orf1	870	290
Cluster-2623.12295	1216	blast	Cluster-2623.12295;orf1	531	177
Cluster-1699.0	387	transdecoder	Cluster-1699.0	387	129
Cluster-2623.15408	1282	blast	Cluster-2623.15408;orf2	171	57
Cluster-2623.15408	1282	blast	Cluster-2623.15408;orf1	882	294
Cluster-3764.0	798	blast	Cluster-3764.0;orf1	795	265
Cluster-2623.21648	2495	blast	Cluster-2623.21648;orf1	447	149
Cluster-2623.21648	2495	blast	Cluster-2623.21648;orf2	279	93
Cluster-12824.0	426	transdecoder	Cluster-12824.0	426	143
Cluster-2623.706	906	transdecoder	Cluster-2623.706	654	219
Cluster-1775.0	749	transdecoder	Cluster-1775.0	393	131
Cluster-2623.703	1107	transdecoder	Cluster-2623.703	1104	369
Cluster-2623.14833	1761	transdecoder	Cluster-2623.14833	372	124
Cluster-2623.26587	1543	blast	Cluster-2623.26587;orf1	282	94
Cluster-2623.11803	1416	transdecoder	Cluster-2623.11803	465	117
Cluster-2623.9799	331	transdecoder	Cluster-2623.9799	297	100
Cluster-2623.29439	705	transdecoder	Cluster-2623.29439	417	139
Cluster-6374.0	315	blast	Cluster-6374.0;orf1	312	104
Cluster-2623.11886	1722	blast	Cluster-2623.11886;orf1	972	324
Cluster-2623.19135	1910	blast	Cluster-2623.19135;orf1	150	50
Cluster-2623.11121	3836	blast	Cluster-2623.11121;orf1	273	91
Cluster-7959.0	331	transdecoder	Cluster-7959.0	333	111
Cluster-2610.0	545	blast	Cluster-2610.0;orf1	543	181
Cluster-2623.11121	3836	blast	Cluster-2623.11121;orf2	363	121
Cluster-10803.0	336	blast	Cluster-10803.0;orf1	303	101
Cluster-4403.0	406	transdecoder	Cluster-4403.0	405	136
Cluster-19428.0	1108	transdecoder	Cluster-19428.0	1107	370
Cluster-2623.32827	3363	blast	Cluster-2623.32827;orf1	3063	1021
Cluster-2332.0	550	blast	Cluster-2332.0;orf1	549	183
Cluster-2623.28525	1901	transdecoder	Cluster-2623.28525	1380	460
Cluster-2623.28524	671	transdecoder	Cluster-2623.28524	351	118
Cluster-2623.28521	1351	transdecoder	Cluster-2623.28521	447	150
Cluster-2623.22683	715	blast	Cluster-2623.22683;orf1	111	37
Cluster-17581.0	709	blast	Cluster-17581.0;orf2	480	160
Cluster-17581.0	709	blast	Cluster-17581.0;orf1	276	92
Cluster-2623.20748	5502	blast	Cluster-2623.20748;orf2	1284	428
Cluster-2623.20748	5502	blast	Cluster-2623.20748;orf1	654	218
Cluster-6285.0	313	transdecoder	Cluster-6285.0	315	105
Cluster-2623.22391	3279	blast	Cluster-2623.22391;orf1	1578	526
Cluster-19626.0	377	transdecoder	Cluster-19626.0	378	126
Cluster-3556.0	569	transdecoder	Cluster-3556.0	570	190
Cluster-2623.19085	2810	transdecoder	Cluster-2623.19085	1086	363
Cluster-16054.0	582	blast	Cluster-16054.0;orf1	579	193
Cluster-12852.0	591	transdecoder	Cluster-12852.0	591	197
Cluster-16105.0	354	transdecoder	Cluster-16105.0	357	119
Cluster-2623.34680	1924	blast	Cluster-2623.34680;orf1	1830	610
Cluster-4672.0	1180	blast	Cluster-4672.0;orf1	1077	359
Cluster-10237.0	337	transdecoder	Cluster-10237.0	336	113
Cluster-2623.7899	4808	blast	Cluster-2623.7899;orf2	2253	751
Cluster-2623.21137	3293	blast	Cluster-2623.21137;orf1	2457	819
Cluster-11769.1	420	transdecoder	Cluster-11769.1	420	140
Cluster-2623.2329	1716	blast	Cluster-2623.2329;orf1	1425	475
Cluster-2623.25410	3610	blast	Cluster-2623.25410;orf1	1998	666
Cluster-2623.19208	4031	blast	Cluster-2623.19208;orf1	240	80
Cluster-2623.14863	2684	blast	Cluster-2623.14863;orf2	1299	433
Cluster-1178.0	454	blast	Cluster-1178.0;orf1	447	149
Cluster-8157.0	352	blast	Cluster-8157.0;orf1	351	117
Cluster-17635.0	1850	blast	Cluster-17635.0;orf1	1737	579
Cluster-2623.24049	4052	blast	Cluster-2623.24049;orf2	447	149
Cluster-2623.27464	2018	blast	Cluster-2623.27464;orf1	243	81
Cluster-18936.0	960	blast	Cluster-18936.0;orf1	789	263
Cluster-1655.0	468	blast	Cluster-1655.0;orf1	465	155
Cluster-2623.263	574	blast	Cluster-2623.263;orf1	471	157
Cluster-2623.19192	3424	transdecoder	Cluster-2623.19192	996	332
Cluster-2623.20636	5004	blast	Cluster-2623.20636;orf1	726	242
Cluster-2623.20636	5004	blast	Cluster-2623.20636;orf2	576	192
Cluster-2623.13823	3510	blast	Cluster-2623.13823;orf1	1380	460
Cluster-2623.28384	983	transdecoder	Cluster-2623.28384	345	116
Cluster-2623.20915	1619	blast	Cluster-2623.20915;orf1	408	136
Cluster-2623.32252	438	transdecoder	Cluster-2623.32252	438	147
Cluster-2623.32250	856	transdecoder	Cluster-2623.32250	678	226
Cluster-2623.5907	2074	blast	Cluster-2623.5907;orf1	1332	444
Cluster-1747.0	454	blast	Cluster-1747.0;orf1	402	134
Cluster-2623.9273	2084	blast	Cluster-2623.9273;orf1	1104	368
Cluster-2623.17713	381	transdecoder	Cluster-2623.17713	303	101
Cluster-2641.0	932	blast	Cluster-2641.0;orf1	909	303
Cluster-11025.0	1082	transdecoder	Cluster-11025.0	978	333
Cluster-11025.2	422	transdecoder	Cluster-11025.2	420	141
Cluster-2216.0	857	blast	Cluster-2216.0;orf1	855	285
Cluster-2623.21535	1028	blast	Cluster-2623.21535;orf1	531	177
Cluster-2623.1534	1364	blast	Cluster-2623.1534;orf1	768	256
Cluster-2623.29785	5151	blast	Cluster-2623.29785;orf1	1281	427
Cluster-10227.0	422	transdecoder	Cluster-10227.0	423	141
Cluster-2623.23314	1878	blast	Cluster-2623.23314;orf1	162	54
Cluster-2623.10158	2919	blast	Cluster-2623.10158;orf1	1461	487
Cluster-2623.10158	2919	blast	Cluster-2623.10158;orf2	381	127
Cluster-2623.2028	822	blast	Cluster-2623.2028;orf1	651	217
Cluster-7541.0	782	transdecoder	Cluster-7541.0	783	261
Cluster-2623.14112	3904	blast	Cluster-2623.14112;orf1	1452	484
Cluster-2623.12862	1929	transdecoder	Cluster-2623.12862	393	132
Cluster-2623.11276	3629	blast	Cluster-2623.11276;orf1	1284	428
Cluster-2623.13912	3106	blast	Cluster-2623.13912;orf1	1071	357
Cluster-7573.0	313	transdecoder	Cluster-7573.0	315	105
Cluster-2623.13912	3106	blast	Cluster-2623.13912;orf2	369	123
Cluster-21346.0	506	transdecoder	Cluster-21346.0	477	160
Cluster-21346.2	660	transdecoder	Cluster-21346.2	432	145
Cluster-4137.0	1140	blast	Cluster-4137.0;orf1	1128	376
Cluster-2623.894	1529	blast	Cluster-2623.894;orf1	897	299
Cluster-2623.18214	1814	blast	Cluster-2623.18214;orf1	417	139
Cluster-2623.14722	5087	blast	Cluster-2623.14722;orf2	579	193
Cluster-2623.14722	5087	blast	Cluster-2623.14722;orf1	378	126
Cluster-2623.3671	1425	blast	Cluster-2623.3671;orf1	1128	376
Cluster-2623.583	973	blast	Cluster-2623.583;orf1	960	320
Cluster-2623.9614	3721	blast	Cluster-2623.9614;orf1	2736	912
Cluster-2623.9974	1256	blast	Cluster-2623.9974;orf1	243	81
Cluster-2623.10030	854	transdecoder	Cluster-2623.10030	345	116
Cluster-2623.252	1207	blast	Cluster-2623.252;orf1	1170	390
Cluster-13007.1	441	blast	Cluster-13007.1;orf1	153	51
Cluster-2623.7416	1269	blast	Cluster-2623.7416;orf1	432	144
Cluster-2623.11693	1397	blast	Cluster-2623.11693;orf1	609	203
Cluster-4696.0	453	blast	Cluster-4696.0;orf1	396	132
Cluster-5958.0	454	blast	Cluster-5958.0;orf1	429	143
Cluster-2623.1591	896	blast	Cluster-2623.1591;orf1	894	298
Cluster-2855.0	481	transdecoder	Cluster-2855.0	477	160
Cluster-5996.0	491	transdecoder	Cluster-5996.0	489	164
Cluster-2623.9656	2039	blast	Cluster-2623.9656;orf1	219	73
Cluster-2623.1560	680	blast	Cluster-2623.1560;orf1	678	226
Cluster-2623.17257	2644	blast	Cluster-2623.17257;orf2	600	200
Cluster-6601.0	392	transdecoder	Cluster-6601.0	390	131
Cluster-9177.0	323	transdecoder	Cluster-9177.0	324	108
Cluster-2623.29553	1097	blast	Cluster-2623.29553;orf1	936	312
Cluster-2623.32068	2867	blast	Cluster-2623.32068;orf1	2730	910
Cluster-2623.8583	2942	blast	Cluster-2623.8583;orf2	441	147
Cluster-2623.8583	2942	blast	Cluster-2623.8583;orf1	2190	730
Cluster-2623.939	1101	blast	Cluster-2623.939;orf1	1071	357
Cluster-2623.4729	1344	transdecoder	Cluster-2623.4729	669	223
Cluster-2623.30913	696	blast	Cluster-2623.30913;orf1	504	168
Cluster-4347.1	530	blast	Cluster-4347.1;orf1	528	176
Cluster-2623.2566	950	blast	Cluster-2623.2566;orf1	180	60
Cluster-2623.4726	889	transdecoder	Cluster-2623.4726	369	124
Cluster-6582.0	471	transdecoder	Cluster-6582.0	312	105
Cluster-18288.0	2064	blast	Cluster-18288.0;orf1	1878	626
Cluster-11611.0	1798	blast	Cluster-11611.0;orf1	1683	561
Cluster-2623.5648	345	transdecoder	Cluster-2623.5648	345	116
Cluster-20823.1	534	blast	Cluster-20823.1;orf1	531	177
Cluster-2623.337	1072	blast	Cluster-2623.337;orf1	957	319
Cluster-2623.9082	4610	blast	Cluster-2623.9082;orf1	1863	621
Cluster-11207.0	460	transdecoder	Cluster-11207.0	462	154
Cluster-7093.0	476	blast	Cluster-7093.0;orf1	474	158
Cluster-9656.0	654	blast	Cluster-9656.0;orf1	522	174
Cluster-2623.22589	5837	blast	Cluster-2623.22589;orf1	3858	1286
Cluster-5852.0	467	blast	Cluster-5852.0;orf1	444	148
Cluster-20804.0	671	transdecoder	Cluster-20804.0	672	224
Cluster-2179.0	307	transdecoder	Cluster-2179.0	309	103
Cluster-2623.15490	2353	blast	Cluster-2623.15490;orf2	735	245
Cluster-17009.0	354	transdecoder	Cluster-17009.0	354	118
Cluster-2623.15490	2353	blast	Cluster-2623.15490;orf1	807	269
Cluster-2623.20341	2329	blast	Cluster-2623.20341;orf1	90	30
Cluster-2623.20341	2329	blast	Cluster-2623.20341;orf2	411	137
Cluster-13276.1	338	transdecoder	Cluster-13276.1	339	113
Cluster-13276.0	346	transdecoder	Cluster-13276.0	348	116
Cluster-13276.2	594	transdecoder	Cluster-13276.2	594	198
Cluster-2623.11074	1252	transdecoder	Cluster-2623.11074	432	145
Cluster-2623.8597	705	blast	Cluster-2623.8597;orf1	204	68
Cluster-13499.0	461	blast	Cluster-13499.0;orf1	339	113
Cluster-1854.0	399	transdecoder	Cluster-1854.0	324	109
Cluster-2623.33575	457	blast	Cluster-2623.33575;orf1	456	152
Cluster-2623.24481	4994	blast	Cluster-2623.24481;orf1	1440	480
Cluster-2623.6296	2243	blast	Cluster-2623.6296;orf1	1638	546
Cluster-1154.0	943	transdecoder	Cluster-1154.0	846	282
Cluster-2623.22157	3084	blast	Cluster-2623.22157;orf1	375	125
Cluster-4741.1	1405	blast	Cluster-4741.1;orf1	1404	468
Cluster-2623.3027	1894	blast	Cluster-2623.3027;orf1	1638	546
Cluster-7527.0	818	transdecoder	Cluster-7527.0	684	229
Cluster-15631.0	691	transdecoder	Cluster-15631.0	372	124
Cluster-6716.0	615	blast	Cluster-6716.0;orf1	453	151
Cluster-2623.21681	1827	blast	Cluster-2623.21681;orf1	1512	504
Cluster-11217.0	504	transdecoder	Cluster-11217.0	504	168
Cluster-2623.9512	2960	blast	Cluster-2623.9512;orf1	963	321
Cluster-12343.0	475	transdecoder	Cluster-12343.0	471	158
Cluster-2623.16122	4273	blast	Cluster-2623.16122;orf1	1896	632
Cluster-7020.0	432	transdecoder	Cluster-7020.0	432	144
Cluster-11548.0	538	blast	Cluster-11548.0;orf1	534	178
Cluster-2623.24724	3612	blast	Cluster-2623.24724;orf1	2112	704
Cluster-9093.0	608	transdecoder	Cluster-9093.0	606	203
Cluster-4903.0	354	transdecoder	Cluster-4903.0	351	118
Cluster-2623.26026	1573	blast	Cluster-2623.26026;orf1	843	281
Cluster-2623.27788	2858	blast	Cluster-2623.27788;orf1	858	286
Cluster-2623.780	1004	blast	Cluster-2623.780;orf1	645	215
Cluster-21512.1	418	transdecoder	Cluster-21512.1	420	140
Cluster-2623.17223	5887	blast	Cluster-2623.17223;orf1	2190	730
Cluster-2623.4768	946	blast	Cluster-2623.4768;orf1	882	294
Cluster-2623.24659	2263	blast	Cluster-2623.24659;orf1	822	274
Cluster-2623.22627	382	blast	Cluster-2623.22627;orf1	381	127
Cluster-1762.2	653	transdecoder	Cluster-1762.2	654	218
Cluster-1762.1	579	transdecoder	Cluster-1762.1	579	193
Cluster-13732.0	729	blast	Cluster-13732.0;orf1	726	242
Cluster-2623.31239	870	transdecoder	Cluster-2623.31239	297	100
Cluster-2623.25833	4425	blast	Cluster-2623.25833;orf1	615	205
Cluster-2623.25833	4425	blast	Cluster-2623.25833;orf2	378	126
Cluster-2459.0	534	blast	Cluster-2459.0;orf1	468	156
Cluster-2623.12887	3302	blast	Cluster-2623.12887;orf1	1521	507
Cluster-14387.0	464	transdecoder	Cluster-14387.0	462	155
Cluster-2623.27863	4924	blast	Cluster-2623.27863;orf1	1044	348
Cluster-16363.1	569	blast	Cluster-16363.1;orf1	519	173
Cluster-2623.4342	1886	blast	Cluster-2623.4342;orf1	1494	498
Cluster-2623.16415	3485	transdecoder	Cluster-2623.16415	1281	138
Cluster-2623.4796	2208	blast	Cluster-2623.4796;orf1	981	327
Cluster-2623.10284	1625	blast	Cluster-2623.10284;orf1	1260	420
Cluster-7100.0	347	transdecoder	Cluster-7100.0	348	116
Cluster-2623.35145	1940	blast	Cluster-2623.35145;orf1	1515	505
Cluster-3676.0	829	blast	Cluster-3676.0;orf1	612	204
Cluster-2623.11426	3735	blast	Cluster-2623.11426;orf1	1323	441
Cluster-3298.0	332	blast	Cluster-3298.0;orf1	330	110
Cluster-2623.15549	1882	blast	Cluster-2623.15549;orf2	279	93
Cluster-2623.251	844	blast	Cluster-2623.251;orf1	699	233
Cluster-2623.18520	1787	transdecoder	Cluster-2623.18520	981	328
Cluster-2623.4039	1348	blast	Cluster-2623.4039;orf1	267	89
Cluster-2623.27634	5109	blast	Cluster-2623.27634;orf1	795	265
Cluster-2623.21564	2362	blast	Cluster-2623.21564;orf1	1548	516
Cluster-2623.15681	2493	blast	Cluster-2623.15681;orf1	1248	416
Cluster-2623.13889	5904	blast	Cluster-2623.13889;orf2	1392	464
Cluster-2623.13889	5904	blast	Cluster-2623.13889;orf1	1059	353
Cluster-6244.0	328	transdecoder	Cluster-6244.0	330	110
Cluster-7468.0	1058	blast	Cluster-7468.0;orf1	1056	352
Cluster-20216.2	329	transdecoder	Cluster-20216.2	327	110
Cluster-4476.0	359	transdecoder	Cluster-4476.0	360	120
Cluster-2623.34974	607	blast	Cluster-2623.34974;orf1	267	89
Cluster-2623.34974	607	blast	Cluster-2623.34974;orf2	156	52
Cluster-2623.34974	607	blast	Cluster-2623.34974;orf3	123	41
Cluster-2623.34108	712	blast	Cluster-2623.34108;orf2	72	24
Cluster-2623.34108	712	blast	Cluster-2623.34108;orf1	174	58
Cluster-20199.0	596	blast	Cluster-20199.0;orf1	165	55
Cluster-4415.0	1497	blast	Cluster-4415.0;orf1	1404	468
Cluster-2623.15557	2120	blast	Cluster-2623.15557;orf1	558	186
Cluster-2623.25014	1457	blast	Cluster-2623.25014;orf1	576	192
Cluster-10783.1	513	transdecoder	Cluster-10783.1	510	171
Cluster-7657.0	498	blast	Cluster-7657.0;orf1	312	104
Cluster-2623.13696	1618	blast	Cluster-2623.13696;orf1	765	255
Cluster-2623.13717	2958	blast	Cluster-2623.13717;orf1	1131	377
Cluster-2623.13717	2958	blast	Cluster-2623.13717;orf2	177	59
Cluster-20052.0	454	transdecoder	Cluster-20052.0	453	152
Cluster-2623.32559	1491	blast	Cluster-2623.32559;orf1	1440	480
Cluster-2623.22951	4690	blast	Cluster-2623.22951;orf1	204	68
Cluster-2623.15225	4408	blast	Cluster-2623.15225;orf1	1884	628
Cluster-2623.15225	4408	blast	Cluster-2623.15225;orf2	1845	615
Cluster-2623.22951	4690	blast	Cluster-2623.22951;orf3	1791	597
Cluster-4383.0	1105	transdecoder	Cluster-4383.0	1098	366
Cluster-2623.15244	2653	blast	Cluster-2623.15244;orf1	978	326
Cluster-4503.0	378	transdecoder	Cluster-4503.0	330	110
Cluster-2623.20564	6795	blast	Cluster-2623.20564;orf2	2565	855
Cluster-2623.31714	338	transdecoder	Cluster-2623.31714	336	113
Cluster-2623.20564	6795	blast	Cluster-2623.20564;orf1	537	179
Cluster-1912.0	331	blast	Cluster-1912.0;orf1	330	110
Cluster-14882.0	490	blast	Cluster-14882.0;orf1	222	74
Cluster-2623.22390	2322	blast	Cluster-2623.22390;orf1	78	26
Cluster-2623.22390	2322	blast	Cluster-2623.22390;orf2	1206	402
Cluster-2623.6606	2439	blast	Cluster-2623.6606;orf2	573	191
Cluster-2623.6606	2439	blast	Cluster-2623.6606;orf1	324	108
Cluster-2623.22348	3465	blast	Cluster-2623.22348;orf1	183	61
Cluster-9325.0	498	transdecoder	Cluster-9325.0	498	167
Cluster-2623.13064	1344	blast	Cluster-2623.13064;orf1	744	248
Cluster-4253.0	433	transdecoder	Cluster-4253.0	432	144
Cluster-2623.32194	818	blast	Cluster-2623.32194;orf1	816	272
Cluster-16564.0	1007	blast	Cluster-16564.0;orf1	921	307
Cluster-15575.0	373	blast	Cluster-15575.0;orf1	372	124
Cluster-2623.14642	3634	blast	Cluster-2623.14642;orf2	210	70
Cluster-2623.14642	3634	blast	Cluster-2623.14642;orf1	216	72
Cluster-20960.0	855	blast	Cluster-20960.0;orf1	852	284
Cluster-2623.22857	6871	blast	Cluster-2623.22857;orf1	2541	847
Cluster-11821.0	876	transdecoder	Cluster-11821.0	876	293
Cluster-2623.22857	6871	blast	Cluster-2623.22857;orf2	552	184
Cluster-14916.0	467	transdecoder	Cluster-14916.0	465	156
Cluster-4468.0	610	transdecoder	Cluster-4468.0	612	204
Cluster-6274.0	330	transdecoder	Cluster-6274.0	330	111
Cluster-2623.2721	336	transdecoder	Cluster-2623.2721	336	112
Cluster-2623.13822	785	blast	Cluster-2623.13822;orf1	399	133
Cluster-5629.0	723	transdecoder	Cluster-5629.0	300	101
Cluster-14875.0	333	transdecoder	Cluster-14875.0	336	112
Cluster-11757.0	671	blast	Cluster-11757.0;orf1	669	223
Cluster-6209.0	454	blast	Cluster-6209.0;orf1	453	151
Cluster-15627.0	816	transdecoder	Cluster-15627.0	819	273
Cluster-2623.6560	3452	blast	Cluster-2623.6560;orf1	378	126
Cluster-2623.6135	4093	blast	Cluster-2623.6135;orf1	528	176
Cluster-2623.2263	1189	blast	Cluster-2623.2263;orf1	135	45
Cluster-2623.24999	598	blast	Cluster-2623.24999;orf2	447	149
Cluster-16069.0	1642	blast	Cluster-16069.0;orf1	1266	422
Cluster-2623.9724	446	blast	Cluster-2623.9724;orf1	171	57
Cluster-16323.0	591	transdecoder	Cluster-16323.0	501	168
Cluster-2623.16408	4101	blast	Cluster-2623.16408;orf1	702	234
Cluster-4412.0	488	transdecoder	Cluster-4412.0	342	115
Cluster-2623.3132	2482	blast	Cluster-2623.3132;orf1	1740	580
Cluster-2623.2406	1514	blast	Cluster-2623.2406;orf1	1497	499
Cluster-18074.0	1458	blast	Cluster-18074.0;orf1	1362	454
Cluster-2623.20255	4000	blast	Cluster-2623.20255;orf1	2970	990
Cluster-2623.23958	5078	blast	Cluster-2623.23958;orf2	1188	396
Cluster-2623.23958	5078	blast	Cluster-2623.23958;orf1	186	62
Cluster-5752.0	620	transdecoder	Cluster-5752.0	354	118
Cluster-3997.0	367	transdecoder	Cluster-3997.0	366	122
Cluster-3611.0	427	transdecoder	Cluster-3611.0	426	143
Cluster-909.0	324	transdecoder	Cluster-909.0	324	108
Cluster-13146.0	999	blast	Cluster-13146.0;orf1	870	290
Cluster-5386.0	415	blast	Cluster-5386.0;orf1	405	135
Cluster-2623.12858	1813	blast	Cluster-2623.12858;orf1	531	177
Cluster-2623.961	862	blast	Cluster-2623.961;orf1	561	187
Cluster-705.0	419	blast	Cluster-705.0;orf1	417	139
Cluster-2623.11036	2841	blast	Cluster-2623.11036;orf1	825	275
Cluster-2623.15050	2741	blast	Cluster-2623.15050;orf2	582	194
Cluster-2623.19485	2873	blast	Cluster-2623.19485;orf1	963	321
Cluster-2623.26992	351	transdecoder	Cluster-2623.26992	351	117
Cluster-2623.15050	2741	blast	Cluster-2623.15050;orf1	324	108
Cluster-2623.21527	3204	blast	Cluster-2623.21527;orf2	291	97
Cluster-1715.0	972	blast	Cluster-1715.0;orf1	969	323
Cluster-2623.21527	3204	blast	Cluster-2623.21527;orf1	510	170
Cluster-2623.22284	327	transdecoder	Cluster-2623.22284	327	109
Cluster-15110.0	624	blast	Cluster-15110.0;orf1	456	152
Cluster-395.0	347	transdecoder	Cluster-395.0	345	116
Cluster-80.0	329	transdecoder	Cluster-80.0	330	110
Cluster-2623.22675	2733	blast	Cluster-2623.22675;orf1	1161	387
Cluster-2623.22289	1058	transdecoder	Cluster-2623.22289	627	210
Cluster-2623.15915	8847	blast	Cluster-2623.15915;orf2	2118	706
Cluster-2623.15915	8847	blast	Cluster-2623.15915;orf1	1533	511
Cluster-2623.9403	3218	blast	Cluster-2623.9403;orf1	195	65
Cluster-2623.25455	1903	blast	Cluster-2623.25455;orf1	216	72
Cluster-4920.0	480	blast	Cluster-4920.0;orf1	480	160
Cluster-1502.0	442	blast	Cluster-1502.0;orf1	408	136
Cluster-2623.8717	725	blast	Cluster-2623.8717;orf1	171	57
Cluster-2623.8717	725	blast	Cluster-2623.8717;orf2	192	64
Cluster-19000.0	1111	blast	Cluster-19000.0;orf1	141	47
Cluster-2623.16297	7138	blast	Cluster-2623.16297;orf2	2337	779
Cluster-2623.16297	7138	blast	Cluster-2623.16297;orf1	2727	909
Cluster-11989.0	1260	blast	Cluster-11989.0;orf1	1233	411
Cluster-2623.22028	6672	blast	Cluster-2623.22028;orf1	912	304
Cluster-2623.29869	4052	blast	Cluster-2623.29869;orf1	3621	1207
Cluster-1367.1	1209	blast	Cluster-1367.1;orf1	1206	402
Cluster-12613.0	1125	blast	Cluster-12613.0;orf1	579	193
Cluster-4774.0	308	transdecoder	Cluster-4774.0	309	103
Cluster-2623.19337	3534	blast	Cluster-2623.19337;orf1	165	55
Cluster-2623.22756	385	transdecoder	Cluster-2623.22756	387	129
Cluster-2623.20116	4256	blast	Cluster-2623.20116;orf2	900	300
Cluster-2623.20116	4256	blast	Cluster-2623.20116;orf1	360	120
Cluster-2623.10996	2744	blast	Cluster-2623.10996;orf1	1644	548
Cluster-2623.19337	3534	blast	Cluster-2623.19337;orf2	324	108
Cluster-2623.18223	6011	blast	Cluster-2623.18223;orf1	300	100
Cluster-5637.0	431	transdecoder	Cluster-5637.0	429	144
Cluster-2623.33447	578	transdecoder	Cluster-2623.33447	576	193
Cluster-2623.7334	2535	blast	Cluster-2623.7334;orf1	1926	642
Cluster-2623.13582	6781	blast	Cluster-2623.13582;orf1	963	321
Cluster-2623.25304	435	blast	Cluster-2623.25304;orf1	216	72
Cluster-2623.353	600	blast	Cluster-2623.353;orf1	516	172
Cluster-2623.25130	4582	blast	Cluster-2623.25130;orf2	294	98
Cluster-2623.12220	2048	blast	Cluster-2623.12220;orf2	975	325
Cluster-2623.18933	3028	blast	Cluster-2623.18933;orf1	1281	427
Cluster-15126.0	708	blast	Cluster-15126.0;orf1	450	150
Cluster-5596.0	479	transdecoder	Cluster-5596.0	477	160
Cluster-4026.0	315	blast	Cluster-4026.0;orf1	312	104
Cluster-11943.0	1505	blast	Cluster-11943.0;orf1	1188	396
Cluster-2623.2074	729	blast	Cluster-2623.2074;orf1	123	41
Cluster-2623.13494	1536	blast	Cluster-2623.13494;orf1	267	89
Cluster-2623.13494	1536	blast	Cluster-2623.13494;orf2	1044	348
Cluster-11247.0	339	blast	Cluster-11247.0;orf1	336	112
Cluster-2623.20576	1716	blast	Cluster-2623.20576;orf1	1428	476
Cluster-2623.8308	1357	transdecoder	Cluster-2623.8308	567	189
Cluster-2623.23182	4568	blast	Cluster-2623.23182;orf1	1287	429
Cluster-2623.7092	662	transdecoder	Cluster-2623.7092	354	118
Cluster-2623.23182	4568	blast	Cluster-2623.23182;orf2	543	181
Cluster-2623.8736	4314	transdecoder	Cluster-2623.8736	414	112
Cluster-2623.24409	3148	blast	Cluster-2623.24409;orf1	2286	762
Cluster-2623.6400	544	transdecoder	Cluster-2623.6400	315	106
Cluster-7274.0	416	blast	Cluster-7274.0;orf1	180	60
Cluster-1038.0	705	blast	Cluster-1038.0;orf1	663	221
Cluster-2623.16146	2811	blast	Cluster-2623.16146;orf1	954	318
Cluster-2623.16146	2811	blast	Cluster-2623.16146;orf2	1143	381
Cluster-2623.20316	4805	blast	Cluster-2623.20316;orf1	2403	801
Cluster-2623.20316	4805	blast	Cluster-2623.20316;orf2	213	71
Cluster-2623.8321	663	blast	Cluster-2623.8321;orf1	363	121
Cluster-11802.0	1324	blast	Cluster-11802.0;orf1	1323	441
Cluster-4536.0	304	transdecoder	Cluster-4536.0	306	102
Cluster-2256.0	416	transdecoder	Cluster-2256.0	417	139
Cluster-2623.2572	714	transdecoder	Cluster-2623.2572	432	145
Cluster-2623.26221	964	blast	Cluster-2623.26221;orf1	717	239
Cluster-2623.17979	1176	blast	Cluster-2623.17979;orf1	555	185
Cluster-12963.0	328	blast	Cluster-12963.0;orf1	327	109
Cluster-18919.0	2146	blast	Cluster-18919.0;orf1	1641	547
Cluster-2623.26004	3758	blast	Cluster-2623.26004;orf1	492	164
Cluster-1401.0	625	blast	Cluster-1401.0;orf1	591	197
Cluster-2623.26004	3758	blast	Cluster-2623.26004;orf2	201	67
Cluster-14614.0	347	transdecoder	Cluster-14614.0	345	116
Cluster-2623.30626	927	transdecoder	Cluster-2623.30626	765	255
Cluster-776.0	361	blast	Cluster-776.0;orf1	357	119
Cluster-2623.545	743	transdecoder	Cluster-2623.545	405	163
Cluster-2623.9468	3796	blast	Cluster-2623.9468;orf2	432	144
Cluster-2623.9468	3796	blast	Cluster-2623.9468;orf1	342	114
Cluster-2623.546	944	transdecoder	Cluster-2623.546	942	315
Cluster-2623.23942	764	blast	Cluster-2623.23942;orf1	762	254
Cluster-18022.0	1049	blast	Cluster-18022.0;orf1	906	302
Cluster-2623.9489	3413	blast	Cluster-2623.9489;orf1	849	283
Cluster-3706.0	304	blast	Cluster-3706.0;orf1	303	101
Cluster-2623.19183	2903	blast	Cluster-2623.19183;orf1	2229	743
Cluster-1684.0	433	blast	Cluster-1684.0;orf1	429	143
Cluster-2623.22511	1112	blast	Cluster-2623.22511;orf1	714	238
Cluster-20355.0	405	transdecoder	Cluster-20355.0	405	136
Cluster-2623.13095	10278	blast	Cluster-2623.13095;orf2	672	224
Cluster-16803.0	368	blast	Cluster-16803.0;orf2	333	111
Cluster-16803.0	368	blast	Cluster-16803.0;orf1	159	53
Cluster-2935.0	825	transdecoder	Cluster-2935.0	822	275
Cluster-2623.13095	10278	blast	Cluster-2623.13095;orf1	3873	1291
Cluster-12376.0	635	blast	Cluster-12376.0;orf1	501	167
Cluster-7536.0	713	transdecoder	Cluster-7536.0	594	198
Cluster-11361.0	427	blast	Cluster-11361.0;orf1	183	61
Cluster-7683.0	400	transdecoder	Cluster-7683.0	396	133
Cluster-2623.29187	1787	blast	Cluster-2623.29187;orf1	840	280
Cluster-2623.18921	3835	blast	Cluster-2623.18921;orf1	738	246
Cluster-2623.18953	1817	blast	Cluster-2623.18953;orf1	1386	462
Cluster-2623.24387	2070	transdecoder	Cluster-2623.24387	570	190
Cluster-2623.15196	875	blast	Cluster-2623.15196;orf1	693	231
Cluster-2623.4769	825	blast	Cluster-2623.4769;orf1	576	192
Cluster-12101.0	1724	blast	Cluster-12101.0;orf1	1665	555
Cluster-5773.0	337	transdecoder	Cluster-5773.0	339	113
Cluster-2623.19344	1397	blast	Cluster-2623.19344;orf1	897	299
Cluster-3532.0	1936	blast	Cluster-3532.0;orf1	1815	605
Cluster-7290.0	402	blast	Cluster-7290.0;orf1	399	133
Cluster-2623.3158	2293	blast	Cluster-2623.3158;orf1	1716	572
Cluster-2623.13840	2808	blast	Cluster-2623.13840;orf1	2019	673
Cluster-1442.0	675	transdecoder	Cluster-1442.0	663	221
Cluster-2623.4583	1055	blast	Cluster-2623.4583;orf1	858	286
Cluster-2623.7073	969	blast	Cluster-2623.7073;orf1	219	73
Cluster-3221.0	560	blast	Cluster-3221.0;orf1	423	141
Cluster-2623.8999	2160	blast	Cluster-2623.8999;orf1	231	77
Cluster-2623.31968	610	blast	Cluster-2623.31968;orf1	456	152
Cluster-2623.8999	2160	blast	Cluster-2623.8999;orf2	543	181
Cluster-2623.11006	2487	blast	Cluster-2623.11006;orf1	1962	654
Cluster-2623.13483	1159	blast	Cluster-2623.13483;orf1	147	49
Cluster-2623.13483	1159	blast	Cluster-2623.13483;orf2	885	295
Cluster-20917.0	392	blast	Cluster-20917.0;orf1	390	130
Cluster-14984.0	1089	blast	Cluster-14984.0;orf1	990	330
Cluster-7500.0	388	transdecoder	Cluster-7500.0	387	130
Cluster-13827.0	472	transdecoder	Cluster-13827.0	471	135
Cluster-2623.10557	2085	blast	Cluster-2623.10557;orf1	252	84
Cluster-2623.10557	2085	blast	Cluster-2623.10557;orf2	129	43
Cluster-2623.33554	824	blast	Cluster-2623.33554;orf1	726	242
Cluster-2623.22986	2157	blast	Cluster-2623.22986;orf1	96	32
Cluster-2623.22986	2157	blast	Cluster-2623.22986;orf2	414	138
Cluster-3724.0	690	transdecoder	Cluster-3724.0	687	230
Cluster-2623.8529	735	transdecoder	Cluster-2623.8529	732	245
Cluster-1857.0	344	transdecoder	Cluster-1857.0	342	115
Cluster-2623.22121	1538	blast	Cluster-2623.22121;orf1	1239	413
Cluster-380.0	471	blast	Cluster-380.0;orf1	468	156
Cluster-13860.0	790	blast	Cluster-13860.0;orf1	741	247
Cluster-2623.1436	2366	blast	Cluster-2623.1436;orf1	2082	694
Cluster-15554.0	622	blast	Cluster-15554.0;orf1	525	175
Cluster-2623.22757	2528	transdecoder	Cluster-2623.22757	831	277
Cluster-12656.0	644	transdecoder	Cluster-12656.0	603	202
Cluster-4319.0	383	blast	Cluster-4319.0;orf1	156	52
Cluster-580.0	717	blast	Cluster-580.0;orf1	552	184
Cluster-19431.0	1580	blast	Cluster-19431.0;orf1	1461	487
Cluster-474.0	355	transdecoder	Cluster-474.0	357	119
Cluster-1449.0	438	transdecoder	Cluster-1449.0	441	147
Cluster-2623.19143	4403	blast	Cluster-2623.19143;orf1	108	36
Cluster-2623.19143	4403	blast	Cluster-2623.19143;orf2	525	175
Cluster-5774.0	1101	blast	Cluster-5774.0;orf1	780	260
Cluster-2623.3162	388	blast	Cluster-2623.3162;orf1	294	98
Cluster-2623.5650	765	transdecoder	Cluster-2623.5650	405	135
Cluster-2623.5655	2114	transdecoder	Cluster-2623.5655	1353	451
Cluster-2623.19832	2648	blast	Cluster-2623.19832;orf1	783	261
Cluster-5015.0	392	transdecoder	Cluster-5015.0	393	131
Cluster-2623.21992	2552	blast	Cluster-2623.21992;orf3	99	33
Cluster-2623.28854	941	blast	Cluster-2623.28854;orf1	750	250
Cluster-2623.14762	3704	blast	Cluster-2623.14762;orf2	237	79
Cluster-390.0	532	transdecoder	Cluster-390.0	459	153
Cluster-2623.13824	2891	blast	Cluster-2623.13824;orf1	1494	498
Cluster-2623.24818	8727	blast	Cluster-2623.24818;orf1	2274	758
Cluster-2623.20565	3429	blast	Cluster-2623.20565;orf1	147	49
Cluster-2623.20565	3429	blast	Cluster-2623.20565;orf2	1152	384
Cluster-2623.26087	768	blast	Cluster-2623.26087;orf1	711	237
Cluster-2623.9605	1963	blast	Cluster-2623.9605;orf1	1140	380
Cluster-2623.578	1005	blast	Cluster-2623.578;orf1	1002	334
Cluster-14800.0	946	blast	Cluster-14800.0;orf1	822	274
Cluster-2623.7871	3900	transdecoder	Cluster-2623.7871	375	126
Cluster-9819.0	653	transdecoder	Cluster-9819.0	651	218
Cluster-2623.24344	1658	blast	Cluster-2623.24344;orf1	972	324
Cluster-2623.17880	3967	blast	Cluster-2623.17880;orf1	675	225
Cluster-2623.10363	3716	blast	Cluster-2623.10363;orf1	1248	416
Cluster-2623.7504	1196	blast	Cluster-2623.7504;orf1	960	320
Cluster-10397.0	433	transdecoder	Cluster-10397.0	432	144
Cluster-18672.0	679	blast	Cluster-18672.0;orf1	402	134
Cluster-2623.29573	510	transdecoder	Cluster-2623.29573	297	100
Cluster-2623.1093	853	blast	Cluster-2623.1093;orf1	705	235
Cluster-2623.2115	717	transdecoder	Cluster-2623.2115	378	127
Cluster-11699.0	352	transdecoder	Cluster-11699.0	348	117
Cluster-2623.26867	1078	blast	Cluster-2623.26867;orf1	861	287
Cluster-3451.0	503	transdecoder	Cluster-3451.0	501	168
Cluster-2623.16017	1325	blast	Cluster-2623.16017;orf1	726	242
Cluster-2623.9802	4231	blast	Cluster-2623.9802;orf2	2415	805
Cluster-2623.9802	4231	blast	Cluster-2623.9802;orf1	576	192
Cluster-14163.0	1274	transdecoder	Cluster-14163.0	1143	381
Cluster-2623.4520	570	transdecoder	Cluster-2623.4520	570	191
Cluster-7217.0	839	transdecoder	Cluster-7217.0	837	280
Cluster-2623.5991	2437	blast	Cluster-2623.5991;orf1	1500	500
Cluster-2623.23622	4549	blast	Cluster-2623.23622;orf2	243	81
Cluster-13788.0	488	blast	Cluster-13788.0;orf1	486	162
Cluster-2880.0	429	transdecoder	Cluster-2880.0	432	144
Cluster-2623.33798	1137	blast	Cluster-2623.33798;orf1	930	310
Cluster-2623.19450	3178	blast	Cluster-2623.19450;orf1	1035	345
Cluster-2623.2962	601	transdecoder	Cluster-2623.2962	462	154
Cluster-2623.2965	362	transdecoder	Cluster-2623.2965	360	121
Cluster-2623.2966	376	transdecoder	Cluster-2623.2966	375	125
Cluster-2623.2968	777	transdecoder	Cluster-2623.2968	738	247
Cluster-2623.1570	3589	blast	Cluster-2623.1570;orf1	3111	1037
Cluster-14976.0	636	blast	Cluster-14976.0;orf1	609	203
Cluster-12644.0	653	transdecoder	Cluster-12644.0	651	218
Cluster-2623.18501	2803	blast	Cluster-2623.18501;orf1	525	175
Cluster-4012.0	371	transdecoder	Cluster-4012.0	369	124
Cluster-2623.19062	1240	transdecoder	Cluster-2623.19062	561	187
Cluster-2623.19060	2379	transdecoder	Cluster-2623.19060	960	148
Cluster-251.0	644	blast	Cluster-251.0;orf1	564	188
Cluster-8300.1	356	blast	Cluster-8300.1;orf1	354	118
Cluster-2623.14763	1222	blast	Cluster-2623.14763;orf1	309	103
Cluster-2623.14763	1222	blast	Cluster-2623.14763;orf2	576	192
Cluster-17762.0	514	blast	Cluster-17762.0;orf1	291	97
Cluster-2623.22661	967	blast	Cluster-2623.22661;orf1	441	147
Cluster-7316.0	340	transdecoder	Cluster-7316.0	336	113
Cluster-2623.23084	2219	blast	Cluster-2623.23084;orf1	252	84
Cluster-6745.0	364	blast	Cluster-6745.0;orf1	363	121
Cluster-2623.17151	2980	blast	Cluster-2623.17151;orf1	129	43
Cluster-2623.21098	4486	blast	Cluster-2623.21098;orf1	876	292
Cluster-2623.19964	4533	blast	Cluster-2623.19964;orf1	3366	1122
Cluster-2623.16421	1665	blast	Cluster-2623.16421;orf1	636	212
Cluster-13333.0	638	blast	Cluster-13333.0;orf1	306	102
Cluster-3948.0	1721	transdecoder	Cluster-3948.0	1560	521
Cluster-1962.0	384	transdecoder	Cluster-1962.0	384	128
Cluster-2623.12328	2628	blast	Cluster-2623.12328;orf1	798	266
Cluster-2623.8334	4800	blast	Cluster-2623.8334;orf2	336	112
Cluster-4687.0	333	transdecoder	Cluster-4687.0	336	112
Cluster-2623.8334	4800	blast	Cluster-2623.8334;orf1	645	215
Cluster-2623.14878	4587	blast	Cluster-2623.14878;orf1	3267	1089
Cluster-2623.17204	7072	blast	Cluster-2623.17204;orf1	2235	745
Cluster-2623.10410	4378	blast	Cluster-2623.10410;orf1	495	165
Cluster-2623.16687	4924	blast	Cluster-2623.16687;orf3	1152	384
Cluster-2623.2868	532	blast	Cluster-2623.2868;orf1	519	173
Cluster-2623.16687	4924	blast	Cluster-2623.16687;orf1	303	101
Cluster-2623.14576	2141	transdecoder	Cluster-2623.14576	645	216
Cluster-2623.9932	497	blast	Cluster-2623.9932;orf1	51	17
Cluster-19330.0	391	transdecoder	Cluster-19330.0	387	130
Cluster-2623.3008	915	blast	Cluster-2623.3008;orf1	600	200
Cluster-2623.19912	3245	blast	Cluster-2623.19912;orf2	360	120
Cluster-2623.19912	3245	blast	Cluster-2623.19912;orf1	546	182
Cluster-2623.8221	3227	blast	Cluster-2623.8221;orf2	951	317
Cluster-2623.8221	3227	blast	Cluster-2623.8221;orf1	132	44
Cluster-2623.34841	363	blast	Cluster-2623.34841;orf1	360	120
Cluster-2623.12885	1739	blast	Cluster-2623.12885;orf2	285	95
Cluster-2623.12885	1739	blast	Cluster-2623.12885;orf1	369	123
Cluster-5388.0	462	blast	Cluster-5388.0;orf1	462	154
Cluster-2623.20226	8415	blast	Cluster-2623.20226;orf1	99	33
Cluster-2623.26077	2417	blast	Cluster-2623.26077;orf2	591	197
Cluster-2623.26077	2417	blast	Cluster-2623.26077;orf1	525	175
Cluster-2623.20226	8415	blast	Cluster-2623.20226;orf2	4419	1473
Cluster-2623.5965	2933	blast	Cluster-2623.5965;orf1	2238	746
Cluster-2623.16770	3552	blast	Cluster-2623.16770;orf2	1815	605
Cluster-2623.16770	3552	blast	Cluster-2623.16770;orf1	279	93
Cluster-3150.0	495	blast	Cluster-3150.0;orf1	450	150
Cluster-2981.0	401	transdecoder	Cluster-2981.0	399	134
Cluster-2623.21337	2133	blast	Cluster-2623.21337;orf1	384	128
Cluster-490.0	377	blast	Cluster-490.0;orf1	252	84
Cluster-16403.0	629	blast	Cluster-16403.0;orf1	591	197
Cluster-2623.15531	5458	blast	Cluster-2623.15531;orf1	1620	540
Cluster-2623.3025	1489	blast	Cluster-2623.3025;orf1	1470	490
Cluster-2623.15531	5458	blast	Cluster-2623.15531;orf2	438	146
Cluster-2623.15531	5458	blast	Cluster-2623.15531;orf3	396	132
Cluster-5808.0	671	blast	Cluster-5808.0;orf1	528	176
Cluster-2623.13114	1897	blast	Cluster-2623.13114;orf1	888	296
Cluster-10682.0	790	blast	Cluster-10682.0;orf1	789	263
Cluster-2623.12740	1247	blast	Cluster-2623.12740;orf1	552	184
Cluster-6783.0	405	transdecoder	Cluster-6783.0	408	136
Cluster-2623.10650	1160	transdecoder	Cluster-2623.10650	1158	387
Cluster-8057.0	808	blast	Cluster-8057.0;orf1	735	245
Cluster-2623.25218	5650	blast	Cluster-2623.25218;orf1	192	64
Cluster-12353.0	312	blast	Cluster-12353.0;orf1	309	103
Cluster-2623.10624	1935	blast	Cluster-2623.10624;orf1	1482	494
Cluster-2623.34336	711	transdecoder	Cluster-2623.34336	375	126
Cluster-2623.17557	662	blast	Cluster-2623.17557;orf1	564	188
Cluster-2623.28677	955	blast	Cluster-2623.28677;orf1	156	52
Cluster-2623.28137	1424	blast	Cluster-2623.28137;orf1	294	98
Cluster-2623.15226	1219	transdecoder	Cluster-2623.15226	639	213
Cluster-2623.21869	4498	blast	Cluster-2623.21869;orf3	768	256
Cluster-2623.21869	4498	blast	Cluster-2623.21869;orf2	339	113
Cluster-2623.21869	4498	blast	Cluster-2623.21869;orf1	831	277
Cluster-2623.21400	3775	blast	Cluster-2623.21400;orf1	315	105
Cluster-2623.15228	2746	transdecoder	Cluster-2623.15228	543	408
Cluster-9640.0	417	transdecoder	Cluster-9640.0	390	131
Cluster-2623.12908	1697	blast	Cluster-2623.12908;orf1	216	72
Cluster-2623.18267	9273	blast	Cluster-2623.18267;orf1	1533	511
Cluster-2086.0	815	blast	Cluster-2086.0;orf1	771	257
Cluster-2623.10048	7090	blast	Cluster-2623.10048;orf1	5067	1689
Cluster-2623.9532	3179	blast	Cluster-2623.9532;orf2	285	95
Cluster-2623.9532	3179	blast	Cluster-2623.9532;orf1	108	36
Cluster-3047.0	364	blast	Cluster-3047.0;orf1	360	120
Cluster-2623.21675	974	transdecoder	Cluster-2623.21675	507	170
Cluster-2623.21677	591	transdecoder	Cluster-2623.21677	339	114
Cluster-1839.0	405	transdecoder	Cluster-1839.0	405	135
Cluster-2623.12213	454	blast	Cluster-2623.12213;orf1	387	129
Cluster-2623.10360	2047	blast	Cluster-2623.10360;orf1	1380	460
Cluster-2623.13102	369	transdecoder	Cluster-2623.13102	369	123
Cluster-2623.25149	5444	blast	Cluster-2623.25149;orf1	2538	846
Cluster-2623.21602	1721	blast	Cluster-2623.21602;orf2	423	141
Cluster-12316.0	375	transdecoder	Cluster-12316.0	375	126
Cluster-5120.0	407	transdecoder	Cluster-5120.0	408	136
Cluster-8331.0	351	blast	Cluster-8331.0;orf1	348	116
Cluster-3359.0	413	blast	Cluster-3359.0;orf1	336	112
Cluster-2623.20577	5495	blast	Cluster-2623.20577;orf2	1344	448
Cluster-3409.0	460	blast	Cluster-3409.0;orf1	459	153
Cluster-19158.0	536	transdecoder	Cluster-19158.0	534	179
Cluster-2623.21038	7077	blast	Cluster-2623.21038;orf1	4020	1340
Cluster-9668.0	1329	transdecoder	Cluster-9668.0	903	301
Cluster-2623.21143	3413	blast	Cluster-2623.21143;orf1	795	265
Cluster-2623.21143	3413	blast	Cluster-2623.21143;orf2	147	49
Cluster-2623.21143	3413	blast	Cluster-2623.21143;orf3	948	316
Cluster-2623.20867	3485	blast	Cluster-2623.20867;orf1	1452	484
Cluster-2623.20867	3485	blast	Cluster-2623.20867;orf2	249	83
Cluster-857.0	416	transdecoder	Cluster-857.0	414	139
Cluster-2623.19003	4911	blast	Cluster-2623.19003;orf1	906	302
Cluster-2623.16880	757	transdecoder	Cluster-2623.16880	615	206
Cluster-2623.8751	1710	blast	Cluster-2623.8751;orf1	597	199
Cluster-2623.12125	3254	blast	Cluster-2623.12125;orf1	279	93
Cluster-2623.19856	2649	blast	Cluster-2623.19856;orf1	366	122
Cluster-2623.19856	2649	blast	Cluster-2623.19856;orf2	249	83
Cluster-2623.4775	1129	blast	Cluster-2623.4775;orf1	165	55
Cluster-2012.0	431	transdecoder	Cluster-2012.0	429	144
Cluster-13931.0	346	blast	Cluster-13931.0;orf1	345	115
Cluster-19064.0	1003	transdecoder	Cluster-19064.0	864	288
Cluster-12504.0	563	blast	Cluster-12504.0;orf1	276	92
Cluster-147.0	625	blast	Cluster-147.0;orf1	621	207
Cluster-985.0	394	transdecoder	Cluster-985.0	393	132
Cluster-7606.1	548	blast	Cluster-7606.1;orf1	129	43
Cluster-1724.0	412	blast	Cluster-1724.0;orf1	408	136
Cluster-2623.9873	5045	blast	Cluster-2623.9873;orf1	843	281
Cluster-2623.21602	1721	blast	Cluster-2623.21602;orf1	195	65
Cluster-2623.11892	3422	blast	Cluster-2623.11892;orf1	804	268
Cluster-2623.11892	3422	blast	Cluster-2623.11892;orf2	279	93
Cluster-2623.11892	3422	blast	Cluster-2623.11892;orf3	324	108
Cluster-2623.17129	4697	blast	Cluster-2623.17129;orf3	114	38
Cluster-21476.0	596	transdecoder	Cluster-21476.0	594	199
Cluster-8834.1	765	blast	Cluster-8834.1;orf1	708	236
Cluster-6726.0	328	transdecoder	Cluster-6726.0	327	110
Cluster-2623.9168	1747	blast	Cluster-2623.9168;orf1	1350	450
Cluster-2623.11627	3928	blast	Cluster-2623.11627;orf1	2061	687
Cluster-2623.32431	3349	blast	Cluster-2623.32431;orf2	2619	873
Cluster-139.0	339	transdecoder	Cluster-139.0	339	113
Cluster-15839.0	442	transdecoder	Cluster-15839.0	315	105
Cluster-2623.18425	3349	blast	Cluster-2623.18425;orf2	147	49
Cluster-2623.29672	390	transdecoder	Cluster-2623.29672	393	131
Cluster-2623.18425	3349	blast	Cluster-2623.18425;orf1	1392	464
Cluster-2623.22135	3407	blast	Cluster-2623.22135;orf1	2199	733
Cluster-13017.0	484	blast	Cluster-13017.0;orf1	480	160
Cluster-17757.0	362	transdecoder	Cluster-17757.0	363	121
Cluster-14000.0	785	transdecoder	Cluster-14000.0	786	262
Cluster-2623.3867	1034	transdecoder	Cluster-2623.3867	780	261
Cluster-13702.0	563	blast	Cluster-13702.0;orf1	264	88
Cluster-2623.20415	3126	blast	Cluster-2623.20415;orf1	1959	653
Cluster-2623.575	409	blast	Cluster-2623.575;orf1	366	122
Cluster-2623.9608	2492	blast	Cluster-2623.9608;orf1	2046	682
Cluster-2623.6617	521	blast	Cluster-2623.6617;orf1	471	157
Cluster-2623.17874	2523	blast	Cluster-2623.17874;orf2	168	56
Cluster-2151.0	716	transdecoder	Cluster-2151.0	687	229
Cluster-2623.13081	10827	blast	Cluster-2623.13081;orf1	1194	398
Cluster-2623.22855	2122	blast	Cluster-2623.22855;orf1	327	109
Cluster-2623.5162	421	blast	Cluster-2623.5162;orf1	195	65
Cluster-2623.17270	2560	blast	Cluster-2623.17270;orf1	426	142
Cluster-2623.17270	2560	blast	Cluster-2623.17270;orf2	798	266
Cluster-2623.30454	854	blast	Cluster-2623.30454;orf1	534	178
Cluster-5106.0	505	blast	Cluster-5106.0;orf1	453	151
Cluster-2623.3288	1204	blast	Cluster-2623.3288;orf1	1056	352
Cluster-2623.32590	453	transdecoder	Cluster-2623.32590	363	122
Cluster-2623.4566	1627	blast	Cluster-2623.4566;orf1	1233	411
Cluster-2623.14816	2427	blast	Cluster-2623.14816;orf1	1836	612
Cluster-2623.20264	2975	blast	Cluster-2623.20264;orf3	312	104
Cluster-2623.32044	363	transdecoder	Cluster-2623.32044	366	122
Cluster-2623.32043	982	transdecoder	Cluster-2623.32043	675	225
Cluster-2623.32042	1372	transdecoder	Cluster-2623.32042	1209	403
Cluster-2623.21970	2959	blast	Cluster-2623.21970;orf1	1716	572
Cluster-2623.4123	1242	blast	Cluster-2623.4123;orf1	882	294
Cluster-2623.9622	1201	blast	Cluster-2623.9622;orf1	231	77
Cluster-2438.0	415	transdecoder	Cluster-2438.0	417	139
Cluster-1110.0	473	transdecoder	Cluster-1110.0	471	158
Cluster-2623.25336	1500	blast	Cluster-2623.25336;orf1	174	58
Cluster-2623.28434	1259	blast	Cluster-2623.28434;orf1	414	138
Cluster-2623.27647	2102	blast	Cluster-2623.27647;orf2	285	95
Cluster-2623.27647	2102	blast	Cluster-2623.27647;orf1	459	153
Cluster-2623.26468	462	transdecoder	Cluster-2623.26468	330	111
Cluster-17027.0	1716	transdecoder	Cluster-17027.0	1713	572
Cluster-2623.26460	567	transdecoder	Cluster-2623.26460	564	189
Cluster-2623.31334	1549	blast	Cluster-2623.31334;orf2	1008	336
Cluster-2623.31334	1549	blast	Cluster-2623.31334;orf1	522	174
Cluster-2623.27490	2154	blast	Cluster-2623.27490;orf1	525	175
Cluster-2623.27490	2154	blast	Cluster-2623.27490;orf2	1068	356
Cluster-5576.0	471	blast	Cluster-5576.0;orf1	468	156
Cluster-2623.18745	6843	blast	Cluster-2623.18745;orf1	570	190
Cluster-2623.18745	6843	blast	Cluster-2623.18745;orf2	2232	744
Cluster-2623.29710	527	blast	Cluster-2623.29710;orf1	213	71
Cluster-7761.0	342	transdecoder	Cluster-7761.0	339	114
Cluster-8143.0	1128	transdecoder	Cluster-8143.0	450	150
Cluster-2623.17816	2704	blast	Cluster-2623.17816;orf1	258	86
Cluster-2623.3309	2786	blast	Cluster-2623.3309;orf1	2634	878
Cluster-3019.0	601	blast	Cluster-3019.0;orf1	597	199
Cluster-871.0	468	blast	Cluster-871.0;orf1	465	155
Cluster-2623.22601	1564	blast	Cluster-2623.22601;orf1	849	283
Cluster-2623.24189	3854	blast	Cluster-2623.24189;orf1	312	104
Cluster-2623.31456	1588	blast	Cluster-2623.31456;orf1	1098	366
Cluster-2623.24911	798	transdecoder	Cluster-2623.24911	369	124
Cluster-21172.0	487	transdecoder	Cluster-21172.0	483	162
Cluster-2623.2855	934	transdecoder	Cluster-2623.2855	930	311
Cluster-2623.16434	1383	blast	Cluster-2623.16434;orf1	735	245
Cluster-2623.18516	549	blast	Cluster-2623.18516;orf1	240	80
Cluster-12462.0	364	transdecoder	Cluster-12462.0	363	122
Cluster-2623.10679	3801	blast	Cluster-2623.10679;orf1	189	63
Cluster-2623.10679	3801	blast	Cluster-2623.10679;orf2	273	91
Cluster-7434.0	349	transdecoder	Cluster-7434.0	348	117
Cluster-2623.18162	2442	blast	Cluster-2623.18162;orf1	1290	430
Cluster-2623.19505	3030	blast	Cluster-2623.19505;orf1	1347	449
Cluster-10868.1	559	blast	Cluster-10868.1;orf1	558	186
Cluster-2623.13586	5192	blast	Cluster-2623.13586;orf1	177	59
Cluster-2623.13586	5192	blast	Cluster-2623.13586;orf2	900	300
Cluster-2623.24483	4659	blast	Cluster-2623.24483;orf2	627	209
Cluster-18747.0	764	blast	Cluster-18747.0;orf1	306	102
Cluster-2623.24483	4659	blast	Cluster-2623.24483;orf1	1530	510
Cluster-7922.0	332	transdecoder	Cluster-7922.0	330	111
Cluster-9303.1	433	transdecoder	Cluster-9303.1	432	145
Cluster-2547.0	621	transdecoder	Cluster-2547.0	621	208
Cluster-8045.0	1089	blast	Cluster-8045.0;orf1	1014	338
Cluster-93.0	442	transdecoder	Cluster-93.0	441	147
Cluster-2623.16521	3024	blast	Cluster-2623.16521;orf2	783	261
Cluster-21512.2	512	blast	Cluster-21512.2;orf1	483	161
Cluster-2623.13563	2134	blast	Cluster-2623.13563;orf1	1299	433
Cluster-2623.19130	4203	blast	Cluster-2623.19130;orf2	240	80
Cluster-2623.19130	4203	blast	Cluster-2623.19130;orf1	270	90
Cluster-2623.15094	533	blast	Cluster-2623.15094;orf1	336	112
Cluster-2623.22617	652	transdecoder	Cluster-2623.22617	651	217
Cluster-2623.22615	3212	transdecoder	Cluster-2623.22615	1878	627
Cluster-1403.0	319	transdecoder	Cluster-1403.0	318	107
Cluster-14720.0	1043	transdecoder	Cluster-14720.0	1041	348
Cluster-20576.0	2620	blast	Cluster-20576.0;orf1	2532	844
Cluster-2623.24312	4916	blast	Cluster-2623.24312;orf1	165	55
Cluster-2623.24540	1335	blast	Cluster-2623.24540;orf1	501	167
Cluster-2623.24540	1335	blast	Cluster-2623.24540;orf2	270	90
Cluster-2623.24312	4916	blast	Cluster-2623.24312;orf2	1368	456
Cluster-17531.0	2378	transdecoder	Cluster-17531.0	2328	776
Cluster-12847.0	476	transdecoder	Cluster-12847.0	474	159
Cluster-9235.0	1389	blast	Cluster-9235.0;orf1	1167	389
Cluster-2623.17739	5775	blast	Cluster-2623.17739;orf1	1272	424
Cluster-2623.16733	3050	blast	Cluster-2623.16733;orf1	2403	801
Cluster-13263.0	442	blast	Cluster-13263.0;orf1	381	127
Cluster-13321.0	437	blast	Cluster-13321.0;orf1	381	127
Cluster-5283.0	393	blast	Cluster-5283.0;orf1	390	130
Cluster-2623.32026	1969	blast	Cluster-2623.32026;orf1	1572	524
Cluster-2623.21217	2527	blast	Cluster-2623.21217;orf1	96	32
Cluster-2623.19862	2399	blast	Cluster-2623.19862;orf1	702	234
Cluster-18785.0	1001	transdecoder	Cluster-18785.0	297	112
Cluster-2623.10541	1555	blast	Cluster-2623.10541;orf1	942	314
Cluster-2623.8171	2218	blast	Cluster-2623.8171;orf2	384	128
Cluster-2623.8171	2218	blast	Cluster-2623.8171;orf1	393	131
Cluster-14946.0	447	transdecoder	Cluster-14946.0	417	139
Cluster-2623.9226	2167	blast	Cluster-2623.9226;orf1	2058	686
Cluster-19001.0	1576	blast	Cluster-19001.0;orf1	1233	411
Cluster-6072.0	384	blast	Cluster-6072.0;orf1	381	127
Cluster-2623.24889	1479	blast	Cluster-2623.24889;orf1	237	79
Cluster-2623.21504	2817	blast	Cluster-2623.21504;orf1	1731	577
Cluster-2623.21504	2817	blast	Cluster-2623.21504;orf2	582	194
Cluster-2623.19965	3522	blast	Cluster-2623.19965;orf1	591	197
Cluster-2623.19145	7232	blast	Cluster-2623.19145;orf2	1362	454
Cluster-2623.19145	7232	blast	Cluster-2623.19145;orf1	990	330
Cluster-2623.19506	4144	blast	Cluster-2623.19506;orf1	297	99
Cluster-19095.0	827	transdecoder	Cluster-19095.0	507	169
Cluster-12135.0	476	blast	Cluster-12135.0;orf1	435	145
Cluster-2623.14418	2426	blast	Cluster-2623.14418;orf1	657	219
Cluster-12513.0	1669	blast	Cluster-12513.0;orf1	1485	495
Cluster-2623.21809	2581	blast	Cluster-2623.21809;orf1	324	108
Cluster-2623.9210	1733	blast	Cluster-2623.9210;orf1	1026	342
Cluster-2623.24124	1002	blast	Cluster-2623.24124;orf2	279	93
Cluster-2623.24124	1002	blast	Cluster-2623.24124;orf1	105	35
Cluster-4374.0	371	transdecoder	Cluster-4374.0	369	124
Cluster-2623.20933	1212	blast	Cluster-2623.20933;orf1	408	136
Cluster-2623.26554	3883	blast	Cluster-2623.26554;orf3	204	68
Cluster-2623.26554	3883	blast	Cluster-2623.26554;orf2	177	59
Cluster-2623.26554	3883	blast	Cluster-2623.26554;orf1	585	195
Cluster-2623.5269	1075	blast	Cluster-2623.5269;orf1	636	212
Cluster-2623.33197	1070	blast	Cluster-2623.33197;orf1	708	236
Cluster-2623.6177	1670	blast	Cluster-2623.6177;orf1	936	312
Cluster-2623.20926	524	transdecoder	Cluster-2623.20926	525	175
Cluster-2623.20925	4119	transdecoder	Cluster-2623.20925	2538	846
Cluster-2623.12888	2462	blast	Cluster-2623.12888;orf1	387	129
Cluster-2623.30356	376	transdecoder	Cluster-2623.30356	378	126
Cluster-2623.27817	2440	blast	Cluster-2623.27817;orf1	696	232
Cluster-2623.27817	2440	blast	Cluster-2623.27817;orf2	372	124
Cluster-2623.23192	2904	transdecoder	Cluster-2623.23192	1179	394
Cluster-2623.10173	1972	blast	Cluster-2623.10173;orf1	312	104
Cluster-2623.14895	5386	blast	Cluster-2623.14895;orf1	813	271
Cluster-21310.0	893	transdecoder	Cluster-21310.0	891	298
Cluster-2623.30633	2325	transdecoder	Cluster-2623.30633	549	183
Cluster-2623.13206	2191	transdecoder	Cluster-2623.13206	339	114
Cluster-2623.14965	2440	blast	Cluster-2623.14965;orf1	951	317
Cluster-16350.0	645	blast	Cluster-16350.0;orf1	537	179
Cluster-2623.27684	2615	blast	Cluster-2623.27684;orf1	1059	353
Cluster-2623.16740	2197	blast	Cluster-2623.16740;orf1	1608	536
Cluster-2623.1766	685	blast	Cluster-2623.1766;orf1	684	228
Cluster-2623.18397	1325	blast	Cluster-2623.18397;orf1	849	283
Cluster-2623.31591	1593	transdecoder	Cluster-2623.31591	1038	346
Cluster-20918.0	502	blast	Cluster-20918.0;orf1	441	147
Cluster-2623.22303	522	blast	Cluster-2623.22303;orf1	321	107
Cluster-2623.10178	386	blast	Cluster-2623.10178;orf1	381	127
Cluster-2623.2343	1479	blast	Cluster-2623.2343;orf1	1044	348
Cluster-2623.13709	5153	blast	Cluster-2623.13709;orf1	2337	779
Cluster-5550.0	562	transdecoder	Cluster-5550.0	441	148
Cluster-2623.13008	2361	transdecoder	Cluster-2623.13008	861	288
Cluster-4126.0	553	transdecoder	Cluster-4126.0	534	178
Cluster-8275.0	835	transdecoder	Cluster-8275.0	738	246
Cluster-10268.0	391	transdecoder	Cluster-10268.0	393	131
Cluster-2623.3896	953	blast	Cluster-2623.3896;orf1	786	262
Cluster-3994.0	535	blast	Cluster-3994.0;orf1	534	178
Cluster-2623.11245	1163	blast	Cluster-2623.11245;orf1	564	188
Cluster-2623.2489	484	transdecoder	Cluster-2623.2489	486	162
Cluster-2623.2289	666	blast	Cluster-2623.2289;orf1	462	154
Cluster-5348.0	314	blast	Cluster-5348.0;orf1	312	104
Cluster-2623.34070	430	transdecoder	Cluster-2623.34070	396	132
Cluster-12903.0	592	blast	Cluster-12903.0;orf1	540	180
Cluster-6.0	459	transdecoder	Cluster-6.0	459	154
Cluster-2623.32710	509	blast	Cluster-2623.32710;orf1	507	169
Cluster-2623.32841	2439	blast	Cluster-2623.32841;orf1	2112	704
Cluster-12366.0	1001	blast	Cluster-12366.0;orf1	894	298
Cluster-2623.27823	681	transdecoder	Cluster-2623.27823	396	133
Cluster-2623.48	797	blast	Cluster-2623.48;orf1	612	204
Cluster-20831.0	333	transdecoder	Cluster-20831.0	333	111
Cluster-12323.0	606	transdecoder	Cluster-12323.0	528	177
Cluster-2278.0	389	transdecoder	Cluster-2278.0	390	130
Cluster-12298.0	323	blast	Cluster-12298.0;orf1	321	107
Cluster-2623.20545	765	blast	Cluster-2623.20545;orf1	174	58
Cluster-2623.11106	3196	blast	Cluster-2623.11106;orf1	1026	342
Cluster-2623.16974	2283	blast	Cluster-2623.16974;orf1	327	109
Cluster-3981.0	446	blast	Cluster-3981.0;orf1	408	136
Cluster-2623.33387	1122	transdecoder	Cluster-2623.33387	1071	357
Cluster-2623.17192	3150	blast	Cluster-2623.17192;orf1	414	138
Cluster-2623.17192	3150	blast	Cluster-2623.17192;orf3	459	153
Cluster-2623.17192	3150	blast	Cluster-2623.17192;orf2	153	51
Cluster-2623.12688	1545	blast	Cluster-2623.12688;orf1	162	54
Cluster-2623.15701	1551	blast	Cluster-2623.15701;orf2	717	239
Cluster-2623.3256	2754	blast	Cluster-2623.3256;orf1	2640	880
Cluster-2623.14620	2581	blast	Cluster-2623.14620;orf2	315	105
Cluster-2623.14744	1843	blast	Cluster-2623.14744;orf2	882	294
Cluster-2623.14744	1843	blast	Cluster-2623.14744;orf1	423	141
Cluster-2623.14620	2581	blast	Cluster-2623.14620;orf1	408	136
Cluster-13120.0	406	transdecoder	Cluster-13120.0	408	136
Cluster-2623.32264	2831	blast	Cluster-2623.32264;orf1	1911	637
Cluster-2623.12178	2953	blast	Cluster-2623.12178;orf1	711	237
Cluster-7053.0	383	blast	Cluster-7053.0;orf1	222	74
Cluster-2623.33630	1078	blast	Cluster-2623.33630;orf1	1059	353
Cluster-2623.3976	464	blast	Cluster-2623.3976;orf1	384	128
Cluster-19831.0	314	blast	Cluster-19831.0;orf1	312	104
Cluster-15023.0	750	blast	Cluster-15023.0;orf1	747	249
Cluster-11585.0	1004	blast	Cluster-11585.0;orf1	1002	334
Cluster-2623.11228	4114	blast	Cluster-2623.11228;orf2	246	82
Cluster-2623.24127	3987	transdecoder	Cluster-2623.24127	372	124
Cluster-2623.24120	4391	transdecoder	Cluster-2623.24120	477	237
Cluster-2623.288	3225	blast	Cluster-2623.288;orf1	2781	927
Cluster-2623.19263	2253	blast	Cluster-2623.19263;orf1	108	36
Cluster-2623.28350	1631	blast	Cluster-2623.28350;orf1	1077	359
Cluster-1675.0	310	transdecoder	Cluster-1675.0	309	103
Cluster-5991.0	329	transdecoder	Cluster-5991.0	330	110
Cluster-2623.31712	1507	blast	Cluster-2623.31712;orf1	585	195
Cluster-2623.21214	2151	blast	Cluster-2623.21214;orf1	1536	512
Cluster-2623.16347	2005	blast	Cluster-2623.16347;orf1	594	198
Cluster-2623.15888	4282	blast	Cluster-2623.15888;orf1	1938	646
Cluster-2623.16467	1956	blast	Cluster-2623.16467;orf1	345	115
Cluster-2623.25253	4983	transdecoder	Cluster-2623.25253	645	500
Cluster-2623.4072	689	blast	Cluster-2623.4072;orf1	654	218
Cluster-21430.0	1081	blast	Cluster-21430.0;orf1	1080	360
Cluster-2623.17049	3947	blast	Cluster-2623.17049;orf1	390	130
Cluster-2623.25251	551	transdecoder	Cluster-2623.25251	420	141
Cluster-2623.21321	1262	blast	Cluster-2623.21321;orf1	405	135
Cluster-2623.14926	4334	blast	Cluster-2623.14926;orf1	294	98
Cluster-2623.14926	4334	blast	Cluster-2623.14926;orf3	1101	367
Cluster-2623.18893	1419	blast	Cluster-2623.18893;orf1	714	238
Cluster-2623.26894	1207	blast	Cluster-2623.26894;orf1	216	72
Cluster-9374.0	1403	blast	Cluster-9374.0;orf1	945	315
Cluster-7898.0	405	blast	Cluster-7898.0;orf1	303	101
Cluster-19430.0	778	blast	Cluster-19430.0;orf1	243	81
Cluster-9825.1	1772	transdecoder	Cluster-9825.1	1587	529
Cluster-2623.20401	5485	blast	Cluster-2623.20401;orf1	927	309
Cluster-2623.28325	1268	blast	Cluster-2623.28325;orf1	237	79
Cluster-316.0	706	transdecoder	Cluster-316.0	705	236
Cluster-11478.0	1463	blast	Cluster-11478.0;orf1	1461	487
Cluster-1669.0	462	transdecoder	Cluster-1669.0	465	155
Cluster-2623.30037	1385	transdecoder	Cluster-2623.30037	543	182
Cluster-19290.0	549	transdecoder	Cluster-19290.0	414	138
Cluster-2623.23364	452	transdecoder	Cluster-2623.23364	444	149
Cluster-2623.23365	1899	transdecoder	Cluster-2623.23365	495	166
Cluster-2623.23367	2282	transdecoder	Cluster-2623.23367	381	128
Cluster-12104.0	525	blast	Cluster-12104.0;orf1	519	173
Cluster-2276.0	402	blast	Cluster-2276.0;orf1	399	133
Cluster-2623.15944	2513	blast	Cluster-2623.15944;orf2	558	186
Cluster-2623.34328	1254	blast	Cluster-2623.34328;orf1	1089	363
Cluster-2623.2022	2056	blast	Cluster-2623.2022;orf1	2055	685
Cluster-2623.19770	3009	blast	Cluster-2623.19770;orf1	849	283
Cluster-2099.0	356	transdecoder	Cluster-2099.0	354	119
Cluster-20132.0	356	blast	Cluster-20132.0;orf1	354	118
Cluster-2623.848	328	blast	Cluster-2623.848;orf2	171	57
Cluster-2623.848	328	blast	Cluster-2623.848;orf1	252	84
Cluster-12611.0	429	transdecoder	Cluster-12611.0	429	143
Cluster-2623.3553	649	blast	Cluster-2623.3553;orf1	159	53
Cluster-3516.1	382	transdecoder	Cluster-3516.1	381	128
Cluster-2623.10521	3543	blast	Cluster-2623.10521;orf1	1353	451
Cluster-2623.33140	711	blast	Cluster-2623.33140;orf1	462	154
Cluster-9461.0	447	blast	Cluster-9461.0;orf1	288	96
Cluster-2623.4653	926	blast	Cluster-2623.4653;orf1	564	188
Cluster-15911.0	490	transdecoder	Cluster-15911.0	402	134
Cluster-2623.19695	876	blast	Cluster-2623.19695;orf1	261	87
Cluster-2623.26597	615	blast	Cluster-2623.26597;orf1	612	204
Cluster-2623.15489	1418	blast	Cluster-2623.15489;orf1	858	286
Cluster-18386.0	3054	blast	Cluster-18386.0;orf1	2631	877
Cluster-7972.0	434	blast	Cluster-7972.0;orf1	432	144
Cluster-2623.20568	1023	blast	Cluster-2623.20568;orf1	663	221
Cluster-2623.21798	5155	blast	Cluster-2623.21798;orf2	972	324
Cluster-2623.26242	353	blast	Cluster-2623.26242;orf1	153	51
Cluster-2623.14803	1379	blast	Cluster-2623.14803;orf1	417	139
Cluster-2623.21798	5155	blast	Cluster-2623.21798;orf1	3561	1187
Cluster-5312.0	499	transdecoder	Cluster-5312.0	498	166
Cluster-3311.0	476	transdecoder	Cluster-3311.0	420	141
Cluster-2623.34910	504	transdecoder	Cluster-2623.34910	501	168
Cluster-2623.720	647	blast	Cluster-2623.720;orf1	552	184
Cluster-2623.14817	2399	blast	Cluster-2623.14817;orf1	138	46
Cluster-14805.0	331	transdecoder	Cluster-14805.0	327	110
Cluster-2623.29934	1068	blast	Cluster-2623.29934;orf1	255	85
Cluster-3726.1	356	blast	Cluster-3726.1;orf1	354	118
Cluster-2623.28475	1907	transdecoder	Cluster-2623.28475	1320	441
Cluster-1354.0	420	blast	Cluster-1354.0;orf1	288	96
Cluster-10425.0	395	blast	Cluster-10425.0;orf1	393	131
Cluster-2623.5684	647	blast	Cluster-2623.5684;orf1	447	149
Cluster-21424.0	470	blast	Cluster-21424.0;orf1	204	68
Cluster-2623.20929	1687	blast	Cluster-2623.20929;orf1	888	296
Cluster-12206.1	434	blast	Cluster-12206.1;orf1	408	136
Cluster-2623.32	310	transdecoder	Cluster-2623.32	306	103
Cluster-2623.30	431	transdecoder	Cluster-2623.30	429	144
Cluster-2623.31	466	transdecoder	Cluster-2623.31	465	156
Cluster-150.0	332	transdecoder	Cluster-150.0	330	111
Cluster-15910.0	529	blast	Cluster-15910.0;orf1	243	81
Cluster-2623.15596	3365	blast	Cluster-2623.15596;orf1	1029	343
Cluster-1733.0	629	transdecoder	Cluster-1733.0	357	119
Cluster-1271.0	639	transdecoder	Cluster-1271.0	639	213
Cluster-2623.24028	1182	blast	Cluster-2623.24028;orf1	1182	394
Cluster-2623.19070	10367	blast	Cluster-2623.19070;orf1	3744	1248
Cluster-2623.19070	10367	blast	Cluster-2623.19070;orf2	384	128
Cluster-12590.0	379	blast	Cluster-12590.0;orf1	378	126
Cluster-2623.33092	1058	transdecoder	Cluster-2623.33092	732	245
Cluster-2623.33096	1184	transdecoder	Cluster-2623.33096	978	327
Cluster-8347.0	581	transdecoder	Cluster-8347.0	381	127
Cluster-2623.3205	660	blast	Cluster-2623.3205;orf1	294	98
Cluster-21025.0	753	blast	Cluster-21025.0;orf1	477	159
Cluster-2623.19963	6462	blast	Cluster-2623.19963;orf1	2019	673
Cluster-13694.0	877	transdecoder	Cluster-13694.0	873	292
Cluster-6765.0	362	blast	Cluster-6765.0;orf1	360	120
Cluster-2623.7688	589	transdecoder	Cluster-2623.7688	588	196
Cluster-718.0	573	transdecoder	Cluster-718.0	573	191
Cluster-2623.12428	960	blast	Cluster-2623.12428;orf1	135	45
Cluster-2623.8881	1066	transdecoder	Cluster-2623.8881	1065	355
Cluster-2623.14528	4145	blast	Cluster-2623.14528;orf2	306	102
Cluster-2623.14528	4145	blast	Cluster-2623.14528;orf1	204	68
Cluster-2623.19575	1953	blast	Cluster-2623.19575;orf1	819	273
Cluster-10794.1	374	blast	Cluster-10794.1;orf1	351	117
Cluster-16549.0	383	transdecoder	Cluster-16549.0	384	128
Cluster-2623.19810	5621	blast	Cluster-2623.19810;orf2	1554	518
Cluster-2623.19810	5621	blast	Cluster-2623.19810;orf1	645	215
Cluster-9703.0	462	transdecoder	Cluster-9703.0	462	154
Cluster-2623.9320	1208	blast	Cluster-2623.9320;orf1	357	119
Cluster-1927.0	393	transdecoder	Cluster-1927.0	396	132
Cluster-2623.2662	1813	blast	Cluster-2623.2662;orf1	1521	507
Cluster-12633.0	980	blast	Cluster-12633.0;orf1	978	326
Cluster-2623.26464	9888	blast	Cluster-2623.26464;orf2	1122	374
Cluster-2623.26464	9888	blast	Cluster-2623.26464;orf1	417	139
Cluster-2623.18550	3978	blast	Cluster-2623.18550;orf1	1146	382
Cluster-2623.33547	655	transdecoder	Cluster-2623.33547	306	103
Cluster-2623.31232	2819	blast	Cluster-2623.31232;orf1	1635	545
Cluster-2623.19971	1181	blast	Cluster-2623.19971;orf1	201	67
Cluster-2623.25431	903	transdecoder	Cluster-2623.25431	297	100
Cluster-318.0	424	blast	Cluster-318.0;orf1	420	140
Cluster-2623.4611	535	blast	Cluster-2623.4611;orf1	300	100
Cluster-550.0	375	blast	Cluster-550.0;orf1	375	125
Cluster-2623.7533	2254	transdecoder	Cluster-2623.7533	1560	521
Cluster-2152.0	809	blast	Cluster-2152.0;orf1	693	231
Cluster-2623.17648	5037	blast	Cluster-2623.17648;orf1	972	324
Cluster-2623.32239	3171	blast	Cluster-2623.32239;orf1	2103	701
Cluster-16846.0	893	blast	Cluster-16846.0;orf1	663	221
Cluster-903.0	336	blast	Cluster-903.0;orf1	333	111
Cluster-2623.6093	409	blast	Cluster-2623.6093;orf1	387	129
Cluster-2623.23497	423	blast	Cluster-2623.23497;orf1	315	105
Cluster-2623.6480	460	transdecoder	Cluster-2623.6480	462	154
Cluster-2623.5347	1102	blast	Cluster-2623.5347;orf1	1068	356
Cluster-1882.0	459	transdecoder	Cluster-1882.0	453	152
Cluster-2623.8073	2616	blast	Cluster-2623.8073;orf1	996	332
Cluster-2623.19161	1303	blast	Cluster-2623.19161;orf1	669	223
Cluster-2623.12759	4156	blast	Cluster-2623.12759;orf2	549	183
Cluster-2623.12759	4156	blast	Cluster-2623.12759;orf1	393	131
Cluster-6627.0	305	blast	Cluster-6627.0;orf1	303	101
Cluster-2623.13811	8208	transdecoder	Cluster-2623.13811	1266	122
Cluster-15658.0	628	blast	Cluster-15658.0;orf1	627	209
Cluster-2623.32074	1833	blast	Cluster-2623.32074;orf1	1677	559
Cluster-2623.6176	2294	blast	Cluster-2623.6176;orf1	765	255
Cluster-2623.31396	360	blast	Cluster-2623.31396;orf1	258	86
Cluster-18589.0	697	blast	Cluster-18589.0;orf1	366	122
Cluster-2623.287	775	blast	Cluster-2623.287;orf1	402	134
Cluster-702.0	304	blast	Cluster-702.0;orf1	303	101
Cluster-18491.0	1768	transdecoder	Cluster-18491.0	1767	590
Cluster-13428.0	671	blast	Cluster-13428.0;orf1	327	109
Cluster-2623.34578	946	blast	Cluster-2623.34578;orf1	783	261
Cluster-2623.21739	5099	blast	Cluster-2623.21739;orf1	1947	649
Cluster-3872.0	691	blast	Cluster-3872.0;orf1	690	230
Cluster-2623.1279	1780	transdecoder	Cluster-2623.1279	1518	507
Cluster-2623.21540	2360	blast	Cluster-2623.21540;orf1	537	179
Cluster-2623.1274	585	transdecoder	Cluster-2623.1274	318	107
Cluster-2623.1270	381	transdecoder	Cluster-2623.1270	378	127
Cluster-21079.0	526	transdecoder	Cluster-21079.0	528	176
Cluster-2623.28557	2650	transdecoder	Cluster-2623.28557	441	148
Cluster-2623.34333	1849	blast	Cluster-2623.34333;orf1	1545	515
Cluster-2623.20420	1564	blast	Cluster-2623.20420;orf1	282	94
Cluster-2623.17847	4164	blast	Cluster-2623.17847;orf1	3291	1097
Cluster-2996.0	802	transdecoder	Cluster-2996.0	801	267
Cluster-2623.17615	2203	blast	Cluster-2623.17615;orf1	336	112
Cluster-2623.13082	2512	blast	Cluster-2623.13082;orf1	492	164
Cluster-2623.17615	2203	blast	Cluster-2623.17615;orf3	687	229
Cluster-2623.17615	2203	blast	Cluster-2623.17615;orf2	540	180
Cluster-2623.24162	570	blast	Cluster-2623.24162;orf1	219	73
Cluster-2623.24162	570	blast	Cluster-2623.24162;orf2	273	91
Cluster-13757.0	2110	blast	Cluster-13757.0;orf1	1959	653
Cluster-2623.19279	3000	blast	Cluster-2623.19279;orf1	939	313
Cluster-2623.19279	3000	blast	Cluster-2623.19279;orf2	468	156
Cluster-2623.25846	4247	blast	Cluster-2623.25846;orf1	645	215
Cluster-2623.25846	4247	blast	Cluster-2623.25846;orf2	858	286
Cluster-2623.9048	969	transdecoder	Cluster-2623.9048	621	207
Cluster-11389.0	303	transdecoder	Cluster-11389.0	303	101
Cluster-1903.0	350	transdecoder	Cluster-1903.0	351	117
Cluster-2623.22711	3958	blast	Cluster-2623.22711;orf2	1836	612
Cluster-2623.22711	3958	blast	Cluster-2623.22711;orf1	762	254
Cluster-57.0	317	transdecoder	Cluster-57.0	315	106
Cluster-2623.12689	1506	blast	Cluster-2623.12689;orf1	459	153
Cluster-2623.26585	567	blast	Cluster-2623.26585;orf1	144	48
Cluster-2623.19017	4836	blast	Cluster-2623.19017;orf2	390	130
Cluster-2623.19017	4836	blast	Cluster-2623.19017;orf1	495	165
Cluster-2623.35114	989	blast	Cluster-2623.35114;orf1	624	208
Cluster-2623.31225	2544	blast	Cluster-2623.31225;orf1	2106	702
Cluster-2623.12546	4150	blast	Cluster-2623.12546;orf1	798	266
Cluster-2623.23114	2548	blast	Cluster-2623.23114;orf2	129	43
Cluster-2623.28875	817	blast	Cluster-2623.28875;orf1	147	49
Cluster-2623.12546	4150	blast	Cluster-2623.12546;orf2	1620	540
Cluster-2623.16328	4689	blast	Cluster-2623.16328;orf2	1263	421
Cluster-2623.16328	4689	blast	Cluster-2623.16328;orf1	180	60
Cluster-12982.1	332	blast	Cluster-12982.1;orf1	243	81
Cluster-14108.0	1348	blast	Cluster-14108.0;orf1	1140	380
Cluster-2623.15828	6294	blast	Cluster-2623.15828;orf1	2118	706
Cluster-2623.8488	429	blast	Cluster-2623.8488;orf1	216	72
Cluster-15682.0	314	blast	Cluster-15682.0;orf1	147	49
Cluster-7006.1	731	transdecoder	Cluster-7006.1	576	192
Cluster-2623.12026	1050	blast	Cluster-2623.12026;orf1	138	46
Cluster-2623.19533	7044	blast	Cluster-2623.19533;orf2	882	294
Cluster-2623.19533	7044	blast	Cluster-2623.19533;orf1	612	204
Cluster-2623.19452	2211	blast	Cluster-2623.19452;orf1	711	237
Cluster-19581.0	593	blast	Cluster-19581.0;orf1	45	15
Cluster-2623.17029	3695	blast	Cluster-2623.17029;orf1	1494	498
Cluster-2623.13266	830	blast	Cluster-2623.13266;orf1	609	203
Cluster-388.0	449	blast	Cluster-388.0;orf1	447	149
Cluster-2623.18027	2785	blast	Cluster-2623.18027;orf1	2316	772
Cluster-2623.5595	2064	transdecoder	Cluster-2623.5595	495	247
Cluster-2623.5596	1047	transdecoder	Cluster-2623.5596	507	170
Cluster-2623.1358	1383	blast	Cluster-2623.1358;orf1	1383	461
Cluster-2623.5598	530	transdecoder	Cluster-2623.5598	531	177
Cluster-2623.20654	2075	blast	Cluster-2623.20654;orf1	372	124
Cluster-2623.2205	871	blast	Cluster-2623.2205;orf1	801	267
Cluster-2623.8310	638	transdecoder	Cluster-2623.8310	303	102
Cluster-10414.0	666	blast	Cluster-10414.0;orf1	540	180
Cluster-2623.8318	1818	transdecoder	Cluster-2623.8318	927	310
Cluster-2623.28250	1443	blast	Cluster-2623.28250;orf1	777	259
Cluster-2623.25778	7369	blast	Cluster-2623.25778;orf1	483	161
Cluster-2623.25778	7369	blast	Cluster-2623.25778;orf2	507	169
Cluster-2623.34208	329	blast	Cluster-2623.34208;orf1	219	73
Cluster-2623.14328	1412	blast	Cluster-2623.14328;orf1	837	279
Cluster-18875.0	626	blast	Cluster-18875.0;orf1	390	130
Cluster-2623.16573	3226	blast	Cluster-2623.16573;orf1	2346	782
Cluster-17022.0	1082	blast	Cluster-17022.0;orf1	789	263
Cluster-2623.19640	3101	blast	Cluster-2623.19640;orf1	480	160
Cluster-2623.19640	3101	blast	Cluster-2623.19640;orf2	93	31
Cluster-12846.0	572	blast	Cluster-12846.0;orf1	570	190
Cluster-20929.0	388	transdecoder	Cluster-20929.0	390	130
Cluster-2623.12649	3965	blast	Cluster-2623.12649;orf1	2064	688
Cluster-8396.0	574	transdecoder	Cluster-8396.0	363	121
Cluster-2623.19950	652	blast	Cluster-2623.19950;orf1	135	45
Cluster-2623.19016	2801	blast	Cluster-2623.19016;orf1	420	140
Cluster-2623.9520	2126	blast	Cluster-2623.9520;orf1	606	202
Cluster-2623.8424	3867	blast	Cluster-2623.8424;orf3	552	184
Cluster-4796.0	308	transdecoder	Cluster-4796.0	306	103
Cluster-2623.6462	463	blast	Cluster-2623.6462;orf1	123	41
Cluster-2623.33969	364	transdecoder	Cluster-2623.33969	363	121
Cluster-2623.32317	1467	blast	Cluster-2623.32317;orf1	1359	453
Cluster-8912.0	1644	blast	Cluster-8912.0;orf1	1065	355
Cluster-21104.0	662	transdecoder	Cluster-21104.0	663	221
Cluster-2623.9205	2655	blast	Cluster-2623.9205;orf1	2397	799
Cluster-12941.0	553	transdecoder	Cluster-12941.0	471	157
Cluster-17747.0	560	transdecoder	Cluster-17747.0	561	187
Cluster-10236.0	399	blast	Cluster-10236.0;orf1	396	132
Cluster-21567.0	328	blast	Cluster-21567.0;orf1	327	109
Cluster-4132.0	688	blast	Cluster-4132.0;orf1	669	223
Cluster-2623.23956	1699	blast	Cluster-2623.23956;orf1	945	315
Cluster-2623.23956	1699	blast	Cluster-2623.23956;orf2	543	181
Cluster-10022.0	728	blast	Cluster-10022.0;orf1	726	242
Cluster-15082.0	574	transdecoder	Cluster-15082.0	576	192
Cluster-7967.0	431	blast	Cluster-7967.0;orf1	429	143
Cluster-11602.0	351	transdecoder	Cluster-11602.0	351	117
Cluster-2623.5830	2379	blast	Cluster-2623.5830;orf1	747	249
Cluster-2623.2867	656	blast	Cluster-2623.2867;orf1	477	159
Cluster-15290.0	469	transdecoder	Cluster-15290.0	468	157
Cluster-4055.0	327	blast	Cluster-4055.0;orf1	327	109
Cluster-2623.7407	2059	blast	Cluster-2623.7407;orf1	237	79
Cluster-2623.26363	2625	blast	Cluster-2623.26363;orf1	192	64
Cluster-2623.19239	982	transdecoder	Cluster-2623.19239	468	157
Cluster-2623.33984	635	blast	Cluster-2623.33984;orf1	603	201
Cluster-2623.9193	519	blast	Cluster-2623.9193;orf1	342	114
Cluster-20691.0	467	blast	Cluster-20691.0;orf1	465	155
Cluster-2623.8834	3690	blast	Cluster-2623.8834;orf2	345	115
Cluster-2623.8834	3690	blast	Cluster-2623.8834;orf1	705	235
Cluster-2623.7651	2049	blast	Cluster-2623.7651;orf2	549	183
Cluster-9089.1	956	blast	Cluster-9089.1;orf1	954	318
Cluster-2623.25627	1212	blast	Cluster-2623.25627;orf1	108	36
Cluster-16199.0	796	blast	Cluster-16199.0;orf1	756	252
Cluster-2623.14484	8107	blast	Cluster-2623.14484;orf2	705	235
Cluster-982.0	385	transdecoder	Cluster-982.0	384	129
Cluster-2623.19761	3553	blast	Cluster-2623.19761;orf1	2832	944
Cluster-2623.14484	8107	blast	Cluster-2623.14484;orf1	1665	555
Cluster-2623.3930	1174	blast	Cluster-2623.3930;orf1	1122	374
Cluster-2623.31923	1170	blast	Cluster-2623.31923;orf1	906	302
Cluster-2623.8952	2956	blast	Cluster-2623.8952;orf1	945	315
Cluster-2623.12839	3103	blast	Cluster-2623.12839;orf1	363	121
Cluster-2623.19771	3918	blast	Cluster-2623.19771;orf2	939	313
Cluster-12227.0	392	transdecoder	Cluster-12227.0	324	109
Cluster-2623.19771	3918	blast	Cluster-2623.19771;orf1	723	241
Cluster-2128.0	320	transdecoder	Cluster-2128.0	318	107
Cluster-2623.22712	1513	transdecoder	Cluster-2623.22712	702	234
Cluster-2623.13839	3180	blast	Cluster-2623.13839;orf1	408	136
Cluster-2623.14434	1803	transdecoder	Cluster-2623.14434	534	178
Cluster-2623.11407	1050	transdecoder	Cluster-2623.11407	555	185
Cluster-2623.1181	1110	blast	Cluster-2623.1181;orf1	705	235
Cluster-12976.0	415	transdecoder	Cluster-12976.0	414	138
Cluster-7363.0	495	blast	Cluster-7363.0;orf1	375	125
Cluster-2623.18199	307	blast	Cluster-2623.18199;orf1	135	45
Cluster-2623.26203	3758	blast	Cluster-2623.26203;orf1	2157	719
Cluster-8122.0	2260	transdecoder	Cluster-8122.0	2238	746
Cluster-18886.0	1015	blast	Cluster-18886.0;orf1	261	87
Cluster-2623.16773	4294	blast	Cluster-2623.16773;orf2	483	161
Cluster-2623.16773	4294	blast	Cluster-2623.16773;orf1	534	178
Cluster-4737.0	723	blast	Cluster-4737.0;orf1	720	240
Cluster-2623.8979	3877	blast	Cluster-2623.8979;orf2	252	84
Cluster-2623.17983	3671	blast	Cluster-2623.17983;orf1	435	145
Cluster-2623.20490	3653	transdecoder	Cluster-2623.20490	1161	118
Cluster-2623.4617	2342	blast	Cluster-2623.4617;orf2	624	208
Cluster-2623.20495	356	transdecoder	Cluster-2623.20495	357	119
Cluster-2623.9221	2168	blast	Cluster-2623.9221;orf1	147	49
Cluster-2623.17373	4078	blast	Cluster-2623.17373;orf1	459	153
Cluster-6923.0	807	blast	Cluster-6923.0;orf1	783	261
Cluster-2623.15277	4494	blast	Cluster-2623.15277;orf1	621	207
Cluster-2623.17518	2165	blast	Cluster-2623.17518;orf1	702	234
Cluster-2623.15486	4299	blast	Cluster-2623.15486;orf1	216	72
Cluster-2623.21415	4300	blast	Cluster-2623.21415;orf1	417	139
Cluster-2623.21415	4300	blast	Cluster-2623.21415;orf2	1035	345
Cluster-2623.11498	1948	blast	Cluster-2623.11498;orf1	1614	538
Cluster-2623.9312	2851	blast	Cluster-2623.9312;orf1	1803	601
Cluster-2623.20194	3088	transdecoder	Cluster-2623.20194	672	225
Cluster-5820.2	1190	transdecoder	Cluster-5820.2	867	290
Cluster-2623.2514	1684	blast	Cluster-2623.2514;orf1	951	317
Cluster-2623.2514	1684	blast	Cluster-2623.2514;orf2	549	183
Cluster-2623.13801	908	transdecoder	Cluster-2623.13801	516	172
Cluster-15511.1	637	transdecoder	Cluster-15511.1	636	213
Cluster-10721.0	453	blast	Cluster-10721.0;orf1	450	150
Cluster-2623.5525	1630	blast	Cluster-2623.5525;orf1	1146	382
Cluster-15002.0	781	transdecoder	Cluster-15002.0	783	261
Cluster-2623.5856	1807	blast	Cluster-2623.5856;orf1	1161	387
Cluster-2623.15337	4373	blast	Cluster-2623.15337;orf1	2016	672
Cluster-2623.34271	537	transdecoder	Cluster-2623.34271	468	157
Cluster-2623.5230	1226	transdecoder	Cluster-2623.5230	381	128
Cluster-2623.22771	9296	blast	Cluster-2623.22771;orf1	2967	989
Cluster-2623.22771	9296	blast	Cluster-2623.22771;orf2	2016	672
Cluster-2623.22771	9296	blast	Cluster-2623.22771;orf3	252	84
Cluster-8398.0	449	transdecoder	Cluster-8398.0	447	150
Cluster-16532.0	436	blast	Cluster-16532.0;orf1	381	127
Cluster-9233.0	1604	blast	Cluster-9233.0;orf1	1449	483
Cluster-13595.0	2113	blast	Cluster-13595.0;orf1	1785	595
Cluster-2623.8229	943	blast	Cluster-2623.8229;orf1	729	243
Cluster-2623.3811	585	blast	Cluster-2623.3811;orf1	585	195
Cluster-2623.11652	3984	blast	Cluster-2623.11652;orf2	207	69
Cluster-2623.11652	3984	blast	Cluster-2623.11652;orf1	246	82
Cluster-2623.20500	318	blast	Cluster-2623.20500;orf1	315	105
Cluster-2623.17289	5214	blast	Cluster-2623.17289;orf2	1338	446
Cluster-1171.0	709	transdecoder	Cluster-1171.0	708	236
Cluster-17082.0	351	transdecoder	Cluster-17082.0	351	117
Cluster-2623.29817	1521	blast	Cluster-2623.29817;orf1	936	312
Cluster-2623.1694	1288	blast	Cluster-2623.1694;orf1	1179	393
Cluster-20605.1	529	transdecoder	Cluster-20605.1	489	124
Cluster-2623.16524	4635	transdecoder	Cluster-2623.16524	945	315
Cluster-2623.18534	2210	blast	Cluster-2623.18534;orf2	177	59
Cluster-2623.18534	2210	blast	Cluster-2623.18534;orf1	648	216
Cluster-2623.13252	4253	blast	Cluster-2623.13252;orf1	1113	371
Cluster-2623.13252	4253	blast	Cluster-2623.13252;orf2	210	70
Cluster-9972.0	314	transdecoder	Cluster-9972.0	312	105
Cluster-2623.23344	5563	blast	Cluster-2623.23344;orf1	3732	1244
Cluster-2623.33311	1371	transdecoder	Cluster-2623.33311	822	274
Cluster-2623.29323	1486	transdecoder	Cluster-2623.29323	717	239
Cluster-2623.32843	1455	blast	Cluster-2623.32843;orf1	1188	396
Cluster-2623.11839	3251	blast	Cluster-2623.11839;orf1	171	57
Cluster-16349.0	345	blast	Cluster-16349.0;orf1	342	114
Cluster-15785.0	688	transdecoder	Cluster-15785.0	360	120
Cluster-2623.12931	5412	blast	Cluster-2623.12931;orf1	2241	747
Cluster-2623.3591	2946	blast	Cluster-2623.3591;orf1	2187	729
Cluster-2623.24322	3322	transdecoder	Cluster-2623.24322	3012	1004
Cluster-2623.16388	2394	blast	Cluster-2623.16388;orf1	924	308
Cluster-2623.16388	2394	blast	Cluster-2623.16388;orf2	309	103
Cluster-2623.7657	1820	blast	Cluster-2623.7657;orf1	417	139
Cluster-2623.20024	3175	blast	Cluster-2623.20024;orf1	963	321
Cluster-18989.0	368	blast	Cluster-18989.0;orf1	366	122
Cluster-2623.29335	564	transdecoder	Cluster-2623.29335	372	124
Cluster-2623.8756	1795	blast	Cluster-2623.8756;orf1	903	301
Cluster-2623.27362	598	blast	Cluster-2623.27362;orf1	216	72
Cluster-3455.0	301	transdecoder	Cluster-3455.0	300	101
Cluster-2623.26442	1804	blast	Cluster-2623.26442;orf1	1464	488
Cluster-887.1	542	blast	Cluster-887.1;orf1	378	126
Cluster-8909.0	328	blast	Cluster-8909.0;orf1	327	109
Cluster-2623.13803	1679	blast	Cluster-2623.13803;orf1	957	319
Cluster-2623.33050	1918	blast	Cluster-2623.33050;orf1	1722	574
Cluster-2623.9471	6354	blast	Cluster-2623.9471;orf1	264	88
Cluster-2623.9471	6354	blast	Cluster-2623.9471;orf2	165	55
Cluster-2623.20581	2968	blast	Cluster-2623.20581;orf2	1827	609
Cluster-2623.20581	2968	blast	Cluster-2623.20581;orf1	135	45
Cluster-15754.0	415	blast	Cluster-15754.0;orf1	411	137
Cluster-4666.0	331	blast	Cluster-4666.0;orf1	330	110
Cluster-2623.33277	411	blast	Cluster-2623.33277;orf1	408	136
Cluster-2623.3474	677	blast	Cluster-2623.3474;orf1	468	156
Cluster-3220.0	709	transdecoder	Cluster-3220.0	657	219
Cluster-2623.27349	2781	blast	Cluster-2623.27349;orf1	1425	475
Cluster-2623.1011	2615	blast	Cluster-2623.1011;orf1	2115	705
Cluster-2623.24311	1745	transdecoder	Cluster-2623.24311	315	106
Cluster-2623.28140	3753	transdecoder	Cluster-2623.28140	549	184
Cluster-2623.32945	730	transdecoder	Cluster-2623.32945	666	222
Cluster-2623.5701	740	blast	Cluster-2623.5701;orf1	252	84
Cluster-2623.16137	2726	blast	Cluster-2623.16137;orf1	579	193
Cluster-2623.16137	2726	blast	Cluster-2623.16137;orf2	495	165
Cluster-2623.2672	1228	blast	Cluster-2623.2672;orf1	1164	388
Cluster-2623.14838	4243	blast	Cluster-2623.14838;orf1	1971	657
Cluster-2623.13076	1509	blast	Cluster-2623.13076;orf1	528	176
Cluster-2114.0	343	transdecoder	Cluster-2114.0	345	115
Cluster-15950.0	404	transdecoder	Cluster-15950.0	405	135
Cluster-2623.6153	1178	blast	Cluster-2623.6153;orf1	1176	392
Cluster-2623.10431	755	transdecoder	Cluster-2623.10431	471	158
[truncated: 43,071 more rows]
