# Supplementary material for: Transcriptome Analysis of Developmental Gene Expression in Thesium chinense Turcz
Source: Plants (Basel). 2025 Aug 16;14(16):2549. doi: 10.3390/plants14162549 (PMC12389193; doi:10.3390/plants14162549)
Supplement: Supplementary file 1 [file plants-14-02549-s001.zip › Table S4.xlsx]

## Sheet: Table S4
tf_id	Subfamily	tf_Family	Genes	Gene Length	NR ID	NR Score	NR Evalue	NR Description	NT ID	NT Score	NT Evalue	NT Description	PFAM ID	PFAM description	Gene Ontology Biological Pathway	KOG ID	KOG Description
Cluster-10032.0-0F	zn-clus	zn-clus	Cluster-10032.0	351	--	--	--	--	XM_018531829	348	1.33E-180	Alternaria alternata hypothetical protein mRNA	PF00172	Fungal Zn(2)-Cys(6) binuclear cluster domain	GO:0006355	--	--
Cluster-10083.0-1R	GNAT	GNAT	Cluster-10083.0	658	--	--	--	--	CP029985	77	1.16E-29	Sphingomonas sp. FARSPH chromosome, complete genome	PF00583//PF13302//PF02912	Acetyltransferase (GNAT) family//Acetyltransferase (GNAT) domain//Aminoacyl tRNA synthetase class II, N-terminal domain	GO:0042967//GO:0006571//GO:0006432//GO:0009094//GO:0000162	--	--
Cluster-10085.0-0R	C2H2	C2H2	Cluster-10085.0	660	XP_023899559.1	653	9.10E-66	C2H2 finger domain transcription factor sebA-like [Quercus suber]	XM_023604353	631	0	Cercospora beticola Zinc finger protein (CB0940_11549), mRNA	PF02207//PF02892	Putative zinc finger in N-recognin (UBR box)//BED zinc finger	--	--	--
Cluster-10090.0-1F	zn-clus	zn-clus	Cluster-10090.0	860	XP_023880363.1	389	4.90E-35	nitrogen assimilation transcription factor nirA-like [Quercus suber]	XM_018523678	823	0	Alternaria alternata hypothetical protein partial mRNA	PF04082//PF00172	Fungal specific transcription factor domain//Fungal Zn(2)-Cys(6) binuclear cluster domain	GO:0006355//GO:0006351	--	--
Cluster-10181.0-1F	zn-clus	zn-clus	Cluster-10181.0	1678	XP_023871558.1	1335	1.90E-144	maltose fermentation regulatory protein MAL13-like [Quercus suber]	XM_018533858	1569	0	Alternaria alternata hypothetical protein partial mRNA	PF04082//PF00172	Fungal specific transcription factor domain//Fungal Zn(2)-Cys(6) binuclear cluster domain	GO:0006355//GO:0006351	--	--
Cluster-10207.0-1R	Others	Others	Cluster-10207.0	396	--	--	--	--	--	--	--	--	PF00072//PF00196	Response regulator receiver domain//Bacterial regulatory proteins, luxR family	GO:0006355//GO:0000160	--	--
Cluster-10236.0-1R	Others	Others	Cluster-10236.0	399	--	--	--	--	--	--	--	--	PF00072	Response regulator receiver domain	GO:0000160	--	--
Cluster-10309.0-2F	C2H2	C2H2	Cluster-10309.0	815	PNT47730.1	231	9.70E-17	hypothetical protein POPTR_002G041600 [Populus trichocarpa]	XM_008796089	56	6.88E-18	PREDICTED: Phoenix dactylifera transcriptional regulator SUPERMAN-like (LOC103710397), mRNA	PF04931	DNA polymerase phi	GO:0006355	--	--
Cluster-1068.0-1F	bZIP	bZIP	Cluster-1068.0	740	XP_023902242.1	167	2.30E-09	regulatory protein cys-3-like, partial [Quercus suber]	XM_025744793	581	0	Tilletiopsis washingtonensis hypothetical protein (FA09DRAFT_347112), partial mRNA	PF06156//PF00170//PF07716//PF01166	Initiation control protein YabA//bZIP transcription factor//Basic region leucine zipper//TSC-22/dip/bun family	GO:0006260//GO:0006357//GO:0006355	--	--
Cluster-10689.0-0F	ARID	ARID	Cluster-10689.0	926	--	--	--	--	XM_018529602	926	0	Alternaria alternata hypothetical protein mRNA	PF01388	ARID/BRIGHT DNA binding domain	--	--	--
Cluster-10952.1-1F	GNAT	GNAT	Cluster-10952.1	445	XP_023900359.1	136	5.50E-06	uncharacterized protein LOC112012210 [Quercus suber]	LR735438	445	0	Staphylococcus epidermidis strain none genome assembly, plasmid: 2	PF13673//PF08445//PF09242//PF00583//PF13508//PF13302	Acetyltransferase (GNAT) domain//FR47-like protein//Flavocytochrome c sulphide dehydrogenase, flavin-binding//Acetyltransferase (GNAT) family//Acetyltransferase (GNAT) domain//Acetyltransferase (GNAT) domain	GO:0042967	--	--
Cluster-11040.0-2R	Others	Others	Cluster-11040.0	804	XP_023902737.1	760	4.30E-78	peroxide stress-activated histidine kinase mak3-like [Quercus suber]	XM_028647860	763	0	Alternaria arborescens hypothetical protein (AA0111_g2123), partial mRNA	PF00072	Response regulator receiver domain	GO:0000160	KOG0519	Sensory transduction histidine kinase
Cluster-11056.0-1R	SNF2	SNF2	Cluster-11056.0	531	XP_023895927.1	876	1.00E-91	putative DNA helicase INO80, partial [Quercus suber]	XM_018525218	522	0	Alternaria alternata helicase SWR1 mRNA	PF02562//PF00270//PF00176	PhoH-like protein//DEAD/DEAH box helicase//SNF2-related domain	--	KOG0388	SNF2 family DNA-dependent ATPase
Cluster-11056.1-0F	SNF2	SNF2	Cluster-11056.1	2085	XP_023889248.1	1806	5.80E-199	putative DNA helicase ino80 [Quercus suber]	XM_018525218	2070	0	Alternaria alternata helicase SWR1 mRNA	PF04939//PF03253//PF11496//PF00176	Ribosome biogenesis regulatory protein (RRS1)//Urea transporter//Class II histone deacetylase complex subunits 2 and 3//SNF2-related domain	GO:0042254//GO:0071918//GO:0016575//GO:0015840	KOG0385	Chromatin remodeling complex WSTF-ISWI, small subunit
Cluster-11121.0-0R	SNF2	SNF2	Cluster-11121.0	586	XP_023880075.1	809	6.60E-84	DNA repair protein RAD16-like [Quercus suber]	XM_018529728	583	0	Alternaria alternata hypothetical protein mRNA	PF00176	SNF2-related domain	--	KOG1002	Nucleotide excision repair protein RAD16
Cluster-11137.0-0F	bHLH	bHLH	Cluster-11137.0	769	XP_023895892.1	469	2.30E-44	transcriptional regulator of yeast form adherence 6-like [Quercus suber]	XM_018526967	763	0	Alternaria alternata hypothetical protein partial mRNA	PF03261//PF00010	Cyclin-dependent kinase 5 activator protein//Helix-loop-helix DNA-binding domain	--	--	--
Cluster-11432.0-2R	GNAT	GNAT	Cluster-11432.0	452	--	--	--	--	CP033230	56	3.69E-18	Sphingobium yanoikuyae strain SJTF8 chromosome, complete genome	PF08241//PF00583//PF13508//PF05175//PF13673//PF08445	Methyltransferase domain//Acetyltransferase (GNAT) family//Acetyltransferase (GNAT) domain//Methyltransferase small domain//Acetyltransferase (GNAT) domain//FR47-like protein	GO:0042967	--	--
Cluster-11507.0-1R	SNF2	SNF2	Cluster-11507.0	684	XP_023872704.1	304	2.80E-25	helicase-like transcription factor [Quercus suber]	XM_018526716	675	0	Alternaria alternata hypothetical protein partial mRNA	PF00176	SNF2-related domain	--	KOG1001	Helicase-like transcription factor HLTF/DNA helicase RAD5, DEAD-box superfamily
Cluster-11595.0-2R	SET	SET	Cluster-11595.0	2003	XP_023912690.1	1342	3.50E-145	UPF0662 protein C30C2.08-like [Quercus suber]	XM_018525482	1763	0	Alternaria alternata hypothetical protein mRNA	PF00856//PF07464	SET domain//Apolipophorin-III precursor (apoLp-III)	GO:0006869	--	--
Cluster-11849.1-1R	Others	Others	Cluster-11849.1	417	RWW90937.1	158	1.40E-08	hypothetical protein BHE74_00001300 [Ensete ventricosum]	--	--	--	--	PF00072	Response regulator receiver domain	GO:0000160	--	--
Cluster-11917.1-1F	MYB-related	MYB->MYB-related	Cluster-11917.1	466	CDO99337.1	213	6.80E-15	unnamed protein product [Coffea canephora]	XM_003590683	67	2.93E-24	PREDICTED: Medicago truncatula transcription repressor MYB6 (LOC11431201), mRNA	PF09447	Cnl2/NKP2 family protein	--	--	--
Cluster-11952.0-1F	zn-clus	zn-clus	Cluster-11952.0	489	--	--	--	--	XM_018523825	428	0	Alternaria alternata hypothetical protein partial mRNA	PF00172	Fungal Zn(2)-Cys(6) binuclear cluster domain	GO:0006355	--	--
Cluster-11966.0-2F	RB	RB	Cluster-11966.0	941	XP_023917646.1	548	1.90E-53	transcription initiation factor IIB-like [Quercus suber]	XM_018525815	923	0	Alternaria alternata transcription initiation factor-like protein iib mRNA	PF01022//PF00382//PF01857	Bacterial regulatory protein, arsR family//Transcription factor TFIIB repeat//Retinoblastoma-associated protein B domain	GO:0051726//GO:0006355	KOG1597	Transcription initiation factor TFIIB
Cluster-12090.0-1R	C2H2	C2H2	Cluster-12090.0	794	XP_023908576.1	244	2.90E-18	transcription factor IIIA-like [Quercus suber]	XM_018535406	732	0	Alternaria alternata hypothetical protein mRNA	--	--	--	--	--
Cluster-12100.0-0F	C2C2-Dof	C2C2->C2C2-Dof	Cluster-12100.0	951	OMO64258.1	432	5.60E-40	Zinc finger, Dof-type [Corchorus capsularis]	XM_021960789	130	5.90E-59	PREDICTED: Prunus avium dof zinc finger protein DOF4.6-like (LOC110758859), mRNA	PF02701	Dof domain, zinc finger	GO:0006355	--	--
Cluster-12112.0-2R	Others	Others	Cluster-12112.0	316	--	--	--	--	--	--	--	--	PF02072//PF00072	Prepro-orexin//Response regulator receiver domain	GO:0007218//GO:0007631//GO:0000160	--	--
Cluster-12113.0-2F	SWI/SNF-BAF60b	SWI/SNF-BAF60b	Cluster-12113.0	512	XP_023873939.1	271	1.40E-21	protein TRI1-like [Quercus suber]	CP022030	396	0	Alternaria solani isolate NL03003 chromosome 7, complete sequence	--	--	--	KOG1946	RNA polymerase I transcription factor UAF
Cluster-12159.0-1R	SNF2	SNF2	Cluster-12159.0	2184	XP_023882502.1	1935	6.70E-214	general transcription and DNA repair factor IIH helicase subunit XPB-like [Quercus suber]	XM_018532252	2139	0	Alternaria alternata TFIIH basal transcription factor complex helicase XPB subunit mRNA	PF00176//PF04851	SNF2-related domain//Type III restriction enzyme, res subunit	--	KOG1123	RNA polymerase II transcription initiation/nucleotide excision repair factor TFIIH, 3'-5' helicase subunit SSL2
Cluster-12209.0-2R	Others	Others	Cluster-12209.0	475	XP_023907429.1	298	9.50E-25	LOW QUALITY PROTEIN: uncharacterized protein LOC112019135 [Quercus suber]	XM_018533253	475	0	Alternaria alternata hypothetical protein mRNA	PF04218//PF00072//PF00392	CENP-B N-terminal DNA-binding domain//Response regulator receiver domain//Bacterial regulatory proteins, gntR family	GO:0000160//GO:0006355	KOG0519	Sensory transduction histidine kinase
Cluster-1230.0-1F	C2C2-GATA	C2C2->C2C2-GATA	Cluster-1230.0	540	XP_023899662.1	358	1.20E-31	GATA factor SREP-like [Quercus suber]	XM_018530775	519	0	Alternaria alternata hypothetical protein mRNA	PF04810//PF00320	Sec23/Sec24 zinc finger//GATA zinc finger	GO:0006886//GO:0006355//GO:0006888	KOG1601	GATA-4/5/6 transcription factors
Cluster-12376.0-1R	C2H2	C2H2	Cluster-12376.0	635	XP_023880533.1	470	1.50E-44	uncharacterized protein LOC111992916 [Quercus suber]	--	--	--	--	PF04517	Microvirus lysis protein (E), C terminus	GO:0019054	--	--
Cluster-12426.0-1R	Jumonji	Jumonji	Cluster-12426.0	770	XP_023907169.1	704	1.30E-71	uncharacterized protein LOC112018871 [Quercus suber]	XM_018525616	770	0	Alternaria alternata hypothetical protein mRNA	--	--	--	KOG0958	DNA damage-responsive repressor GIS1/RPH1, jumonji superfamily
Cluster-12452.0-1R	GNAT	GNAT	Cluster-12452.0	838	XP_023893847.1	615	3.00E-61	glucosamine 6-phosphate N-acetyltransferase-like [Quercus suber]	XM_018526408	504	0	Alternaria alternata glucosamine 6-phosphate N-acetyltransferase partial mRNA	PF13673//PF13508//PF00583	Acetyltransferase (GNAT) domain//Acetyltransferase (GNAT) domain//Acetyltransferase (GNAT) family	GO:0042967	KOG3396	Glucosamine-phosphate N-acetyltransferase
Cluster-12515.0-1F	zn-clus	zn-clus	Cluster-12515.0	386	XP_023890302.1	242	2.40E-18	transcriptional activator protein acu-15-like [Quercus suber]	XM_028644342	386	0	Alternaria arborescens hypothetical protein (AA0111_g10576), partial mRNA	PF00172	Fungal Zn(2)-Cys(6) binuclear cluster domain	GO:0006355	--	--
Cluster-12576.0-1R	LOB	LOB	Cluster-12576.0	415	PWA42863.1	169	7.60E-10	LOB domain-containing protein [Artemisia annua]	--	--	--	--	--	--	--	--	--
Cluster-12619.0-2F	C2H2	C2H2	Cluster-12619.0	589	XP_023890604.1	558	8.40E-55	C2H2 finger domain transcription factor sebA-like [Quercus suber]	MK421394	133	7.67E-61	Aureobasidium melanogenum strain 6-1-2 transcription factor Msn2 gene, complete cds	PF02207	Putative zinc finger in N-recognin (UBR box)	--	--	--
Cluster-12625.0-0R	TRAF	TRAF	Cluster-12625.0	417	--	--	--	--	XM_016904500	96	1.96E-40	Sphaerulina musiva SO2202 hypothetical protein mRNA	PF00651	BTB/POZ domain	--	--	--
Cluster-12649.0-0F	C3H	C3H	Cluster-12649.0	496	GBG31427.1	286	2.50E-23	Malate synthase, glyoxysomal [Hondaea fermentalgiana]	CP037913	250	5.82E-126	Sphingomonas sp. AAP5 chromosome, complete genome	PF01274	Malate synthase	GO:0006090//GO:0006097//GO:0006099	--	--
Cluster-12771.0-2R	Others	Others	Cluster-12771.0	1035	XP_023905252.1	934	3.70E-98	transcriptional regulatory protein SIN3-like [Quercus suber]	XM_018529709	989	0	Alternaria alternata hypothetical protein partial mRNA	PF02671	Paired amphipathic helix repeat	GO:0006355	KOG4204	Histone deacetylase complex, SIN3 component
Cluster-12771.1-0R	Others	Others	Cluster-12771.1	719	XP_023875317.1	436	1.40E-40	transcriptional regulatory protein SIN3-like, partial [Quercus suber]	XM_018529709	719	0	Alternaria alternata hypothetical protein partial mRNA	PF02671	Paired amphipathic helix repeat	GO:0006355	KOG4204	Histone deacetylase complex, SIN3 component
Cluster-12802.0-0F	Others	Others	Cluster-12802.0	643	PIM96972.1	551	6.00E-54	hypothetical protein CDL12_30567 [Handroanthus impetiginosus]	CP037913	316	1.57E-162	Sphingomonas sp. AAP5 chromosome, complete genome	PF00072//PF08027//PF00486	Response regulator receiver domain//Albumin I chain b//Transcriptional regulatory protein, C terminal	GO:0000160//GO:0006355	--	--
Cluster-13059.1-1R	zn-clus	zn-clus	Cluster-13059.1	570	--	--	--	--	XM_028656202	503	0	Alternaria arborescens hypothetical protein (AA0111_g9623), partial mRNA	PF00172	Fungal Zn(2)-Cys(6) binuclear cluster domain	GO:0006355	--	--
Cluster-13061.0-1R	C3H	C3H	Cluster-13061.0	418	--	--	--	--	--	--	--	--	--	--	--	--	--
Cluster-13105.0-0F	C2H2	C2H2	Cluster-13105.0	972	XP_023901712.1	392	2.50E-35	uncharacterized protein LOC112013552 [Quercus suber]	XM_018524532	959	0	Alternaria alternata hypothetical protein mRNA	PF06005	Cell division protein ZapB	GO:0090529//GO:0043093	--	--
Cluster-13437.0-0F	C2C2-YABBY	C2C2->C2C2-YABBY	Cluster-13437.0	520	CBI38884.3	449	3.30E-42	unnamed protein product, partial [Vitis vinifera]	--	--	--	--	PF04690	YABBY protein	GO:0007275	--	--
Cluster-13474.0-0F	bZIP	bZIP	Cluster-13474.0	905	XP_023919883.1	623	3.80E-62	regulatory protein cys-3-like [Quercus suber]	--	--	--	--	PF17136//PF01166//PF00318//PF06156//PF07716//PF01496//PF00170//PF06005	Ribosomal proteins 50S L24/mitochondrial 39S L24//TSC-22/dip/bun family//Ribosomal protein S2//Initiation control protein YabA//Basic region leucine zipper//V-type ATPase 116kDa subunit family//bZIP transcription factor//Cell division protein ZapB	GO:0043093//GO:0006119//GO:0006357//GO:1902600//GO:0006260//GO:0006355//GO:0042254//GO:0090529//GO:0006412	--	--
Cluster-1348.0-1R	NF-YB	NF-Y->NF-YB	Cluster-1348.0	399	KZV37364.1	277	2.20E-22	nuclear transcription factor Y subunit B-1-like [Dorcoceras hygrometricum]	XM_025739823	266	5.88E-135	Tilletiopsis washingtonensis nuclear transcription factor Y subunit B-3 (FA09DRAFT_282135), partial mRNA	PF00125//PF02269//PF09415	Core histone H2A/H2B/H3/H4//Transcription initiation factor IID, 18kD subunit//CENP-S associating Centromere protein X	GO:0006281//GO:0051382//GO:0006366	KOG0869	CCAAT-binding factor, subunit A (HAP3)
Cluster-13534.0-2R	GRAS	GRAS	Cluster-13534.0	370	PQQ09927.1	205	4.50E-14	scarecrow-like protein 9 [Prunus yedoensis var. nudiflora]	XM_028335141	52	4.96E-16	PREDICTED: Glycine soja scarecrow-like protein 14 (LOC114376845), mRNA	--	--	--	--	--
Cluster-13636.0-1F	SWI/SNF-SWI3	SWI/SNF-SWI3	Cluster-13636.0	1653	XP_023898302.1	193	5.00E-12	uncharacterized protein LOC112010194 [Quercus suber]	XM_018535258	1122	0	Alternaria alternata hypothetical protein partial mRNA	PF04433//PF00424	SWIRM domain//REV protein (anti-repression trans-activator protein)	GO:0006355	--	--
Cluster-13667.0-2F	C2H2	C2H2	Cluster-13667.0	359	--	--	--	--	--	--	--	--	--	--	--	--	--
Cluster-13702.0-0F	bHLH	bHLH	Cluster-13702.0	563	OAY39902.1	165	3.00E-09	hypothetical protein MANES_10G132400 [Manihot esculenta]	--	--	--	--	PF04281//PF00010	Mitochondrial import receptor subunit Tom22//Helix-loop-helix DNA-binding domain	GO:0006886	--	--
Cluster-13803.0-0R	GNAT	GNAT	Cluster-13803.0	527	--	--	--	--	--	--	--	--	PF00583//PF13302//PF13508//PF13673//PF03951//PF08445	Acetyltransferase (GNAT) family//Acetyltransferase (GNAT) domain//Acetyltransferase (GNAT) domain//Acetyltransferase (GNAT) domain//Glutamine synthetase, beta-Grasp domain//FR47-like protein	GO:0006542//GO:0042967//GO:0006807//GO:0009252	--	--
Cluster-1381.0-0R	SNF2	SNF2	Cluster-1381.0	568	--	--	--	--	XM_025744728	541	0	Tilletiopsis washingtonensis hypothetical protein (FA09DRAFT_346075), mRNA	PF17257//PF00176	Family of unknown function (DUF5323)//SNF2-related domain	GO:0042254//GO:0006412	--	--
Cluster-13845.0-0F	C3H	C3H	Cluster-13845.0	1780	XP_023905267.1	1430	2.00E-155	uncharacterized protein LOC112017031 [Quercus suber]	XM_018531608	1765	0	Alternaria alternata CCCH zinc finger and SMR domain-containing protein mRNA	PF00642	Zinc finger C-x8-C-x5-C-x3-H type (and similar)	--	--	--
Cluster-13929.0-1R	MBF1	MBF1	Cluster-13929.0	345	ACF79238.1	164	2.40E-09	unknown [Zea mays]	--	--	--	--	--	--	--	KOG3398	Transcription factor MBF1
Cluster-13957.0-0R	Others	Others	Cluster-13957.0	1758	XP_023890557.1	1013	4.40E-107	uncharacterized protein LOC112002635 [Quercus suber]	XM_018532369	1758	0	Alternaria alternata sensor protein rcsC mRNA	PF00072	Response regulator receiver domain	GO:0000160	KOG0519	Sensory transduction histidine kinase
Cluster-14108.0-1F	MYB	MYB->MYB	Cluster-14108.0	1348	PON92165.1	605	6.90E-60	MYB transcription factor [Trema orientale]	XM_006426089	187	1.74E-90	PREDICTED: Citrus clementina transcription factor RAX3 (LOC18037193), mRNA	PF05392	Cytochrome C oxidase chain VIIB	GO:0006123	--	--
Cluster-1411.0-2R	SET	SET	Cluster-1411.0	326	--	--	--	--	XM_025741836	299	2.13E-153	Tilletiopsis washingtonensis hypothetical protein (FA09DRAFT_328597), mRNA	PF00856	SET domain	--	--	--
Cluster-14138.0-1F	Others	Others	Cluster-14138.0	770	RWW91233.1	415	4.20E-38	hypothetical protein BHE74_00000131 [Ensete ventricosum]	CP031422	35	3.06E-06	Microbacterium oxydans strain HG3 chromosome, complete genome	PF00486//PF00072	Transcriptional regulatory protein, C terminal//Response regulator receiver domain	GO:0006355//GO:0000160	--	--
Cluster-1415.0-0F	MYB-related	MYB->MYB-related	Cluster-1415.0	1091	XP_023925334.1	345	7.80E-30	myb-like DNA-binding protein myb-1 [Quercus suber]	XM_018536455	993	0	Alternaria alternata hypothetical protein partial mRNA	PF08281	Sigma-70, region 4	GO:0006355//GO:0006352	KOG0048	Transcription factor, Myb superfamily
Cluster-14154.0-0F	Trihelix	Trihelix	Cluster-14154.0	660	XP_020262431.1	180	6.40E-11	trihelix transcription factor GT-3b-like, partial [Asparagus officinalis]	XM_025160994	645	0	PREDICTED: Tetranychus urticae trihelix transcription factor GT-3a (LOC107363196), transcript variant X3, mRNA	PF10163	Transcription factor e(y)2	GO:0006406//GO:0045893	--	--
Cluster-14261.0-1F	TRAF	TRAF	Cluster-14261.0	1958	XP_023877382.1	1863	1.30E-205	BTB/POZ domain-containing protein 3-like [Quercus suber]	XM_018531256	1958	0	Alternaria alternata ankyrin repeat and BTB/POZ domain-containing protein 1 mRNA	PF00023//PF00651//PF13606//PF13637//PF12796//PF13857	Ankyrin repeat//BTB/POZ domain//Ankyrin repeat//Ankyrin repeats (many copies)//Ankyrin repeats (3 copies)//Ankyrin repeats (many copies)	--	KOG0511	Ankyrin repeat protein
Cluster-14329.0-2F	LOB	LOB	Cluster-14329.0	505	EXB52660.1	445	9.10E-42	hypothetical protein L484_022437 [Morus notabilis]	XM_020239087	101	4.00E-43	PREDICTED: Ananas comosus LOB domain-containing protein 18-like (LOC109714449), mRNA	PF08273	Zinc-binding domain of primase-helicase	GO:0006351//GO:0006269	--	--
Cluster-14352.0-0R	bZIP	bZIP	Cluster-14352.0	853	XP_023897579.1	606	3.30E-60	transcription factor atf1-like [Quercus suber]	XM_024842330	83	7.06E-33	Aspergillus steynii IBT 23096 transcriptional activator (P170DRAFT_115149), mRNA	PF03131//PF03980//PF07716//PF00170	bZIP Maf transcription factor//Nnf1//Basic region leucine zipper//bZIP transcription factor	GO:0006355	KOG1414	Transcriptional activator FOSB/c-Fos and related bZIP transcription factors
Cluster-14462.0-0F	C2H2	C2H2	Cluster-14462.0	983	RVX21218.1	275	9.20E-22	hypothetical protein CK203_002275 [Vitis vinifera]	--	--	--	--	--	--	--	--	--
Cluster-14563.0-2F	C2H2	C2H2	Cluster-14563.0	1488	OWZ09571.1	527	8.40E-51	hypothetical protein PHMEG_00017703 [Phytophthora megakarya]	XM_025741266	1342	0	Tilletiopsis washingtonensis hypothetical protein (FA09DRAFT_327082), mRNA	PF02148//PF07535//PF05722	Zn-finger in ubiquitin-hydrolases and other protein//DBF zinc finger//Ustilago B locus mating-type protein	--	KOG2785	C2H2-type Zn-finger protein
Cluster-14658.0-1R	GNAT	GNAT	Cluster-14658.0	759	XP_023899376.1	741	6.50E-76	N-terminal acetyltransferase A complex catalytic subunit ard1-like [Quercus suber]	XM_018526099	664	0	Alternaria alternata N-acetyltransferase complex ARD1 subunit mRNA	PF00583//PF13508//PF13673//PF08445	Acetyltransferase (GNAT) family//Acetyltransferase (GNAT) domain//Acetyltransferase (GNAT) domain//FR47-like protein	GO:0042967	KOG3235	Subunit of the major N alpha-acetyltransferase
Cluster-14838.0-0F	C3H	C3H	Cluster-14838.0	563	XP_023916127.1	342	9.00E-30	tRNA-dihydrouridine(47) synthase [NAD(P)(+)]-like [Quercus suber]	XM_018531788	563	0	Alternaria alternata tRNA-dihydrouridine(47) synthase [NAD(P)(+)] mRNA	PF00642//PF17907	Zinc finger C-x8-C-x5-C-x3-H type (and similar)//AWS domain	GO:0006479//GO:0006554	KOG2333	Uncharacterized conserved protein
Cluster-1501.0-2R	NF-YB	NF-Y->NF-YB	Cluster-1501.0	670	XP_023917568.1	481	8.10E-46	negative cofactor 2 complex subunit beta-like [Quercus suber]	XM_018524464	643	0	Alternaria alternata histone-fold-containing protein mRNA	PF00125	Core histone H2A/H2B/H3/H4	--	KOG0871	Class 2 transcription repressor NC2, beta subunit (Dr1)
Cluster-15109.0-0F	MYB-related	MYB->MYB-related	Cluster-15109.0	731	XP_008363219.1	378	7.80E-34	transcription factor DIVARICATA-like [Malus domestica]	XM_019336327	43	1.03E-10	PREDICTED: Ipomoea nil transcription factor DIVARICATA-like (LOC109186375), mRNA	PF01285	TEA/ATTS domain	GO:0006355	--	--
Cluster-1511.0-0F	PHD	PHD	Cluster-1511.0	539	XP_023901744.1	391	1.80E-35	actin cytoskeleton-regulatory complex protein PAN1-like [Quercus suber]	XM_018536213	539	0	Alternaria alternata hypothetical protein mRNA	PF02601	Exonuclease VII, large subunit	GO:0006308	--	--
Cluster-15151.0-1F	GeBP	GeBP	Cluster-15151.0	830	--	--	--	--	--	--	--	--	PF05008//PF04504	Vesicle transport v-SNARE protein N-terminus//Protein of unknown function, DUF573	GO:0006886//GO:0006355	--	--
Cluster-15173.0-0R	HB-other	HB->HB-other	Cluster-15173.0	328	--	--	--	--	NM_001293798	271	7.87E-138	Homo sapiens double homeobox 4 (DUX4), transcript variant 2, mRNA	PF00046	Homeodomain	--	--	--
Cluster-15358.0-2F	C2C2-GATA	C2C2->C2C2-GATA	Cluster-15358.0	334	XP_023911568.1	332	7.60E-29	ADP-ribosylation factor 6-like [Quercus suber]	--	--	--	--	PF14369//PF00320	zinc-ribbon//GATA zinc finger	GO:0006355	--	--
Cluster-15537.0-1R	C2H2	C2H2	Cluster-15537.0	2330	XP_023890361.1	393	4.50E-35	uncharacterized protein LOC112002442 [Quercus suber]	XM_018532865	1461	0	Alternaria alternata hypothetical protein mRNA	PF02892	BED zinc finger	--	--	--
Cluster-1557.0-0R	MYB-related	MYB->MYB-related	Cluster-1557.0	487	XP_023929046.1	216	3.20E-15	uncharacterized protein LOC112040386 [Quercus suber]	XM_025739413	185	7.76E-90	Tilletiopsis washingtonensis hypothetical protein (FA09DRAFT_195946), mRNA	PF00272	Cecropin family	GO:0019731	--	--
Cluster-1569.0-0R	bHLH	bHLH	Cluster-1569.0	435	XP_023911461.1	368	6.70E-33	uncharacterized protein LOC112023070 [Quercus suber]	XM_018534299	330	1.71E-170	Alternaria alternata hypothetical protein partial mRNA	PF00010	Helix-loop-helix DNA-binding domain	--	--	--
Cluster-15730.0-1F	MYB-related	MYB->MYB-related	Cluster-15730.0	795	XP_022157667.1	246	1.70E-18	transcription factor MYB35 [Momordica charantia]	XM_009337521	60	4.01E-20	PREDICTED: Pyrus x bretschneideri transcription factor MYB35 (LOC103928477), mRNA	--	--	--	--	--
Cluster-16041.0-0R	bZIP	bZIP	Cluster-16041.0	845	XP_016701996.1	295	3.80E-24	PREDICTED: basic leucine zipper 8-like [Gossypium hirsutum]	--	--	--	--	PF07716//PF16331//PF00170//PF03131//PF08961//PF07412	Basic region leucine zipper//TolA binding protein trimerisation//bZIP transcription factor//bZIP Maf transcription factor//Nuclear receptor-binding factor 2, autophagy regulator//Geminin	GO:0006914//GO:0006275//GO:0070206//GO:0006355	--	--
Cluster-1611.0-1F	C2H2	C2H2	Cluster-1611.0	365	XP_023903012.1	166	1.50E-09	zinc finger protein 813-like [Quercus suber]	XM_028652479	359	0	Alternaria arborescens hypothetical protein (AA0111_g6275), partial mRNA	--	--	--	--	--
Cluster-16128.0-0R	GRAS	GRAS	Cluster-16128.0	1734	XP_002280790.1	1022	3.90E-108	PREDICTED: scarecrow-like protein 14 [Vitis vinifera]	XM_024300236	65	1.49E-22	PREDICTED: Rosa chinensis uncharacterized LOC112163987 (LOC112163987), mRNA	PF01221	Dynein light chain type 1	GO:0007017	--	--
Cluster-16226.0-2F	zn-clus	zn-clus	Cluster-16226.0	458	XP_023877364.1	143	8.70E-07	conidial development protein fluffy-like [Quercus suber]	CP022033	136	1.26E-62	Alternaria solani isolate NL03003 chromosome 10, complete sequence	PF02742	Iron dependent repressor, metal binding and dimerisation domain	--	--	--
Cluster-16337.0-2F	GRAS	GRAS	Cluster-16337.0	319	XP_011095666.1	303	1.70E-25	scarecrow-like protein 18 [Sesamum indicum]	CP027619	66	6.94E-24	Linum usitatissimum chromosome Lu1	--	--	--	--	--
Cluster-16337.1-0R	GRAS	GRAS	Cluster-16337.1	339	TEY69982.1	180	3.30E-11	hypothetical protein Saspl_017390 [Salvia splendens]	--	--	--	--	--	--	--	--	--
Cluster-16438.0-1F	MYB-related	MYB->MYB-related	Cluster-16438.0	428	XP_021824273.1	478	1.20E-45	transcription factor MYB114-like [Prunus avium]	XM_021834137	137	3.26E-63	PREDICTED: Hevea brasiliensis transcription factor MYB114-like (LOC110671629), transcript variant X2, mRNA	PF09995	ER-bound oxygenase mpaB/B'/Rubber oxygenase, catalytic domain	--	--	--
Cluster-16557.0-2F	MYB	MYB->MYB	Cluster-16557.0	1109	XP_019439408.1	545	5.10E-53	PREDICTED: transcription factor DIVARICATA-like [Lupinus angustifolius]	XM_028226605	70	1.56E-25	PREDICTED: Camellia sinensis transcription factor DIVARICATA-like (LOC114283727), mRNA	--	--	--	--	--
Cluster-16562.0-1R	MADS-M-type	MADS->MADS-M-type	Cluster-16562.0	790	XP_022724568.1	424	3.90E-39	agamous-like MADS-box protein AGL29 [Durio zibethinus]	--	--	--	--	PF00319	SRF-type transcription factor (DNA-binding and dimerisation domain)	--	--	--
Cluster-16576.0-2R	Others	Others	Cluster-16576.0	600	EKU20186.1	189	5.30E-12	rna pseudouridylate synthase family protein [Nannochloropsis gaditana CCMP526]	CP016033	66	1.38E-23	Porphyrobacter neustonensis strain DSM 9434, complete genome	PF01479//PF00072	S4 domain//Response regulator receiver domain	GO:0000160	--	--
Cluster-16725.0-1R	HB-other	HB->HB-other	Cluster-16725.0	994	AWU46638.1	185	2.50E-11	class 2 KNOX protein [Ceratopteris pteridoides]	XM_018531372	630	0	Alternaria alternata hypothetical protein mRNA	PF05920//PF02836//PF00046	Homeobox KN domain//Glycosyl hydrolases family 2, TIM barrel domain//Homeodomain	GO:0005975//GO:0006355	--	--
Cluster-16746.0-1R	zn-clus	zn-clus	Cluster-16746.0	581	--	--	--	--	XM_018532608	581	0	Alternaria alternata hypothetical protein mRNA	PF00172	Fungal Zn(2)-Cys(6) binuclear cluster domain	GO:0006355	--	--
Cluster-16856.0-1R	HB-WOX	HB->HB-WOX	Cluster-16856.0	759	XP_007036796.2	478	2.10E-45	PREDICTED: WUSCHEL-related homeobox 1 [Theobroma cacao]	XM_010035408	94	4.80E-39	PREDICTED: Eucalyptus grandis WUSCHEL-related homeobox 1 (LOC104422947), mRNA	PF00046	Homeodomain	--	--	--
Cluster-16907.0-2F	C2H2	C2H2	Cluster-16907.0	2613	XP_004253439.1	1117	5.70E-119	uncharacterized protein LOC101263992 [Solanum lycopersicum]	XM_018530715	2148	0	Alternaria alternata hypothetical protein mRNA	PF01340//PF02892	Met Apo-repressor, MetJ//BED zinc finger	GO:0006555//GO:0006355	--	--
Cluster-17022.0-2R	AP2/ERF-ERF	AP2/ERF->AP2/ERF-ERF	Cluster-17022.0	1082	XP_016717985.1	494	4.10E-47	PREDICTED: dehydration-responsive element-binding protein 3 isoform X2 [Gossypium hirsutum]	XM_011079964	123	5.25E-55	PREDICTED: Sesamum indicum ethylene-responsive transcription factor TINY (LOC105162060), mRNA	PF00847	AP2 domain	GO:0006355	--	--
Cluster-17076.0-1F	bZIP	bZIP	Cluster-17076.0	1053	XP_023929040.1	279	3.40E-22	fluconazole resistance protein 3-like [Quercus suber]	XM_018532766	1047	0	Alternaria alternata hypothetical protein mRNA	PF17078//PF03969//PF06386//PF01496//PF00170//PF07716//PF03131	SWI5-dependent HO expression protein 3//AFG1-like ATPase//Gas vesicle synthesis protein GvpL/GvpF//V-type ATPase 116kDa subunit family//bZIP transcription factor//Basic region leucine zipper//bZIP Maf transcription factor	GO:0031412//GO:1902600//GO:0051028//GO:0006355//GO:0048309//GO:0006119	--	--
Cluster-17344.0-2F	NF-X1	NF-X1	Cluster-17344.0	498	XP_023902121.1	564	1.40E-55	FKBP12-associated protein 1 homolog, partial [Quercus suber]	XM_018524908	492	0	Alternaria alternata hypothetical protein mRNA	PF01422	NF-X1 type zinc finger	--	KOG1952	Transcription factor NF-X1, contains NFX-type Zn2+-binding and R3H domains
Cluster-17404.0-0R	PLATZ	PLATZ	Cluster-17404.0	1344	XP_015889001.1	652	2.40E-65	uncharacterized protein LOC107423869 [Ziziphus jujuba]	XM_028216933	96	6.70E-40	PREDICTED: Camellia sinensis uncharacterized LOC114274951 (LOC114274951), transcript variant X2, mRNA	--	--	--	--	--
Cluster-17416.0-1R	bZIP	bZIP	Cluster-17416.0	2445	XP_023917972.1	409	6.70E-37	BZIP-type transcription factor MBZ1-like [Quercus suber]	XM_018530566	2222	0	Alternaria alternata hypothetical protein mRNA	PF03153//PF00170	Transcription factor IIA, alpha/beta subunit//bZIP transcription factor	GO:0006367//GO:0006355	--	--
Cluster-17499.0-1R	Others	Others	Cluster-17499.0	349	AFK36347.1	288	1.00E-23	unknown [Lotus japonicus]	XM_015927840	340	3.71E-176	PREDICTED: Tetranychus urticae muscle LIM protein 1 (LOC107361098), mRNA	--	--	--	KOG1700	Regulatory protein MLP and related LIM proteins
Cluster-17575.0-1R	C2C2-Dof	C2C2->C2C2-Dof	Cluster-17575.0	1659	PIN15513.1	393	3.20E-35	hypothetical protein CDL12_11846 [Handroanthus impetiginosus]	XM_008366386	81	1.81E-31	PREDICTED: Malus domestica dof zinc finger protein DOF5.6-like (LOC103428288), mRNA	PF14369//PF02701//PF01405	zinc-ribbon//Dof domain, zinc finger//Photosystem II reaction centre T protein	GO:0015979//GO:0006355	--	--
Cluster-17575.0-2R	C2C2-Dof	C2C2->C2C2-Dof	Cluster-17575.0	1659	PIN15513.1	393	3.20E-35	hypothetical protein CDL12_11846 [Handroanthus impetiginosus]	XM_008366386	81	1.81E-31	PREDICTED: Malus domestica dof zinc finger protein DOF5.6-like (LOC103428288), mRNA	PF14369//PF02701//PF01405	zinc-ribbon//Dof domain, zinc finger//Photosystem II reaction centre T protein	GO:0015979//GO:0006355	--	--
Cluster-17621.0-2F	zn-clus	zn-clus	Cluster-17621.0	3920	BAK00410.1	1634	9.60E-179	predicted protein [Hordeum vulgare subsp. vulgare]	XM_018531870	2997	0	Alternaria alternata hypothetical protein mRNA	PF00172//PF04082	Fungal Zn(2)-Cys(6) binuclear cluster domain//Fungal specific transcription factor domain	GO:0006355//GO:0006351	--	--
Cluster-17640.0-2F	LOB	LOB	Cluster-17640.0	1028	GAY34645.1	221	1.80E-15	hypothetical protein CUMW_012550 [Citrus unshiu]	--	--	--	--	PF15182	Otospiralin	GO:0007605	--	--
Cluster-17662.0-1R	zn-clus	zn-clus	Cluster-17662.0	1167	XP_023917283.1	233	8.10E-17	transcription factor sdnS-like [Quercus suber]	XM_028655736	899	0	Alternaria arborescens hypothetical protein (AA0111_g9203), partial mRNA	PF00172	Fungal Zn(2)-Cys(6) binuclear cluster domain	GO:0006355	--	--
Cluster-17697.0-0R	GRAS	GRAS	Cluster-17697.0	2323	XP_018850471.1	860	3.20E-89	PREDICTED: scarecrow-like protein 33 [Juglans regia]	--	--	--	--	--	--	--	--	--
Cluster-17700.0-0F	Others	Others	Cluster-17700.0	426	EEF26337.1	359	7.30E-32	Nodulation protein W, putative [Ricinus communis]	--	--	--	--	PF00072//PF00196	Response regulator receiver domain//Bacterial regulatory proteins, luxR family	GO:0000160//GO:0006355	--	--
Cluster-17780.0-0R	NAC	NAC	Cluster-17780.0	1404	GAV63665.1	984	8.10E-104	NAM domain-containing protein [Cephalotus follicularis]	XM_011010363	197	5.01E-96	PREDICTED: Populus euphratica NAC domain-containing protein 100-like (LOC105113987), transcript variant X4, mRNA	PF02365	No apical meristem (NAM) protein	GO:0006355	--	--
Cluster-17785.0-1R	Others	Others	Cluster-17785.0	3939	XP_023911495.1	2915	0.00E+00	serine/threonine-protein kinase ppk18-like [Quercus suber]	XM_018532721	3612	0	Alternaria alternata hypothetical protein mRNA	PF00072//PF00069//PF00433//PF07714	Response regulator receiver domain//Protein kinase domain//Protein kinase C terminal domain//Protein tyrosine and serine/threonine kinase	GO:0006468//GO:0016310//GO:0000160//GO:0009069	KOG0606	Microtubule-associated serine/threonine kinase and related proteins
Cluster-17811.0-0F	TCP	TCP	Cluster-17811.0	1603	PIA57941.1	446	2.20E-41	hypothetical protein AQUCO_00500099v1 [Aquilegia coerulea]	XM_006446690	73	4.90E-27	PREDICTED: Citrus clementina transcription factor TCP4 (LOC18051522), mRNA	--	--	--	--	--
Cluster-17837.0-0R	LOB	LOB	Cluster-17837.0	680	XP_023925198.1	573	1.80E-56	LOB domain-containing protein 15 [Quercus suber]	XM_020358022	176	1.12E-84	PREDICTED: Cajanus cajan LOB domain-containing protein 15 (LOC109797870), mRNA	--	--	--	--	--
Cluster-17859.0-0R	bHLH	bHLH	Cluster-17859.0	1133	XP_023891036.1	512	3.50E-49	phosphorus acquisition-controlling protein-like [Quercus suber]	XM_018529077	865	0	Alternaria alternata phosphorus acquisition-controlling protein partial mRNA	PF06005//PF12761//PF00010//PF17060	Cell division protein ZapB//Actin cytoskeleton-regulatory complex protein END3//Helix-loop-helix DNA-binding domain//Monopolar spindle protein 2	GO:0071988//GO:0043093//GO:0030474//GO:0090529//GO:0007015//GO:0006897	--	--
Cluster-17900.0-0F	OFP	OFP	Cluster-17900.0	643	XP_007015720.2	310	5.30E-26	PREDICTED: transcription repressor OFP6 [Theobroma cacao]	--	--	--	--	--	--	--	--	--
Cluster-17936.0-0R	LOB	LOB	Cluster-17936.0	314	XP_015889088.1	271	8.50E-22	LOB domain-containing protein 22-like [Ziziphus jujuba]	--	--	--	--	--	--	--	--	--
Cluster-17936.1-2R	LOB	LOB	Cluster-17936.1	367	XP_009801618.1	135	5.90E-06	PREDICTED: LOB domain-containing protein 22-like [Nicotiana sylvestris]	--	--	--	--	--	--	--	--	--
Cluster-17995.0-0F	TRAF	TRAF	Cluster-17995.0	833	XP_023898361.1	753	2.90E-77	BTB/POZ domain-containing protein 1-like [Quercus suber]	XM_018533341	815	0	Alternaria alternata hypothetical protein mRNA	PF00651	BTB/POZ domain	--	--	--
Cluster-18053.0-1F	Rcd1-like	Rcd1-like	Cluster-18053.0	1093	XP_028078679.1	632	4.10E-63	CCR4-NOT transcription complex subunit 9-like isoform X2 [Camellia sinensis]	--	--	--	--	--	--	--	KOG3036	Protein involved in cell differentiation/sexual development
Cluster-1808.0-1R	C2H2	C2H2	Cluster-1808.0	1644	XP_023910159.1	606	6.40E-60	zinc finger transcription factor ace1-like [Quercus suber]	CP022028	1313	0	Alternaria solani isolate NL03003 chromosome 5, complete sequence	PF07975	TFIIH C1-like domain	GO:0006281	--	--
Cluster-18281.0-0R	OFP	OFP	Cluster-18281.0	863	XP_010256045.1	372	4.60E-33	PREDICTED: transcription repressor OFP12-like [Nelumbo nucifera]	--	--	--	--	--	--	--	--	--
Cluster-18416.0-0F	C3H	C3H	Cluster-18416.0	624	CCO19936.1	153	8.20E-08	PREDICTED: similar to predicted protein [Bathycoccus prasinos]	XM_018527304	624	0	Alternaria alternata hypothetical protein mRNA	PF00642	Zinc finger C-x8-C-x5-C-x3-H type (and similar)	--	--	--
Cluster-18547.0-2F	Trihelix	Trihelix	Cluster-18547.0	421	XP_010930052.1	258	3.70E-20	trihelix transcription factor GT-1 [Elaeis guineensis]	--	--	--	--	--	--	--	--	--
Cluster-18547.1-2R	Trihelix	Trihelix	Cluster-18547.1	421	XP_010930052.1	258	3.70E-20	trihelix transcription factor GT-1 [Elaeis guineensis]	--	--	--	--	--	--	--	--	--
Cluster-18568.0-0R	C2H2	C2H2	Cluster-18568.0	398	--	--	--	--	--	--	--	--	--	--	--	--	--
Cluster-18568.0-1R	C2H2	C2H2	Cluster-18568.0	398	--	--	--	--	--	--	--	--	--	--	--	--	--
Cluster-18572.0-0F	GNAT	GNAT	Cluster-18572.0	579	--	--	--	--	--	--	--	--	PF00583//PF13508//PF13673//PF05443//PF08445	Acetyltransferase (GNAT) family//Acetyltransferase (GNAT) domain//Acetyltransferase (GNAT) domain//ROS/MUCR transcriptional regulator protein//FR47-like protein	GO:0006355//GO:0042967	--	--
Cluster-18574.0-2R	B3	B3->B3	Cluster-18574.0	1578	XP_021298004.1	752	7.20E-77	B3 domain-containing transcription factor FUS3 [Herrania umbratica]	XM_031397504	153	1.63E-71	PREDICTED: Pistacia vera B3 domain-containing transcription factor FUS3-like (LOC116111308), mRNA	PF02362	B3 DNA binding domain	--	--	--
Cluster-18628.0-0F	AP2/ERF-ERF	AP2/ERF->AP2/ERF-ERF	Cluster-18628.0	398	XP_006377449.2	340	1.10E-29	ethylene-responsive transcription factor ERF091, partial [Populus trichocarpa]	JF815557	51	1.93E-15	Eriobotrya japonica ethylene response factor ERF2 (ERF2) mRNA, complete cds	PF01641//PF00847	SelR domain//AP2 domain	GO:0006355	--	--
Cluster-18703.0-0F	SET	SET	Cluster-18703.0	1820	XP_022775778.1	1844	2.00E-203	uncharacterized protein LOC111317607 [Durio zibethinus]	--	--	--	--	PF13176//PF00515//PF00856	Tetratricopeptide repeat//Tetratricopeptide repeat//SET domain	--	KOG2084	Predicted histone tail methylase containing SET domain
Cluster-18739.0-1F	HB-other	HB->HB-other	Cluster-18739.0	698	RVW95881.1	336	5.50E-29	Homeobox-leucine zipper protein ATHB-52 [Vitis vinifera]	--	--	--	--	PF05920//PF00800//PF06156//PF00631//PF00046//PF02183	Homeobox KN domain//Prephenate dehydratase//Initiation control protein YabA//GGL domain//Homeodomain//Homeobox associated leucine zipper	GO:0006571//GO:0007186//GO:0006260//GO:0000162//GO:0009094//GO:0006355	--	--
Cluster-18984.0-1F	MYB	MYB->MYB	Cluster-18984.0	1603	ADD64500.1	819	1.30E-84	MYBML1 [Dendrobium crumenatum]	FJ487606	150	7.69E-70	Thalictrum thalictroides MYB transcription factor ML2 (MYBML2) mRNA, complete cds	PF09111	SLIDE	GO:0006338	--	--
Cluster-19190.0-0R	SET	SET	Cluster-19190.0	2097	XP_023870794.1	831	6.70E-86	histone-lysine N-methyltransferase set-26-like [Quercus suber]	CP022024	1620	0	Alternaria solani isolate NL03003 chromosome 1, complete sequence	PF00856	SET domain	--	KOG1844	PHD Zn-finger proteins
Cluster-19262.0-1F	C2H2	C2H2	Cluster-19262.0	1749	EOY18851.1	475	1.10E-44	C2H2-type zinc finger family protein, putative [Theobroma cacao]	XM_030595370	41	3.29E-09	PREDICTED: Syzygium oleosum zinc finger protein ZAT12-like (LOC115673257), mRNA	PF03612	Sorbitol phosphotransferase enzyme II N-terminus	GO:0008643//GO:0009401	--	--
Cluster-19321.0-1F	HB-WOX	HB->HB-WOX	Cluster-19321.0	1477	RZC65269.1	713	2.30E-72	hypothetical protein C5167_008958 [Papaver somniferum]	XM_028331181	136	4.29E-62	PREDICTED: Glycine soja WUSCHEL-related homeobox 9-like (LOC114373670), mRNA	PF00046	Homeodomain	--	--	--
Cluster-19355.0-2R	zn-clus	zn-clus	Cluster-19355.0	431	XP_023882549.1	278	1.80E-22	uncharacterized protein LOC111994898 [Quercus suber]	XM_028651791	431	0	Alternaria arborescens hypothetical protein (AA0111_g5655), partial mRNA	PF00172	Fungal Zn(2)-Cys(6) binuclear cluster domain	GO:0006355	--	--
Cluster-19407.0-2F	MYB-related	MYB->MYB-related	Cluster-19407.0	1228	XP_018819595.1	717	6.40E-73	PREDICTED: transcription factor MYB35-like [Juglans regia]	XM_017564720	144	1.27E-66	PREDICTED: Vigna angularis transcription factor MYB35-like (LOC108330220), mRNA	PF15761	Immortalisation up-regulated protein	--	--	--
Cluster-1949.0-1R	C2H2	C2H2	Cluster-1949.0	713	--	--	--	--	XM_025745218	614	0	Tilletiopsis washingtonensis hypothetical protein (FA09DRAFT_360339), mRNA	--	--	--	KOG1721	FOG: Zn-finger
Cluster-19581.0-0R	TRAF	TRAF	Cluster-19581.0	593	PON37356.1	244	2.20E-18	Voltage dependent potassium channel [Parasponia andersonii]	--	--	--	--	PF00651	BTB/POZ domain	--	--	--
Cluster-19583.0-1R	PLATZ	PLATZ	Cluster-19583.0	978	GAV87017.1	699	6.30E-71	PLATZ domain-containing protein [Cephalotus follicularis]	XM_030673231	49	6.47E-14	PREDICTED: Rhodamnia argentea uncharacterized LOC115739918 (LOC115739918), mRNA	--	--	--	--	--
Cluster-19647.0-0R	MBF1	MBF1	Cluster-19647.0	773	XP_023873367.1	631	3.80E-63	multiprotein-bridging factor 1-like [Quercus suber]	CP036212	100	2.26E-42	Cercospora sojina strain RACE15 chromosome VII, complete sequence	PF04505	Interferon-induced transmembrane protein	--	KOG3398	Transcription factor MBF1
Cluster-19647.1-1R	MBF1	MBF1	Cluster-19647.1	351	XP_023919833.1	385	5.80E-35	multiprotein-bridging factor 1-like [Quercus suber]	XM_007927652	114	1.60E-50	Pseudocercospora fijiensis CIRAD86 hypothetical protein mRNA	--	--	--	--	--
Cluster-19716.0-2R	AP2/ERF-ERF	AP2/ERF->AP2/ERF-ERF	Cluster-19716.0	580	XP_023882723.1	459	2.50E-43	ethylene-responsive transcription factor ERF022-like [Quercus suber]	--	--	--	--	PF00847	AP2 domain	GO:0006355	--	--
Cluster-1972.0-0R	SNF2	SNF2	Cluster-1972.0	454	XP_023878792.1	666	2.00E-67	DNA repair protein rhp54-like [Quercus suber]	XM_018526020	451	0	Alternaria alternata hypothetical protein mRNA	PF04851//PF00176//PF00270//PF02144	Type III restriction enzyme, res subunit//SNF2-related domain//DEAD/DEAH box helicase//Repair protein Rad1/Rec1/Rad17	GO:0000077	KOG0390	DNA repair protein, SNF2 family
Cluster-19738.0-1F	RWP-RK	RWP-RK	Cluster-19738.0	1115	XP_023886578.1	548	2.30E-53	protein RKD2-like [Quercus suber]	XM_031077601	42	5.77E-10	PREDICTED: Quercus lobata protein RKD4 (LOC115959260), transcript variant X2, mRNA	--	--	--	--	--
Cluster-19818.0-2F	C2C2-Dof	C2C2->C2C2-Dof	Cluster-19818.0	874	PRQ44155.1	427	1.90E-39	putative transcription factor C2C2-Dof family [Rosa chinensis]	XM_022295704	94	5.56E-39	PREDICTED: Momordica charantia dof zinc finger protein DOF3.5 (LOC111019340), mRNA	PF02701	Dof domain, zinc finger	GO:0006355	--	--
Cluster-19938.0-1F	NAC	NAC	Cluster-19938.0	869	XP_006374257.1	1018	5.70E-108	NAC domain-containing protein 86 isoform X2 [Populus trichocarpa]	XM_002318296	215	3.01E-106	PREDICTED: Populus trichocarpa NAC domain-containing protein 86 (LOC7454027), transcript variant X3, mRNA	PF02365	No apical meristem (NAM) protein	GO:0006355	--	--
Cluster-20013.0-1R	C2H2	C2H2	Cluster-20013.0	846	XP_023553550.1	283	9.40E-23	zinc finger protein ZAT12-like [Cucurbita pepo subsp. pepo]	--	--	--	--	PF02150//PF01363	RNA polymerases M/15 Kd subunit//FYVE zinc finger	GO:0006351	--	--
Cluster-20060.0-0F	MADS-M-type	MADS->MADS-M-type	Cluster-20060.0	1340	PIN08070.1	320	7.60E-27	MADS box transcription factor [Handroanthus impetiginosus]	--	--	--	--	PF00319	SRF-type transcription factor (DNA-binding and dimerisation domain)	--	--	--
Cluster-20255.0-0R	C2H2	C2H2	Cluster-20255.0	821	XP_023872732.1	763	2.00E-78	uncharacterized protein LOC111985316 [Quercus suber]	XM_018528627	793	0	Alternaria alternata WD repeat-containing protein 61 partial mRNA	PF00400	WD domain, G-beta repeat	--	KOG4155	FOG: WD40 repeat
Cluster-20297.0-2R	AP2/ERF-ERF	AP2/ERF->AP2/ERF-ERF	Cluster-20297.0	711	AES71317.1	321	3.10E-27	AP2 domain class transcription factor [Medicago truncatula]	CP025656	138	1.56E-63	Ipomoea trifida cultivar NCNSP0306 chromosome 13	PF00847	AP2 domain	GO:0006355	--	--
Cluster-20359.0-1R	Others	Others	Cluster-20359.0	403	--	--	--	--	CP037913	184	2.28E-89	Sphingomonas sp. AAP5 chromosome, complete genome	PF00072	Response regulator receiver domain	GO:0000160	--	--
Cluster-2041.0-0R	SET	SET	Cluster-2041.0	468	XP_023902816.1	417	1.50E-38	uncharacterized protein LOC112014656 [Quercus suber]	XM_018530822	453	0	Alternaria alternata SET domain-containing protein mRNA	PF00856//PF01484	SET domain//Nematode cuticle collagen N-terminal domain	--	KOG2084	Predicted histone tail methylase containing SET domain
Cluster-20412.0-1R	CSD	CSD	Cluster-20412.0	456	--	--	--	--	CP037913	159	2.06E-75	Sphingomonas sp. AAP5 chromosome, complete genome	PF09157//PF00313	Pseudouridine synthase II TruB, C-terminal//'Cold-shock' DNA-binding domain	GO:0001522//GO:0009451	--	--
Cluster-20446.0-1R	NAC	NAC	Cluster-20446.0	1738	XP_010644174.1	1020	6.70E-108	PREDICTED: protein CUP-SHAPED COTYLEDON 2 [Vitis vinifera]	XM_007213304	227	1.31E-112	PREDICTED: Prunus persica protein CUP-SHAPED COTYLEDON 2 (LOC18779165), mRNA	PF02365	No apical meristem (NAM) protein	GO:0006355	--	--
Cluster-20480.0-1F	C2H2	C2H2	Cluster-20480.0	774	--	--	--	--	--	--	--	--	--	--	--	--	--
Cluster-20501.0-0R	C2H2	C2H2	Cluster-20501.0	647	ACG32474.1	185	1.70E-11	eukaryotic translation initiation factor 5A-1/2 [Zea mays]	--	--	--	--	--	--	--	KOG3271	Translation initiation factor 5A (eIF-5A)
Cluster-20519.0-1R	Others	Others	Cluster-20519.0	460	EEF26337.1	358	1.00E-31	Nodulation protein W, putative [Ricinus communis]	--	--	--	--	PF00072//PF08281//PF04545//PF00196	Response regulator receiver domain//Sigma-70, region 4//Sigma-70, region 4//Bacterial regulatory proteins, luxR family	GO:0006355//GO:0000160//GO:0006352	--	--
Cluster-20709.0-2R	PHD	PHD	Cluster-20709.0	1246	PON81231.1	1394	2.10E-151	Zinc finger, FYVE/PHD-type [Trema orientale]	XM_024041201	292	6.86E-149	PREDICTED: Quercus suber histone-lysine N-methyltransferase ATXR6 (LOC112008849), mRNA	PF00856//PF01189	SET domain//16S rRNA methyltransferase RsmB/F	--	KOG1246	DNA-binding protein jumonji/RBP2/SMCY, contains JmjC domain
Cluster-20820.0-0R	bHLH	bHLH	Cluster-20820.0	1676	XP_023898338.1	636	2.20E-63	transcriptional regulator CBF1-like [Quercus suber]	XM_018530924	1294	0	Alternaria alternata hypothetical protein mRNA	PF00010	Helix-loop-helix DNA-binding domain	--	KOG1318	Helix loop helix transcription factor EB
Cluster-20822.0-0R	C3H	C3H	Cluster-20822.0	1530	XP_023907878.1	888	1.20E-92	translation machinery-associated protein 46-like [Quercus suber]	XM_018535601	1525	0	Alternaria alternata hypothetical protein mRNA	PF00642	Zinc finger C-x8-C-x5-C-x3-H type (and similar)	--	KOG1763	Uncharacterized conserved protein, contains CCCH-type Zn-finger
Cluster-20845.0-1F	zn-clus	zn-clus	Cluster-20845.0	3313	XP_023890702.1	496	7.40E-47	putative transcription factor SEF1 [Quercus suber]	XM_018530848	2419	0	Alternaria alternata hypothetical protein mRNA	PF04082//PF03153//PF00172	Fungal specific transcription factor domain//Transcription factor IIA, alpha/beta subunit//Fungal Zn(2)-Cys(6) binuclear cluster domain	GO:0006355//GO:0006351//GO:0006367	--	--
Cluster-20856.0-0R	Others	Others	Cluster-20856.0	330	--	--	--	--	XM_015931439	315	2.75E-162	PREDICTED: Tetranychus urticae LIM domain-containing protein jub (LOC107364119), mRNA	PF04828	Glutathione-dependent formaldehyde-activating enzyme	--	KOG1701	Focal adhesion adaptor protein Paxillin and related LIM proteins
Cluster-20878.0-1R	bZIP	bZIP	Cluster-20878.0	1078	XP_023871014.1	144	1.60E-06	cyclic AMP-dependent transcription factor ATF-5-like [Quercus suber]	XM_028649994	571	0	Alternaria arborescens hypothetical protein (AA0111_g404), partial mRNA	PF06005//PF03131//PF00170//PF07716//PF06156//PF09726	Cell division protein ZapB//bZIP Maf transcription factor//bZIP transcription factor//Basic region leucine zipper//Initiation control protein YabA//Macoilin family	GO:0043093//GO:0006355//GO:0023041//GO:0090529//GO:0006260	--	--
Cluster-20922.0-0R	C2H2	C2H2	Cluster-20922.0	605	XP_023881185.1	342	9.70E-30	biofilm and cell wall regulator 1-like [Quercus suber]	XM_013572589	125	2.21E-56	Aureobasidium namibiae CBS 147.97 hypothetical protein partial mRNA	--	--	--	--	--
Cluster-21037.0-0F	zn-clus	zn-clus	Cluster-21037.0	3508	XP_023870988.1	1845	2.90E-203	activator of stress genes 1-like [Quercus suber]	AK447430	3456	0	Triticum aestivum mRNA, clone: tplb0031p23, cultivar Chinese Spring	PF04082//PF14895//PF00172	Fungal specific transcription factor domain//Protein phosphatase 1 inhibitor//Fungal Zn(2)-Cys(6) binuclear cluster domain	GO:0006355//GO:0006351//GO:0010923	--	--
Cluster-21209.0-0F	Trihelix	Trihelix	Cluster-21209.0	953	CBI15754.3	578	6.60E-57	unnamed protein product, partial [Vitis vinifera]	XM_023691693	75	2.22E-28	PREDICTED: Cucurbita pepo subsp. pepo trihelix transcription factor ASR3-like (LOC111806398), transcript variant X2, mRNA	--	--	--	--	--
Cluster-21312.0-2F	MYB	MYB->MYB	Cluster-21312.0	1192	XP_002265355.2	824	2.40E-85	PREDICTED: transcription factor MYB26 [Vitis vinifera]	FQ379115	226	3.20E-112	Vitis vinifera clone SS0AEB11YG23	--	--	--	--	--
Cluster-21329.0-2R	NF-YB	NF-Y->NF-YB	Cluster-21329.0	731	XP_023891930.1	535	4.90E-52	nuclear transcription factor Y subunit B-4-like [Quercus suber]	XM_024529164	62	2.84E-21	PREDICTED: Physcomitrella patens nuclear transcription factor Y subunit B-3-like (LOC112286845), transcript variant X5, mRNA	PF00125	Core histone H2A/H2B/H3/H4	--	--	--
Cluster-21435.0-0R	bHLH	bHLH	Cluster-21435.0	1314	CDP05093.1	469	3.90E-44	unnamed protein product [Coffea canephora]	XM_023885041	110	1.08E-47	PREDICTED: Lactuca sativa transcription factor SPEECHLESS-like (LOC111888902), mRNA	PF00010	Helix-loop-helix DNA-binding domain	--	--	--
Cluster-21448.0-0R	C2H2	C2H2	Cluster-21448.0	3526	XP_023909840.1	1629	3.30E-178	uncharacterized protein LOC112021512 [Quercus suber]	XM_018534810	2740	0	Alternaria alternata hypothetical protein partial mRNA	PF02167//PF04082	Cytochrome C1 family//Fungal specific transcription factor domain	GO:0006118//GO:0006351	--	--
Cluster-21458.0-0R	zn-clus	zn-clus	Cluster-21458.0	1761	XP_023878791.1	225	1.00E-15	uncharacterized protein LOC111991242 [Quercus suber]	XM_028646519	1648	0	Alternaria arborescens hypothetical protein (AA0111_g12529), partial mRNA	PF00172	Fungal Zn(2)-Cys(6) binuclear cluster domain	GO:0006355	--	--
Cluster-21470.0-2R	IWS1	IWS1	Cluster-21470.0	1634	XP_023873430.1	603	1.40E-59	transcription factor iws1-like [Quercus suber]	XM_018525586	1627	0	Alternaria alternata hypothetical protein mRNA	PF04120	Low affinity iron permease	GO:0055085	KOG1793	Uncharacterized conserved protein
Cluster-21485.0-0R	zn-clus	zn-clus	Cluster-21485.0	2705	XP_023896059.1	687	4.30E-69	uncharacterized protein LOC112007940 [Quercus suber]	XM_018536040	2681	0	Alternaria alternata hypothetical protein mRNA	PF15036//PF00172	Interleukin 34//Fungal Zn(2)-Cys(6) binuclear cluster domain	GO:0008284//GO:0001934//GO:0006355//GO:0008283//GO:0007165//GO:0040007	--	--
Cluster-21543.0-1F	Others	Others	Cluster-21543.0	946	XP_023926210.1	283	1.00E-22	uncharacterized protein LOC112037609 [Quercus suber]	XM_018527610	919	0	Alternaria alternata hypothetical protein mRNA	PF00072	Response regulator receiver domain	GO:0000160	KOG0519	Sensory transduction histidine kinase
Cluster-2156.0-2R	zn-clus	zn-clus	Cluster-2156.0	415	XP_023901674.1	226	1.90E-16	uncharacterized protein LOC112013517 [Quercus suber]	XM_028652069	392	0	Alternaria arborescens hypothetical protein (AA0111_g5905), partial mRNA	PF00172	Fungal Zn(2)-Cys(6) binuclear cluster domain	GO:0006355	--	--
Cluster-21576.0-1R	Others	Others	Cluster-21576.0	410	EEF24123.1	185	1.00E-11	two component hybrid sensor and regulator, putative [Ricinus communis]	CP037913	210	8.18E-104	Sphingomonas sp. AAP5 chromosome, complete genome	PF00072	Response regulator receiver domain	GO:0000160	--	--
Cluster-21576.0-2R	Others	Others	Cluster-21576.0	410	EEF24123.1	185	1.00E-11	two component hybrid sensor and regulator, putative [Ricinus communis]	CP037913	210	8.18E-104	Sphingomonas sp. AAP5 chromosome, complete genome	PF00072	Response regulator receiver domain	GO:0000160	--	--
Cluster-21592.0-1R	bHLH	bHLH	Cluster-21592.0	739	XP_003635181.1	372	3.90E-33	PREDICTED: transcription factor DYT1-like [Vitis vinifera]	--	--	--	--	PF00010	Helix-loop-helix DNA-binding domain	--	--	--
Cluster-218.0-0F	Others	Others	Cluster-218.0	429	XP_023877638.1	292	4.30E-24	uncharacterized protein LOC111990081 [Quercus suber]	XM_018535700	397	0	Alternaria alternata hypothetical protein mRNA	PF00072	Response regulator receiver domain	GO:0000160	--	--
Cluster-2184.0-2R	C2C2-YABBY	C2C2->C2C2-YABBY	Cluster-2184.0	417	--	--	--	--	XM_025745306	180	3.96E-87	Tilletiopsis washingtonensis hypothetical protein (FA09DRAFT_361076), partial mRNA	PF12190//PF04690	Fungal protease inhibitor//YABBY protein	GO:0010466//GO:0007275	--	--
Cluster-2294.1-2R	Rcd1-like	Rcd1-like	Cluster-2294.1	1062	KOO32309.1	993	5.50E-105	cell differentiation protein [Chrysochromulina tobinii]	XM_018524723	1062	0	Alternaria alternata cell differentiation protein rcd1 mRNA	--	--	--	KOG3036	Protein involved in cell differentiation/sexual development
Cluster-2455.2-1R	C2H2	C2H2	Cluster-2455.2	1484	XP_023899428.1	720	3.50E-73	C2H2 finger domain transcription factor crzA-like [Quercus suber]	XM_018528647	1484	0	Alternaria alternata C2H2 type zinc finger domain-containing protein partial mRNA	PF02892	BED zinc finger	--	--	--
Cluster-2555.0-2R	HSF	HSF	Cluster-2555.0	1203	PKI39429.1	206	1.10E-13	hypothetical protein CRG98_040187 [Punica granatum]	XM_025739486	465	0	Tilletiopsis washingtonensis hypothetical protein (FA09DRAFT_210192), mRNA	PF00447	HSF-type DNA-binding	GO:0006355	KOG0627	Heat shock transcription factor
Cluster-2623.10018-0R	MYB	MYB->MYB	Cluster-2623.10018	3865	XP_002281528.2	2296	1.60E-255	PREDICTED: myb-related protein 3R-1 isoform X2 [Vitis vinifera]	XM_002281492	302	5.99E-154	PREDICTED: Vitis vinifera myb-related protein 3R-1 (LOC100261001), transcript variant X2, mRNA	PF09111	SLIDE	GO:0006338	KOG0048	Transcription factor, Myb superfamily
Cluster-2623.10019-1R	SWI/SNF-BAF60b	SWI/SNF-BAF60b	Cluster-2623.10019	732	XP_016434194.1	320	4.10E-27	PREDICTED: protein TRI1-like [Nicotiana tabacum]	--	--	--	--	--	--	--	--	--
Cluster-2623.10046-1F	NAC	NAC	Cluster-2623.10046	2113	XP_002272446.1	1238	4.30E-133	PREDICTED: NAC domain-containing protein 8 isoform X2 [Vitis vinifera]	XM_002272410	253	5.64E-127	PREDICTED: Vitis vinifera NAC domain-containing protein 8 (LOC100249251), transcript variant X2, mRNA	PF02365	No apical meristem (NAM) protein	GO:0006355	--	--
Cluster-2623.10062-2R	PHD	PHD	Cluster-2623.10062	2717	XP_022741491.1	311	1.70E-25	probable Histone-lysine N-methyltransferase ATXR5 isoform X3 [Durio zibethinus]	XM_018964472	47	2.38E-12	PREDICTED: Juglans regia probable Histone-lysine N-methyltransferase ATXR5 (LOC108990487), transcript variant X2, mRNA	PF05219	DREV methyltransferase	--	--	--
Cluster-2623.10143-1R	HB-WOX	HB->HB-WOX	Cluster-2623.10143	1687	CBI40730.3	911	2.80E-95	unnamed protein product, partial [Vitis vinifera]	XM_008783081	167	2.87E-79	PREDICTED: Phoenix dactylifera WUSCHEL-related homeobox 8-like (LOC103701108), mRNA	PF00046//PF02341//PF05920	Homeodomain//RbcX protein//Homeobox KN domain	GO:0006355//GO:0110102	--	--
Cluster-2623.10162-1R	MYB	MYB->MYB	Cluster-2623.10162	3256	XP_019073251.1	1471	6.30E-160	PREDICTED: transcription factor GAMYB [Vitis vinifera]	XM_018993822	199	9.11E-97	PREDICTED: Juglans regia transcription factor GAMYB (LOC109012280), transcript variant X4, mRNA	PF16790	Bacteriophage clamp loader A subunit	GO:0006260	--	--
Cluster-2623.10165-2F	PHD	PHD	Cluster-2623.10165	2953	XP_010656749.1	968	1.20E-101	PREDICTED: uncharacterized protein LOC100267421 isoform X2 [Vitis vinifera]	XM_028223930	101	2.48E-42	PREDICTED: Camellia sinensis uncharacterized LOC114281478 (LOC114281478), transcript variant X1, mRNA	PF07496	CW-type Zinc Finger	--	--	--
Cluster-2623.10173-2F	AUX/IAA	AUX/IAA	Cluster-2623.10173	1972	XP_010249636.1	346	1.10E-29	PREDICTED: auxin-responsive protein IAA27 [Nelumbo nucifera]	XM_024018248	106	2.74E-45	PREDICTED: Quercus suber auxin-responsive protein IAA27-like (LOC111986580), mRNA	--	--	--	--	--
Cluster-2623.10175-2R	FAR1	FAR1	Cluster-2623.10175	3194	XP_020272018.1	1229	7.20E-132	protein FAR1-RELATED SEQUENCE 5-like [Asparagus officinalis]	--	--	--	--	PF00872//PF06326//PF04434	Transposase, Mutator family//Vesiculovirus matrix protein//SWIM zinc finger	GO:0006313	--	--
Cluster-2623.10181-0R	AP2/ERF-ERF	AP2/ERF->AP2/ERF-ERF	Cluster-2623.10181	1397	XP_010275423.1	403	1.90E-36	PREDICTED: ethylene-responsive transcription factor ERF105-like [Nelumbo nucifera]	XM_027479556	95	2.51E-39	PREDICTED: Abrus precatorius ethylene-responsive transcription factor 5 (LOC113849562), mRNA	PF00847	AP2 domain	GO:0006355	--	--
Cluster-2623.10188-0F	Trihelix	Trihelix	Cluster-2623.10188	5695	CBI40203.3	813	2.20E-83	unnamed protein product, partial [Vitis vinifera]	XM_016020944	237	1.20E-117	PREDICTED: Ziziphus jujuba uncharacterized LOC107413082 (LOC107413082), mRNA	PF18876//PF01306//PF01086//PF04504	AF-4 proto-oncoprotein C-terminal region//LacY proton/sugar symporter//Clathrin light chain//Protein of unknown function, DUF573	GO:0008643//GO:0006886//GO:0006355//GO:0016192	--	--
Cluster-2623.10234-0F	C2C2-Dof	C2C2->C2C2-Dof	Cluster-2623.10234	1569	XP_002267092.1	627	2.30E-62	PREDICTED: dof zinc finger protein DOF5.4 [Vitis vinifera]	XM_024070111	128	1.28E-57	PREDICTED: Quercus suber dof zinc finger protein DOF5.4-like (LOC112037300), mRNA	PF02701	Dof domain, zinc finger	GO:0006355	--	--
Cluster-2623.10268-1R	C2H2	C2H2	Cluster-2623.10268	878	ONI24230.1	474	6.90E-45	hypothetical protein PRUPE_2G230800 [Prunus persica]	XM_015774639	59	1.60E-19	PREDICTED: Oryza sativa Japonica Group zinc finger protein ZAT7 (LOC4332436), mRNA	--	--	--	--	--
Cluster-2623.1028-2R	CSD	CSD	Cluster-2623.1028	697	KZV14807.1	247	1.20E-18	cold shock domain containing protein [Dorcoceras hygrometricum]	XM_024852827	93	1.58E-38	Aspergillus steynii IBT 23096 hypothetical protein (P170DRAFT_471295), partial mRNA	PF00313	'Cold-shock' DNA-binding domain	--	KOG3070	Predicted RNA-binding protein containing PIN domain and invovled in translation or RNA processing
Cluster-2623.10301-1R	HB-WOX	HB->HB-WOX	Cluster-2623.10301	3689	XP_028109617.1	495	1.10E-46	WUSCHEL-related homeobox 8 [Camellia sinensis]	XM_016704884	107	1.44E-45	PREDICTED: Capsicum annuum WUSCHEL-related homeobox 8 (LOC107859778), mRNA	PF06305//PF00240//PF05920//PF00046	Lipopolysaccharide assembly protein A domain//Ubiquitin family//Homeobox KN domain//Homeodomain	GO:0006355	--	--
Cluster-2623.10327-1R	NAC	NAC	Cluster-2623.10327	1416	XP_022848324.1	782	2.20E-80	transcription factor JUNGBRUNNEN 1-like isoform X1 [Olea europaea var. sylvestris]	MK163569	128	1.15E-57	Diospyros kaki NAC16 mRNA, complete cds	PF02365	No apical meristem (NAM) protein	GO:0006355	--	--
Cluster-2623.10333-2R	OFP	OFP	Cluster-2623.10333	1303	XP_008241648.1	515	1.80E-49	PREDICTED: transcription repressor OFP7 [Prunus mume]	XM_010096975	129	2.94E-58	PREDICTED: Morus notabilis transcription repressor OFP7 (LOC21397751), mRNA	--	--	--	--	--
Cluster-2623.10370-2R	C2H2	C2H2	Cluster-2623.10370	2644	XP_006473208.1	1685	7.90E-185	protein SENSITIVE TO PROTON RHIZOTOXICITY 1 [Citrus sinensis]	XM_021791850	328	1.44E-168	PREDICTED: Hevea brasiliensis protein SENSITIVE TO PROTON RHIZOTOXICITY 1 (LOC110640522), transcript variant X2, mRNA	--	--	--	--	--
Cluster-2623.10385-1F	mTERF	mTERF	Cluster-2623.10385	1288	XP_021639511.1	544	7.80E-53	transcription termination factor MTERF8, chloroplastic-like [Hevea brasiliensis]	XM_024338550	45	1.44E-11	PREDICTED: Rosa chinensis transcription termination factor MTEF18, mitochondrial-like (LOC112197738), transcript variant X2, mRNA	PF02536	mTERF	GO:0006355	--	--
Cluster-2623.10396-2R	MYB	MYB->MYB	Cluster-2623.10396	1406	PIN23743.1	541	1.90E-52	Transcription factor, Myb superfamily [Handroanthus impetiginosus]	KF059448	165	3.09E-78	Salvia miltiorrhiza MYB-related transcription factor (MYB94) mRNA, complete cds	PF04931	DNA polymerase phi	GO:0006355	--	--
Cluster-2623.10403-0R	bZIP	bZIP	Cluster-2623.10403	1608	XP_023879571.1	274	2.00E-21	cross-pathway control protein A-like [Quercus suber]	XM_018524791	1030	0	Alternaria alternata hypothetical protein mRNA	PF03131//PF16917//PF00170//PF07716	bZIP Maf transcription factor//Biotin/lipoate A/B protein ligase family//bZIP transcription factor//Basic region leucine zipper	GO:0006355	--	--
Cluster-2623.10457-2F	VOZ	VOZ	Cluster-2623.10457	3379	RQL94497.1	1165	2.00E-124	hypothetical protein DY000_00020789 [Brassica cretica]	AM487638	226	9.26E-112	Vitis vinifera contig VV78X076574.4, whole genome shotgun sequence	PF00531//PF02365	Death domain//No apical meristem (NAM) protein	GO:0007165//GO:0006355	--	--
Cluster-2623.10462-0R	B3	B3->B3	Cluster-2623.10462	2304	XP_023874392.1	256	3.50E-19	B3 domain-containing protein Os01g0723500-like isoform X1 [Quercus suber]	--	--	--	--	PF02362	B3 DNA binding domain	--	--	--
Cluster-2623.10462-2R	B3	B3->B3	Cluster-2623.10462	2304	XP_023874392.1	256	3.50E-19	B3 domain-containing protein Os01g0723500-like isoform X1 [Quercus suber]	--	--	--	--	PF02362	B3 DNA binding domain	--	--	--
Cluster-2623.10465-0R	SET	SET	Cluster-2623.10465	2640	CBI36587.3	1710	9.90E-188	unnamed protein product, partial [Vitis vinifera]	XM_019558664	213	1.22E-104	PREDICTED: Lupinus angustifolius histone-lysine N-methyltransferase ASHR3 (LOC109326032), mRNA	PF04988//PF00856//PF08043	A-kinase anchoring protein 95 (AKAP95)//SET domain//Xin repeat	GO:0030036	--	--
Cluster-2623.10586-0F	IWS1	IWS1	Cluster-2623.10586	1986	XP_002272768.1	1254	5.60E-135	PREDICTED: transcription elongation factor TFIIS [Vitis vinifera]	XM_014804540	101	1.66E-42	PREDICTED: Setaria italica transcription elongation factor TFIIS (LOC101779316), mRNA	PF04551//PF01096//PF07500	GcpE protein//Transcription factor S-II (TFIIS)//Transcription factor S-II (TFIIS), central domain	GO:0006351//GO:0016114	KOG1105	Transcription elongation factor TFIIS/Cofactor of enhancer-binding protein Sp1
Cluster-2623.10608-1F	bZIP	bZIP	Cluster-2623.10608	1543	XP_023897579.1	158	5.40E-08	transcription factor atf1-like [Quercus suber]	XM_018531406	1184	0	Alternaria alternata hypothetical protein mRNA	PF07716//PF00170//PF03131	Basic region leucine zipper//bZIP transcription factor//bZIP Maf transcription factor	GO:0006355	--	--
Cluster-2623.10679-0R	E2F-DP	E2F-DP	Cluster-2623.10679	3801	RVX05040.1	343	4.70E-29	Transcription factor-like protein DPB [Vitis vinifera]	XM_021833710	135	4.03E-61	PREDICTED: Hevea brasiliensis transcription factor-like protein DPB (LOC110671292), mRNA	PF02319//PF16331//PF04923	E2F/DP family winged-helix DNA-binding domain//TolA binding protein trimerisation//Ninjurin	GO:0006355//GO:0042246//GO:0070206//GO:0007155	KOG2829	E2F-like protein
Cluster-2623.10697-1R	AP2/ERF-ERF	AP2/ERF->AP2/ERF-ERF	Cluster-2623.10697	968	XP_002517624.1	509	6.70E-49	ethylene-responsive transcription factor WIN1 [Ricinus communis]	XM_007023111	94	6.18E-39	PREDICTED: Theobroma cacao ethylene-responsive transcription factor WIN1 (LOC18595245), mRNA	PF00847	AP2 domain	GO:0006355	--	--
Cluster-2623.10726-2F	HB-HD-ZIP	HB->HB-HD-ZIP	Cluster-2623.10726	3423	EOX96069.1	2472	5.60E-276	HD domain class transcription factor isoform 1 [Theobroma cacao]	XM_028324401	133	4.69E-60	PREDICTED: Glycine soja homeobox-leucine zipper protein ANTHOCYANINLESS 2-like (LOC114367252), transcript variant X2, mRNA	PF00046//PF05920//PF01852	Homeodomain//Homeobox KN domain//START domain	GO:0006355	--	--
Cluster-2623.10781-1R	SET	SET	Cluster-2623.10781	3477	XP_019076670.1	2074	8.10E-230	PREDICTED: histone-lysine N-methyltransferase CLF isoform X5 [Vitis vinifera]	XM_010272053	428	0	PREDICTED: Nelumbo nucifera histone-lysine N-methyltransferase EZ1-like (LOC104606710), transcript variant X1, mRNA	PF00856	SET domain	--	KOG1079	Transcriptional repressor EZH1
Cluster-2623.10790-2R	MYB-related	MYB->MYB-related	Cluster-2623.10790	3108	XP_011083673.1	322	1.00E-26	protein RADIALIS-like 3 [Sesamum indicum]	AC155348	37	9.88E-07	Brassica rapa subsp. pekinensis cultivar Inbred line &quot;Chiifu&quot; chromosome Cytogenetic chromosome 1 clone KBrH097M21, complete sequence	--	--	--	--	--
Cluster-2623.10805-0F	GARP-ARR-B	GARP->GARP-ARR-B	Cluster-2623.10805	2918	XP_010656582.1	1386	4.10E-150	PREDICTED: two-component response regulator ARR12 [Vitis vinifera]	XM_022876286	210	6.26E-103	PREDICTED: Durio zibethinus two-component response regulator ORR24-like (LOC111286367), mRNA	PF02419//PF05933//PF00072	PsbL protein//Fungal ATP synthase protein 8 (A6L)//Response regulator receiver domain	GO:0000160//GO:0015986//GO:0015979	--	--
Cluster-2623.10806-0R	C2H2	C2H2	Cluster-2623.10806	3733	XP_006474357.1	1931	3.30E-213	glucan endo-1,3-beta-glucosidase 6 isoform X1 [Citrus sinensis]	XM_021957944	425	0	PREDICTED: Prunus avium glucan endo-1,3-beta-glucosidase 6 (LOC110756504), mRNA	PF00332	Glycosyl hydrolases family 17	GO:0005975	--	--
Cluster-2623.10843-1R	mTERF	mTERF	Cluster-2623.10843	1886	XP_002271836.1	551	1.80E-53	PREDICTED: transcription termination factor MTERF9, chloroplastic-like [Vitis vinifera]	--	--	--	--	PF02536	mTERF	GO:0006355	--	--
Cluster-2623.10890-2R	Tify	Tify	Cluster-2623.10890	2531	PNT09447.1	533	2.90E-51	hypothetical protein POPTR_012G044900 [Populus trichocarpa]	--	--	--	--	PF04135	Nucleolar RNA-binding protein, Nop10p family	GO:0001522//GO:0042254	--	--
Cluster-2623.10896-0F	HB-other	HB->HB-other	Cluster-2623.10896	1814	XP_027075542.1	388	1.30E-34	homeobox-leucine zipper protein HAT22-like [Coffea arabica]	XM_011075359	107	6.99E-46	PREDICTED: Sesamum indicum homeobox-leucine zipper protein HAT22 (LOC105158569), transcript variant X2, mRNA	--	--	--	--	--
Cluster-2623.10932-1F	PHD	PHD	Cluster-2623.10932	738	XP_010257899.1	587	4.60E-58	PREDICTED: uncharacterized protein LOC104597855 [Nelumbo nucifera]	XM_009393488	61	1.03E-20	PREDICTED: Musa acuminata subsp. malaccensis bromodomain adjacent to zinc finger domain protein 1A-like (LOC103977850), transcript variant X2, mRNA	PF12861//PF03854//PF19335//PF16685//PF12678//PF00097	Anaphase-promoting complex subunit 11 RING-H2 finger//P-11 zinc finger//Heavy metal binding domain//zinc RING finger of MSL2//RING-H2 zinc finger domain//Zinc finger, C3HC4 type (RING finger)	GO:0031145	KOG0825	PHD Zn-finger protein
Cluster-2623.10952-1F	GRAS	GRAS	Cluster-2623.10952	3489	XP_021293671.1	1875	9.70E-207	scarecrow-like protein 13 [Herrania umbratica]	XM_010648740	386	0	PREDICTED: Vitis vinifera scarecrow-like protein 21 (LOC100245041), transcript variant X2, mRNA	PF05790//PF02532	Immunoglobulin C2-set domain//Photosystem II reaction centre I protein (PSII 4.8 kDa protein)	GO:0007155//GO:0015979	--	--
Cluster-2623.10953-0R	FAR1	FAR1	Cluster-2623.10953	2720	KDO41029.1	1556	7.40E-170	hypothetical protein CISIN_1g005579mg [Citrus sinensis]	XM_021950123	401	0	PREDICTED: Prunus avium putative protein FAR1-RELATED SEQUENCE 10 (LOC110749923), transcript variant X1, mRNA	PF04434//PF06003//PF00872	SWIM zinc finger//Survival motor neuron protein (SMN)//Transposase, Mutator family	GO:0006313//GO:0006397	--	--
Cluster-2623.10955-2R	GRAS	GRAS	Cluster-2623.10955	3237	XP_020420704.1	1797	9.90E-198	scarecrow-like protein 14 [Prunus persica]	XM_012211619	130	2.06E-58	PREDICTED: Jatropha curcas scarecrow-like protein 14 (LOC105629956), mRNA	PF00322//PF15761//PF02826	Endothelin family//Immortalisation up-regulated protein//D-isomer specific 2-hydroxyacid dehydrogenase, NAD binding domain	GO:0019229	--	--
Cluster-2623.10979-1F	FAR1	FAR1	Cluster-2623.10979	1129	GAV71422.1	186	2.20E-11	SWIM domain-containing protein [Cephalotus follicularis]	--	--	--	--	--	--	--	--	--
Cluster-2623.11023-1R	SNF2	SNF2	Cluster-2623.11023	4292	XP_019081447.1	2113	3.00E-234	PREDICTED: SNF2 domain-containing protein CLASSY 3-like [Vitis vinifera]	XM_030610440	72	4.78E-26	PREDICTED: Syzygium oleosum SNF2 domain-containing protein CLASSY 3-like (LOC115685362), transcript variant X2, mRNA	PF00176//PF04851	SNF2-related domain//Type III restriction enzyme, res subunit	--	KOG0390	DNA repair protein, SNF2 family
Cluster-2623.11060-0R	MYB-related	MYB->MYB-related	Cluster-2623.11060	3036	PNT46769.1	676	9.10E-68	hypothetical protein POPTR_003G212500 [Populus trichocarpa]	XM_029087849	87	1.55E-34	PREDICTED: Malus domestica uncharacterized LOC103401575 (LOC103401575), mRNA	PF15201//PF00439	Progressive rod-cone degeneration//Bromodomain	--	--	--
Cluster-2623.11068-2R	AUX/IAA	AUX/IAA	Cluster-2623.11068	1592	XP_011029741.1	767	1.30E-78	PREDICTED: auxin-responsive protein IAA13-like [Populus euphratica]	XM_008342448	118	4.70E-52	PREDICTED: Malus domestica auxin-responsive protein IAA12 (LOC103403600), mRNA	--	--	--	--	--
Cluster-2623.11069-0F	MADS-MIKC	MADS->MADS-MIKC	Cluster-2623.11069	2748	XP_009616791.1	522	5.90E-50	PREDICTED: truncated transcription factor CAULIFLOWER A-like [Nicotiana tomentosiformis]	XM_009618497	98	1.07E-40	PREDICTED: Nicotiana tomentosiformis truncated transcription factor CAULIFLOWER A-like (LOC104109260), transcript variant X6, mRNA	PF00319//PF01486//PF01025	SRF-type transcription factor (DNA-binding and dimerisation domain)//K-box region//GrpE	GO:0006355//GO:0006457	--	--
Cluster-2623.11096-0R	GRAS	GRAS	Cluster-2623.11096	4718	XP_021622937.1	981	6.00E-103	scarecrow-like protein 33 [Manihot esculenta]	--	--	--	--	PF04736	Eclosion hormone	GO:0018990//GO:0007218	--	--
Cluster-2623.11122-1R	MYB-related	MYB->MYB-related	Cluster-2623.11122	2060	CAN62191.1	525	2.00E-50	hypothetical protein VITISV_020114 [Vitis vinifera]	XM_006382189	93	4.82E-38	PREDICTED: Populus trichocarpa transcription factor MYB61 (LOC18098444), mRNA	--	--	--	--	--
Cluster-2623.11139-0F	C2H2	C2H2	Cluster-2623.11139	318	RVX23342.1	235	1.30E-17	putative ribonuclease H protein [Vitis vinifera]	--	--	--	--	--	--	--	--	--
Cluster-2623.11140-0F	SBP	SBP	Cluster-2623.11140	3652	XP_010663471.1	1189	3.60E-127	PREDICTED: squamosa promoter-binding-like protein 6 isoform X2 [Vitis vinifera]	XM_028236988	155	2.95E-72	PREDICTED: Camellia sinensis teosinte glume architecture 1-like (LOC114292977), transcript variant X5, mRNA	PF03110//PF02474//PF06743	SBP domain//Nodulation protein A (NodA)//FAST kinase-like protein, subdomain 1	GO:0044528	--	--
Cluster-2623.11149-1R	PHD	PHD	Cluster-2623.11149	8359	XP_003631193.1	6537	0.00E+00	PREDICTED: protein CHROMATIN REMODELING 4 [Vitis vinifera]	XM_016029179	1082	0	PREDICTED: Ziziphus jujuba protein CHROMATIN REMODELING 4 (LOC107420244), transcript variant X5, mRNA	PF04851//PF00176//PF11496	Type III restriction enzyme, res subunit//SNF2-related domain//Class II histone deacetylase complex subunits 2 and 3	GO:0016575	KOG0383	Predicted helicase
Cluster-2623.11178-2R	C3H	C3H	Cluster-2623.11178	5236	XP_024931564.1	593	6.60E-58	zinc finger CCCH domain-containing protein 38-like [Ziziphus jujuba]	XM_030687846	82	1.61E-31	PREDICTED: Rhodamnia argentea zinc finger CCCH domain-containing protein 38 (LOC115750466), transcript variant X3, mRNA	PF06733//PF00642	DEAD_2//Zinc finger C-x8-C-x5-C-x3-H type (and similar)	--	--	--
Cluster-2623.11186-2R	AP2/ERF-ERF	AP2/ERF->AP2/ERF-ERF	Cluster-2623.11186	1223	XP_002278906.1	395	1.40E-35	PREDICTED: dehydration-responsive element-binding protein 3 [Vitis vinifera]	MG857573	97	1.69E-40	Pogostemon cablin isolate Yangjiang AP2/ERF-domain containing protein (ERF) mRNA, complete cds	PF00847	AP2 domain	GO:0006355	--	--
Cluster-2623.11225-0R	bHLH	bHLH	Cluster-2623.11225	2955	XP_021692404.1	589	1.10E-57	transcription factor bHLH25-like [Hevea brasiliensis]	XM_008662530	95	5.37E-39	PREDICTED: Zea mays putative HLH DNA-binding domain superfamily protein (bHLH137), transcript variant X1, mRNA	PF00010	Helix-loop-helix DNA-binding domain	--	--	--
Cluster-2623.11226-1F	WRKY	WRKY	Cluster-2623.11226	1615	AMW90776.1	242	1.00E-17	WRKY70 [Paeonia lactiflora]	MN335819	93	3.76E-38	Santalum album WRKY transcription factor 9 mRNA, complete cds	--	--	--	--	--
Cluster-2623.11274-1R	MYB	MYB->MYB	Cluster-2623.11274	3027	XP_021655930.1	562	1.50E-54	transcription factor MYB27-like [Hevea brasiliensis]	XM_026560753	98	1.18E-40	PREDICTED: Papaver somniferum transcription factor MYB27-like (LOC113311973), mRNA	PF09995//PF08392//PF00377	ER-bound oxygenase mpaB/B'/Rubber oxygenase, catalytic domain//FAE1/Type III polyketide synthase-like protein//Prion/Doppel alpha-helical domain	GO:0051260//GO:0006633	--	--
Cluster-2623.11295-2F	NF-X1	NF-X1	Cluster-2623.11295	3719	XP_019081933.1	3915	0.00E+00	PREDICTED: NF-X1-type zinc finger protein NFXL1 [Vitis vinifera]	XM_018951310	773	0	PREDICTED: Juglans regia NF-X1-type zinc finger protein NFXL1 (LOC108980400), mRNA	PF01424//PF01422//PF03094	R3H domain//NF-X1 type zinc finger//Mlo family	GO:0006952	KOG1952	Transcription factor NF-X1, contains NFX-type Zn2+-binding and R3H domains
Cluster-2623.1130-1R	AP2/ERF-ERF	AP2/ERF->AP2/ERF-ERF	Cluster-2623.1130	755	ARM20321.1	431	5.80E-40	CBF1 [Santalum album]	XM_012988468	70	1.05E-25	PREDICTED: Erythranthe guttatus ethylene-responsive transcription factor ERF034 (LOC105963966), mRNA	PF00847	AP2 domain	GO:0006355	--	--
Cluster-2623.11318-1F	NF-YA	NF-Y->NF-YA	Cluster-2623.11318	3862	XP_016438504.1	256	5.80E-19	PREDICTED: nuclear transcription factor Y subunit A-3-like isoform X2 [Nicotiana tabacum]	AP015034	63	4.33E-21	Vigna angularis var. angularis DNA, chromosome 1, almost complete sequence, cultivar: Shumari	PF02045	CCAAT-binding transcription factor (CBF-B/NF-YA) subunit B	GO:0006355	--	--
Cluster-2623.11318-2F	NF-YA	NF-Y->NF-YA	Cluster-2623.11318	3862	XP_016438504.1	256	5.80E-19	PREDICTED: nuclear transcription factor Y subunit A-3-like isoform X2 [Nicotiana tabacum]	AP015034	63	4.33E-21	Vigna angularis var. angularis DNA, chromosome 1, almost complete sequence, cultivar: Shumari	PF02045	CCAAT-binding transcription factor (CBF-B/NF-YA) subunit B	GO:0006355	--	--
Cluster-2623.11319-1R	PHD	PHD	Cluster-2623.11319	1233	XP_021287181.1	263	2.80E-20	uncharacterized protein LOC110418706 [Herrania umbratica]	--	--	--	--	PF00301//PF00643//PF06484//PF01220//PF04216//PF03660//PF14369	Rubredoxin//B-box zinc finger//Teneurin Intracellular Region//Dehydroquinase class II//Protein involved in formate dehydrogenase formation//PHF5-like protein//zinc-ribbon	GO:0006571//GO:0007165//GO:0000398//GO:0000162//GO:0009094	--	--
Cluster-2623.11351-0F	NAC	NAC	Cluster-2623.11351	4921	XP_021649927.1	891	1.70E-92	SUPPRESSOR OF GAMMA RESPONSE 1 isoform X2 [Hevea brasiliensis]	XM_021761200	221	8.15E-109	PREDICTED: Manihot esculenta SUPPRESSOR OF GAMMA RESPONSE 1-like (LOC110618135), mRNA	PF02365	No apical meristem (NAM) protein	GO:0006355	--	--
Cluster-2623.11368-2F	E2F-DP	E2F-DP	Cluster-2623.11368	1059	XP_021635710.1	217	5.30E-15	LOW QUALITY PROTEIN: transcription factor E2FA [Hevea brasiliensis]	AK449511	55	3.24E-17	Triticum aestivum mRNA, clone: tplb0029b09, cultivar Chinese Spring	PF02319	E2F/DP family winged-helix DNA-binding domain	GO:0006355	KOG2577	Transcription factor E2F/dimerization partner (TDP)
Cluster-2623.11370-1F	GRAS	GRAS	Cluster-2623.11370	3236	XP_023904352.1	1678	6.30E-184	scarecrow-like protein 14 [Quercus suber]	XM_024048584	254	2.41E-127	PREDICTED: Quercus suber scarecrow-like protein 14 (LOC112016082), mRNA	--	--	--	--	--
Cluster-2623.11406-1F	MYB	MYB->MYB	Cluster-2623.11406	3357	XP_021675652.1	1283	4.10E-138	dnaJ homolog subfamily C member 2-like [Hevea brasiliensis]	XM_018129565	410	0	PREDICTED: Theobroma cacao dnaJ homolog subfamily C member 2 (LOC18586990), mRNA	PF01285	TEA/ATTS domain	GO:0006355	KOG0724	Zuotin and related molecular chaperones (DnaJ superfamily), contains DNA-binding domains
Cluster-2623.11412-0R	GRAS	GRAS	Cluster-2623.11412	659	XP_025686195.1	780	1.70E-80	scarecrow-like protein 30 [Arachis hypogaea]	XM_030647675	62	2.54E-21	PREDICTED: Cannabis sativa scarecrow-like protein 14 (LOC115718866), mRNA	--	--	--	--	--
Cluster-2623.11413-2R	GRAS	GRAS	Cluster-2623.11413	345	XP_009364375.1	364	1.50E-32	PREDICTED: scarecrow-like protein 14 [Pyrus x bretschneideri]	XM_031069629	56	2.74E-18	PREDICTED: Quercus lobata scarecrow-like protein 14 (LOC115952451), mRNA	--	--	--	--	--
Cluster-2623.11425-0F	AP2/ERF-ERF	AP2/ERF->AP2/ERF-ERF	Cluster-2623.11425	4992	XP_010055050.1	1639	3.20E-179	PREDICTED: tubulin gamma-1 chain [Eucalyptus grandis]	XM_010663580	554	0	PREDICTED: Vitis vinifera tubulin gamma-1 chain-like (LOC100267092), transcript variant X2, mRNA	PF01288//PF05964//PF00847//PF00091	7,8-dihydro-6-hydroxymethylpterin-pyrophosphokinase (HPPK)//F/Y-rich N-terminus//AP2 domain//Tubulin/FtsZ family, GTPase domain	GO:0046656//GO:0006355//GO:0009396	KOG1374	Gamma tubulin
Cluster-2623.11429-1R	SNF2	SNF2	Cluster-2623.11429	5109	GAV66346.1	2848	0.00E+00	SNF2_N domain-containing protein/Helicase_C domain-containing protein [Cephalotus follicularis]	XM_028214950	816	0	PREDICTED: Camellia sinensis protein CHROMATIN REMODELING 25 (LOC114273179), mRNA	PF00270//PF11496//PF00176//PF04851	DEAD/DEAH box helicase//Class II histone deacetylase complex subunits 2 and 3//SNF2-related domain//Type III restriction enzyme, res subunit	GO:0016575	KOG0390	DNA repair protein, SNF2 family
Cluster-2623.11492-2R	C3H	C3H	Cluster-2623.11492	3429	XP_010250030.1	611	3.50E-60	PREDICTED: zinc finger CCCH domain-containing protein 32-like [Nelumbo nucifera]	--	--	--	--	PF07243//PF00642	Phlebovirus glycoprotein G1//Zinc finger C-x8-C-x5-C-x3-H type (and similar)	--	--	--
Cluster-2623.11500-1F	PHD	PHD	Cluster-2623.11500	2413	OVA16889.1	988	4.80E-104	zinc finger protein [Macleaya cordata]	XM_009393488	60	1.25E-19	PREDICTED: Musa acuminata subsp. malaccensis bromodomain adjacent to zinc finger domain protein 1A-like (LOC103977850), transcript variant X2, mRNA	PF12678//PF10461//PF00097//PF03854	RING-H2 zinc finger domain//Peptidase S68//Zinc finger, C3HC4 type (RING finger)//P-11 zinc finger	GO:0006974//GO:0006915	KOG0825	PHD Zn-finger protein
Cluster-2623.11508-2F	SWI/SNF-BAF60b	SWI/SNF-BAF60b	Cluster-2623.11508	4991	XP_028052749.1	1089	1.90E-115	uncharacterized protein At5g08430-like [Camellia sinensis]	XM_006464130	74	4.31E-27	PREDICTED: Citrus sinensis uncharacterized protein At5g08430 (LOC102607472), transcript variant X2, mRNA	PF03126//PF14984	Plus-3 domain//CD24 protein	GO:0007155	--	--
Cluster-2623.11520-1R	B3-ARF	B3->B3-ARF	Cluster-2623.11520	2833	XP_010659520.1	2092	5.40E-232	PREDICTED: auxin response factor 9 [Vitis vinifera]	XM_022905824	343	7.07E-177	PREDICTED: Durio zibethinus auxin response factor 9-like (LOC111307703), transcript variant X2, mRNA	PF06507//PF02362	Auxin response factor//B3 DNA binding domain	GO:0006355//GO:0009725	--	--
Cluster-2623.11522-1R	MYB	MYB->MYB	Cluster-2623.11522	5532	XP_002278062.2	1676	1.80E-183	PREDICTED: snRNA-activating protein complex subunit 4 isoform X2 [Vitis vinifera]	XM_008241960	218	4.26E-107	PREDICTED: Prunus mume uncharacterized LOC103338723 (LOC103338723), mRNA	PF01006	Hepatitis C virus non-structural protein NS4a	GO:0016032	KOG0048	Transcription factor, Myb superfamily
Cluster-2623.11534-2R	DDT	DDT	Cluster-2623.11534	4284	XP_021681722.1	1630	3.00E-178	homeobox-DDT domain protein RLT3 isoform X2 [Hevea brasiliensis]	XM_024585105	207	4.29E-101	PREDICTED: Populus trichocarpa homeobox-DDT domain protein RLT3-like (LOC112324102), mRNA	--	--	--	--	--
Cluster-2623.11535-0F	bZIP	bZIP	Cluster-2623.11535	2885	XP_012084427.1	1353	2.70E-146	transcription factor RF2a [Jatropha curcas]	XM_021784796	261	2.76E-131	PREDICTED: Hevea brasiliensis uncharacterized LOC110635459 (LOC110635459), transcript variant X2, mRNA	PF03131//PF06005//PF07716//PF00170//PF06156	bZIP Maf transcription factor//Cell division protein ZapB//Basic region leucine zipper//bZIP transcription factor//Initiation control protein YabA	GO:0006355//GO:0043093//GO:0006260//GO:0090529	--	--
Cluster-2623.11589-1R	BES1	BES1	Cluster-2623.11589	5840	XP_002273843.1	1502	2.90E-163	PREDICTED: beta-amylase 7 [Vitis vinifera]	XM_028269178	331	6.87E-170	PREDICTED: Camellia sinensis beta-amylase 7 (LOC114321942), transcript variant X2, mRNA	PF01373//PF04931//PF00853	Glycosyl hydrolase family 14//DNA polymerase phi//Runt domain	GO:0006355//GO:0000272//GO:0005985//GO:0005982	--	--
Cluster-2623.11603-0F	TCP	TCP	Cluster-2623.11603	2880	XP_004137216.2	955	3.80E-100	PREDICTED: transcription factor TCP4, partial [Cucumis sativus]	XM_019217397	171	2.96E-81	PREDICTED: Vitis vinifera transcription factor TCP4 (LOC100248756), mRNA	PF06624	Ribosome associated membrane protein RAMP4	--	--	--
Cluster-2623.11647-0R	WRKY	WRKY	Cluster-2623.11647	3867	XP_018807118.1	874	1.30E-90	PREDICTED: probable WRKY transcription factor 21 [Juglans regia]	MN335862	292	2.17E-148	Santalum album WRKY transcription factor 52 mRNA, complete cds	PF07733//PF07713//PF03106//PF03153	Bacterial DNA polymerase III alpha NTPase domain//Protein of unknown function (DUF1604)//WRKY DNA -binding domain//Transcription factor IIA, alpha/beta subunit	GO:0006355//GO:0006397//GO:0006260//GO:0006367	--	--
Cluster-2623.11647-2R	WRKY	WRKY	Cluster-2623.11647	3867	XP_018807118.1	874	1.30E-90	PREDICTED: probable WRKY transcription factor 21 [Juglans regia]	MN335862	292	2.17E-148	Santalum album WRKY transcription factor 52 mRNA, complete cds	PF07733//PF07713//PF03106//PF03153	Bacterial DNA polymerase III alpha NTPase domain//Protein of unknown function (DUF1604)//WRKY DNA -binding domain//Transcription factor IIA, alpha/beta subunit	GO:0006355//GO:0006397//GO:0006260//GO:0006367	--	--
Cluster-2623.11652-0R	Alfin-like	Alfin-like	Cluster-2623.11652	3984	XP_027349344.1	504	1.00E-47	PHD finger protein ALFIN-LIKE 1-like isoform X2 [Abrus precatorius]	CP039352	125	1.53E-55	Vigna unguiculata cultivar Xiabao 2 chromosome Vu10	PF04998//PF17085//PF04996//PF12165	RNA polymerase Rpb1, domain 5//Unique cartilage matrix associated protein//Succinylarginine dihydrolase//Alfin	GO:0006144//GO:0045667//GO:0006351//GO:0006525//GO:0006206//GO:0006355	--	--
Cluster-2623.11731-1F	WRKY	WRKY	Cluster-2623.11731	2498	XP_027062546.1	662	3.10E-66	probable WRKY transcription factor 31 [Coffea arabica]	XM_002269660	129	5.70E-58	PREDICTED: Vitis vinifera probable WRKY transcription factor 31 (LOC100243099), mRNA	PF04684//PF03106	BAF1 / ABF1 chromatin reorganising factor//WRKY DNA -binding domain	GO:0006355//GO:0006338	--	--
Cluster-2623.11776-1R	C2C2-Dof	C2C2->C2C2-Dof	Cluster-2623.11776	1665	XP_028063017.1	543	1.30E-52	LOW QUALITY PROTEIN: dof zinc finger protein DOF5.7-like [Camellia sinensis]	XM_030672550	121	1.06E-53	PREDICTED: Rhodamnia argentea dof zinc finger protein DOF5.7 (LOC115739450), mRNA	PF10717//PF07941//PF02701	Occlusion-derived virus envelope protein ODV-E18//Potassium channel Kv1.4 tandem inactivation domain//Dof domain, zinc finger	GO:0006355//GO:0006813	--	--
Cluster-2623.11856-0F	BES1	BES1	Cluster-2623.11856	3554	XP_018848913.1	954	6.20E-100	PREDICTED: BES1/BZR1 homolog protein 4-like isoform X2 [Juglans regia]	XM_031115932	127	1.05E-56	PREDICTED: Quercus lobata BES1/BZR1 homolog protein 4-like (LOC115991940), transcript variant X3, mRNA	--	--	--	--	--
Cluster-2623.11856-2F	BES1	BES1	Cluster-2623.11856	3554	XP_018848913.1	954	6.20E-100	PREDICTED: BES1/BZR1 homolog protein 4-like isoform X2 [Juglans regia]	XM_031115932	127	1.05E-56	PREDICTED: Quercus lobata BES1/BZR1 homolog protein 4-like (LOC115991940), transcript variant X3, mRNA	--	--	--	--	--
Cluster-2623.11901-1R	MYB-related	MYB->MYB-related	Cluster-2623.11901	2173	OMO94802.1	494	8.20E-47	hypothetical protein CCACVL1_05792 [Corchorus capsularis]	XM_023015582	49	1.47E-13	PREDICTED: Olea europaea var. sylvestris probable transcription factor At5g61620 (LOC111390531), mRNA	--	--	--	--	--
Cluster-2623.11909-2F	GARP-G2-like	GARP->GARP-G2-like	Cluster-2623.11909	3237	XP_021290927.1	518	2.00E-49	LOW QUALITY PROTEIN: protein PHR1-LIKE 3-like [Herrania umbratica]	GU903066	94	2.12E-38	Khaya senegalensis clone Kse4-68 microsatellite sequence	--	--	--	--	--
Cluster-2623.11917-0R	HB-HD-ZIP	HB->HB-HD-ZIP	Cluster-2623.11917	2702	OAY49983.1	709	1.20E-71	hypothetical protein MANES_05G098900 [Manihot esculenta]	NM_001294026	191	2.11E-92	Malus domestica homeobox-leucine zipper protein ATHB-13-like (HD14), mRNA >gb|HM122572.1| Malus x domestica HD domain class transcription factor (HD14) mRNA, complete cds	PF00046//PF05920//PF08172//PF00170//PF02183//PF06005//PF08961//PF06156	Homeodomain//Homeobox KN domain//CASP C terminal//bZIP transcription factor//Homeobox associated leucine zipper//Cell division protein ZapB//Nuclear receptor-binding factor 2, autophagy regulator//Initiation control protein YabA	GO:0006891//GO:0043093//GO:0006355//GO:0006914//GO:0090529//GO:0006260	--	--
Cluster-2623.11959-2F	C2C2-Dof	C2C2->C2C2-Dof	Cluster-2623.11959	1316	XP_003632455.1	469	3.90E-44	PREDICTED: dof zinc finger protein DOF3.4 [Vitis vinifera]	XM_010550520	125	4.96E-56	PREDICTED: Tarenaya hassleriana dof zinc finger protein DOF3.4 (LOC104820148), mRNA	PF14369//PF02701	zinc-ribbon//Dof domain, zinc finger	GO:0006355	--	--
Cluster-2623.120-1F	AP2/ERF-AP2	AP2/ERF->AP2/ERF-AP2	Cluster-2623.120	2726	XP_018814147.1	756	4.30E-77	PREDICTED: uncharacterized protein LOC108986079 [Juglans regia]	--	--	--	--	PF00847//PF15360	AP2 domain//APJ endogenous ligand	GO:0006355//GO:0007165	--	--
Cluster-2623.12020-1F	SNF2	SNF2	Cluster-2623.12020	4455	XP_023872630.1	2827	0.00E+00	DNA repair protein RAD5A [Quercus suber]	XM_019220798	666	0	PREDICTED: Vitis vinifera putative SWI/SNF-related matrix-associated actin-dependent regulator of chromatin subfamily A member 3-like 2 (LOC100246473), transcript variant X4, mRNA	PF08797//PF00176//PF04851//PF00270//PF15189	HIRAN domain//SNF2-related domain//Type III restriction enzyme, res subunit//DEAD/DEAH box helicase//Meiosis-specific coiled-coil domain-containing protein MEIOC	GO:0051321	KOG1001	Helicase-like transcription factor HLTF/DNA helicase RAD5, DEAD-box superfamily
Cluster-2623.12047-2F	TCP	TCP	Cluster-2623.12047	2042	XP_022773760.1	637	2.00E-63	LOW QUALITY PROTEIN: transcription factor TCP13-like [Durio zibethinus]	XM_017565226	64	6.32E-22	PREDICTED: Vigna angularis transcription factor TCP5 (LOC108330715), transcript variant X2, mRNA	--	--	--	--	--
Cluster-2623.12075-2F	mTERF	mTERF	Cluster-2623.12075	2471	XP_028091846.1	1797	7.60E-198	transcription termination factor MTEF18, mitochondrial-like [Camellia sinensis]	XM_028236045	256	1.42E-128	PREDICTED: Camellia sinensis transcription termination factor MTEF18, mitochondrial-like (LOC114292136), mRNA	PF02536	mTERF	GO:0006355	--	--
Cluster-2623.12081-0R	GRAS	GRAS	Cluster-2623.12081	4697	RVW76913.1	1822	1.80E-200	Scarecrow-like protein 6 [Vitis vinifera]	XM_010663377	314	1.56E-160	PREDICTED: Vitis vinifera scarecrow-like protein 27 (LOC100267664), mRNA	PF06003	Survival motor neuron protein (SMN)	GO:0006397	--	--
Cluster-2623.12103-1R	FAR1	FAR1	Cluster-2623.12103	868	OVA09490.1	236	2.70E-17	zinc finger protein [Macleaya cordata]	--	--	--	--	--	--	--	--	--
Cluster-2623.1211-0F	Others	Others	Cluster-2623.1211	3217	XP_023880492.1	2543	3.10E-284	uncharacterized protein LOC111992874 [Quercus suber]	XM_018531687	2840	0	Alternaria alternata hypothetical protein mRNA	PF00360//PF00072//PF00512	Phytochrome region//Response regulator receiver domain//His Kinase A (phospho-acceptor) domain	GO:0016310//GO:0006355//GO:0009584//GO:0018298//GO:0000160//GO:0007165	--	--
Cluster-2623.12137-0F	bHLH	bHLH	Cluster-2623.12137	3123	XP_002273834.1	487	7.70E-46	PREDICTED: transcription factor bHLH106-like [Vitis vinifera]	--	--	--	--	PF00010	Helix-loop-helix DNA-binding domain	--	--	--
Cluster-2623.12153-0R	SWI/SNF-SWI3	SWI/SNF-SWI3	Cluster-2623.12153	2842	XP_028055500.1	2645	4.10E-296	lysine-specific histone demethylase 1 homolog 1 [Camellia sinensis]	XM_024307313	521	0	PREDICTED: Rosa chinensis lysine-specific histone demethylase 1 homolog 1 (LOC112170141), mRNA	PF07992//PF01494//PF01593//PF04433//PF01266	Pyridine nucleotide-disulphide oxidoreductase//FAD binding domain//Flavin containing amine oxidoreductase//SWIRM domain//FAD dependent oxidoreductase	--	KOG0029	Amine oxidase
Cluster-2623.12158-2F	MYB	MYB->MYB	Cluster-2623.12158	2545	XP_019076057.1	514	4.60E-49	PREDICTED: transcription factor MYB59 [Vitis vinifera]	XR_002983872	159	1.22E-74	PREDICTED: Populus trichocarpa transcription factor MYB48 (LOC7488139), transcript variant X3, misc_RNA	--	--	--	--	--
Cluster-2623.12176-2R	HB-BELL	HB->HB-BELL	Cluster-2623.12176	4454	XP_010648330.1	1072	1.60E-113	PREDICTED: homeobox protein ATH1 [Vitis vinifera]	XM_028270208	133	6.11E-60	PREDICTED: Camellia sinensis homeobox protein ATH1-like (LOC114322763), transcript variant X7, mRNA	PF05920//PF00046	Homeobox KN domain//Homeodomain	GO:0006355	--	--
Cluster-2623.12182-0F	TRAF	TRAF	Cluster-2623.12182	1507	PPD97625.1	1235	6.80E-133	hypothetical protein GOBAR_DD05359 [Gossypium barbadense]	XM_021796331	197	5.39E-96	PREDICTED: Hevea brasiliensis BTB/POZ domain-containing protein At1g21780 (LOC110643828), mRNA	PF00651	BTB/POZ domain	--	KOG1987	Speckle-type POZ protein SPOP and related proteins with TRAF, MATH and BTB/POZ domains
Cluster-2623.12236-0R	C2H2	C2H2	Cluster-2623.12236	4864	XP_028116352.1	2051	5.30E-227	LOW QUALITY PROTEIN: lysine-specific demethylase REF6-like [Camellia sinensis]	XM_010664753	472	0	PREDICTED: Vitis vinifera lysine-specific demethylase REF6 (LOC100241632), mRNA	PF04938	Survival motor neuron (SMN) interacting protein 1 (SIP1)	GO:0000387	KOG1246	DNA-binding protein jumonji/RBP2/SMCY, contains JmjC domain
Cluster-2623.12236-2R	Jumonji	Jumonji	Cluster-2623.12236	4864	XP_028116352.1	2051	5.30E-227	LOW QUALITY PROTEIN: lysine-specific demethylase REF6-like [Camellia sinensis]	XM_010664753	472	0	PREDICTED: Vitis vinifera lysine-specific demethylase REF6 (LOC100241632), mRNA	PF04938	Survival motor neuron (SMN) interacting protein 1 (SIP1)	GO:0000387	KOG1246	DNA-binding protein jumonji/RBP2/SMCY, contains JmjC domain
Cluster-2623.12266-1R	Others	Others	Cluster-2623.12266	3508	PHT83357.1	667	1.20E-66	hypothetical protein T459_11800 [Capsicum annuum]	MG372121	779	0	Olea europaea subsp. laperrinei isolate Adjelella 10 mitochondrion, complete genome	PF01857//PF00124//PF02671	Retinoblastoma-associated protein B domain//Photosynthetic reaction centre protein//Paired amphipathic helix repeat	GO:0006355//GO:0006118//GO:0051726//GO:0009772//GO:0019684	--	--
Cluster-2623.12266-2R	Others	Others	Cluster-2623.12266	3508	PHT83357.1	667	1.20E-66	hypothetical protein T459_11800 [Capsicum annuum]	MG372121	779	0	Olea europaea subsp. laperrinei isolate Adjelella 10 mitochondrion, complete genome	PF01857//PF00124//PF02671	Retinoblastoma-associated protein B domain//Photosynthetic reaction centre protein//Paired amphipathic helix repeat	GO:0006355//GO:0006118//GO:0051726//GO:0009772//GO:0019684	--	--
Cluster-2623.12267-0R	C2H2	C2H2	Cluster-2623.12267	2165	XP_015884286.2	1272	5.00E-137	uncharacterized protein LOC107419957 [Ziziphus jujuba]	XM_030610705	278	7.32E-141	PREDICTED: Syzygium oleosum uncharacterized LOC115685618 (LOC115685618), mRNA	PF01936	NYN domain	GO:0051252	--	--
Cluster-2623.12270-1F	GRAS	GRAS	Cluster-2623.12270	2510	XP_022731872.1	1741	2.40E-191	scarecrow-like protein 3 [Durio zibethinus]	XM_006470658	268	3.08E-135	PREDICTED: Citrus sinensis scarecrow-like protein 3 (LOC102607699), transcript variant X1, mRNA	--	--	--	--	--
Cluster-2623.12303-0R	bZIP	bZIP	Cluster-2623.12303	4036	RVW61019.1	649	1.60E-64	abscisic acid-insensitive 5-like protein 2 [Vitis vinifera]	--	--	--	--	PF00170//PF07716//PF03131	bZIP transcription factor//Basic region leucine zipper//bZIP Maf transcription factor	GO:0006355	--	--
Cluster-2623.12313-1F	GRAS	GRAS	Cluster-2623.12313	2103	PSR95098.1	563	7.90E-55	Scarecrow-like protein [Actinidia chinensis var. chinensis]	XM_025159871	57	5.07E-18	PREDICTED: Ricinus communis scarecrow-like protein 33 (LOC8287883), transcript variant X2, mRNA	PF16752//PF07074	Tubulin-specific chaperone C N-terminal domain//Translocon-associated protein, gamma subunit (TRAP-gamma)	GO:0006614	--	--
Cluster-2623.12321-2F	Others	Others	Cluster-2623.12321	3595	CAN78916.1	1625	9.70E-178	hypothetical protein VITISV_032223 [Vitis vinifera]	--	--	--	--	PF00072//PF00512//PF03123	Response regulator receiver domain//His Kinase A (phospho-acceptor) domain//CAT RNA binding domain	GO:0007165//GO:0000160//GO:0016310	--	--
Cluster-2623.12322-1R	C3H	C3H	Cluster-2623.12322	4931	PON91702.1	2343	7.40E-261	Transmembrane protein [Trema orientale]	XM_019221700	679	0	PREDICTED: Vitis vinifera zinc finger CCCH domain-containing protein 30 (LOC100258822), transcript variant X3, mRNA	PF13606//PF00642//PF00023//PF08653//PF12796//PF13637//PF13857	Ankyrin repeat//Zinc finger C-x8-C-x5-C-x3-H type (and similar)//Ankyrin repeat//DASH complex subunit Dam1//Ankyrin repeats (3 copies)//Ankyrin repeats (many copies)//Ankyrin repeats (many copies)	GO:0008608	--	--
Cluster-2623.12328-2F	GRAS	GRAS	Cluster-2623.12328	2628	XP_002280765.1	1104	1.80E-117	PREDICTED: scarecrow-like protein 14 [Vitis vinifera]	XM_021974092	167	4.51E-79	PREDICTED: Prunus avium scarecrow-like protein 30 (LOC110770019), mRNA	PF06448	Domain of Unknown Function (DUF1081)	GO:0006869	--	--
Cluster-2623.12343-0R	GRAS	GRAS	Cluster-2623.12343	599	XP_007009233.2	470	1.40E-44	PREDICTED: scarecrow-like protein 30 [Theobroma cacao]	XM_015726489	53	2.31E-16	PREDICTED: Ricinus communis scarecrow-like protein 9 (LOC8260239), transcript variant X2, mRNA	PF15433	Mitochondrial 28S ribosomal protein S31	GO:0042254	--	--
Cluster-2623.12359-0F	Trihelix	Trihelix	Cluster-2623.12359	1928	XP_010254159.1	924	1.00E-96	PREDICTED: trihelix transcription factor ASIL2 [Nelumbo nucifera]	XM_009338647	151	2.58E-70	PREDICTED: Pyrus x bretschneideri trihelix transcription factor ASIL2-like (LOC103929439), mRNA	PF01635//PF04504	Coronavirus M matrix/glycoprotein//Protein of unknown function, DUF573	GO:0006355	--	--
Cluster-2623.12364-1F	Coactivator p15	Coactivator p15	Cluster-2623.12364	1909	XP_021683086.1	231	2.30E-16	uncharacterized protein LOC110666791 isoform X1 [Hevea brasiliensis]	--	--	--	--	PF02229	Transcriptional Coactivator p15 (PC4)	GO:0006355	--	--
Cluster-2623.12423-0R	C2H2	C2H2	Cluster-2623.12423	3577	XP_002264947.3	1450	1.90E-157	PREDICTED: uncharacterized protein LOC100260704 isoform X1 [Vitis vinifera]	XM_010271010	82	1.10E-31	PREDICTED: Nelumbo nucifera uncharacterized LOC104606007 (LOC104606007), transcript variant X2, mRNA	PF07975//PF01429	TFIIH C1-like domain//Methyl-CpG binding domain	GO:0006281	--	--
Cluster-2623.12445-0F	C2H2	C2H2	Cluster-2623.12445	8214	XP_010272203.1	1182	5.20E-126	PREDICTED: uncharacterized protein LOC104608045 isoform X1 [Nelumbo nucifera]	--	--	--	--	PF05509//PF04689//PF06268//PF00443	TraY domain//DNA binding protein S1FA//Fascin domain//Ubiquitin carboxyl-terminal hydrolase	GO:0016579//GO:0000746//GO:0006355//GO:0006508	--	--
Cluster-2623.12452-1R	C3H	C3H	Cluster-2623.12452	3409	ADE74631.1	2439	3.80E-272	unknown [Vitis vinifera]	XM_016682607	503	0	PREDICTED: Capsicum annuum zinc finger CCCH domain-containing protein 30-like (LOC107839208), mRNA	PF13637//PF12796//PF00570//PF00023//PF17664//PF13857//PF00642//PF13606	Ankyrin repeats (many copies)//Ankyrin repeats (3 copies)//HRDC domain//Ankyrin repeat//Cilia- and flagella-associated protein HOATZ-like//Ankyrin repeats (many copies)//Zinc finger C-x8-C-x5-C-x3-H type (and similar)//Ankyrin repeat	GO:0060271	--	--
Cluster-2623.12457-2F	Others	Others	Cluster-2623.12457	6099	XP_015066069.1	2605	3.80E-291	paired amphipathic helix protein Sin3-like 2 isoform X2 [Solanum pennellii]	XM_002281755	398	0	PREDICTED: Vitis vinifera paired amphipathic helix protein Sin3-like 2 (LOC100254234), transcript variant X1, mRNA	PF02479//PF02284//PF02671//PF00447	Herpesvirus immediate early protein//Cytochrome c oxidase subunit Va//Paired amphipathic helix repeat//HSF-type DNA-binding	GO:0010468//GO:0006355//GO:0006123	--	--
Cluster-2623.12512-0F	SNF2	SNF2	Cluster-2623.12512	3127	CBI27512.3	1035	2.20E-109	unnamed protein product, partial [Vitis vinifera]	XM_016038790	289	8.15E-147	PREDICTED: Ziziphus jujuba protein CHROMATIN REMODELING 19 (LOC107428281), transcript variant X2, mRNA	PF04851//PF00176//PF04931//PF03462//PF04192	Type III restriction enzyme, res subunit//SNF2-related domain//DNA polymerase phi//PCRF domain//Utp21 specific WD40 associated putative domain	GO:0006355//GO:0006364//GO:0006415	KOG0389	SNF2 family DNA-dependent ATPase
Cluster-2623.12512-1F	SNF2	SNF2	Cluster-2623.12512	3127	CBI27512.3	1035	2.20E-109	unnamed protein product, partial [Vitis vinifera]	XM_016038790	289	8.15E-147	PREDICTED: Ziziphus jujuba protein CHROMATIN REMODELING 19 (LOC107428281), transcript variant X2, mRNA	PF04851//PF00176//PF04931//PF03462//PF04192	Type III restriction enzyme, res subunit//SNF2-related domain//DNA polymerase phi//PCRF domain//Utp21 specific WD40 associated putative domain	GO:0006355//GO:0006364//GO:0006415	KOG0389	SNF2 family DNA-dependent ATPase
Cluster-2623.12521-2R	C3H	C3H	Cluster-2623.12521	4347	XP_010240878.1	1001	2.70E-105	PREDICTED: zinc finger CCCH domain-containing protein 56 [Nelumbo nucifera]	XM_031251157	139	2.76E-63	PREDICTED: Ipomoea triloba zinc finger CCCH domain-containing protein 56-like (LOC116011754), mRNA	PF08352//PF00642	Oligopeptide/dipeptide transporter, C-terminal region//Zinc finger C-x8-C-x5-C-x3-H type (and similar)	GO:0015833	KOG1677	CCCH-type Zn-finger protein
Cluster-2623.12533-2F	LOB	LOB	Cluster-2623.12533	1442	XP_022133680.1	420	2.10E-38	LOB domain-containing protein 21-like [Momordica charantia]	CP025655	158	2.47E-74	Ipomoea trifida cultivar NCNSP0306 chromosome 12	PF02419	PsbL protein	GO:0015979	--	--
Cluster-2623.12546-0R	HB-other	HB->HB-other	Cluster-2623.12546	4150	XP_023886040.1	1229	9.30E-132	BEL1-like homeodomain protein 4 [Quercus suber]	XM_029292847	257	6.67E-129	PREDICTED: Arachis hypogaea BEL1-like homeodomain protein 4 (LOC112748869), transcript variant X5, mRNA	PF15323//PF03153//PF00046//PF07690//PF05920	Developmental protein//Transcription factor IIA, alpha/beta subunit//Homeodomain//Major Facilitator Superfamily//Homeobox KN domain	GO:0055085//GO:0006355//GO:0006367//GO:0048598	--	--
Cluster-2623.12549-0F	B3	B3->B3	Cluster-2623.12549	4717	XP_024014114.1	296	1.60E-23	B3 domain-containing protein REM10 [Eutrema salsugineum]	--	--	--	--	PF04014//PF02362//PF00935	Antidote-toxin recognition MazE, bacterial antitoxin//B3 DNA binding domain//Ribosomal protein L44	GO:0006412//GO:0042254	--	--
Cluster-2623.12549-2F	B3	B3->B3	Cluster-2623.12549	4717	XP_024014114.1	296	1.60E-23	B3 domain-containing protein REM10 [Eutrema salsugineum]	--	--	--	--	PF04014//PF02362//PF00935	Antidote-toxin recognition MazE, bacterial antitoxin//B3 DNA binding domain//Ribosomal protein L44	GO:0006412//GO:0042254	--	--
Cluster-2623.12555-0F	SNF2	SNF2	Cluster-2623.12555	5539	PSS24120.1	974	4.60E-102	Helicase [Actinidia chinensis var. chinensis]	XM_010663054	246	1.16E-122	PREDICTED: Vitis vinifera probable helicase CHR10 (LOC100247895), transcript variant X4, mRNA	PF01785//PF11496//PF00176	Closterovirus coat protein//Class II histone deacetylase complex subunits 2 and 3//SNF2-related domain	GO:0016575	KOG0385	Chromatin remodeling complex WSTF-ISWI, small subunit
Cluster-2623.12567-2F	AUX/IAA	AUX/IAA	Cluster-2623.12567	3935	XP_010249636.1	307	7.20E-25	PREDICTED: auxin-responsive protein IAA27 [Nelumbo nucifera]	XM_022125300	36	4.51E-06	PREDICTED: Helianthus annuus auxin-responsive protein IAA14-like (LOC110877140), mRNA	PF00556	Antenna complex alpha/beta subunit	GO:0019684//GO:0006118	--	--
Cluster-2623.12591-1R	mTERF	mTERF	Cluster-2623.12591	2100	XP_021595302.1	1265	3.10E-136	transcription termination factor MTERF5, chloroplastic isoform X4 [Manihot esculenta]	XM_031097778	274	1.19E-138	PREDICTED: Quercus lobata transcription termination factor MTERF5, chloroplastic (LOC115976475), mRNA	PF04060//PF02536	Putative Fe-S cluster//mTERF	GO:0006355	--	--
Cluster-2623.12621-1R	SWI/SNF-SWI3	SWI/SNF-SWI3	Cluster-2623.12621	9804	XP_015884811.1	4813	0.00E+00	lysine-specific histone demethylase 1 homolog 3 [Ziziphus jujuba]	XM_018951010	694	0	PREDICTED: Juglans regia lysine-specific histone demethylase 1 homolog 3-like (LOC108980161), mRNA	PF08236//PF01266//PF04433//PF01593//PF01494//PF07992	SRI (Set2 Rpb1 interacting) domain//FAD dependent oxidoreductase//SWIRM domain//Flavin containing amine oxidoreductase//FAD binding domain//Pyridine nucleotide-disulphide oxidoreductase	GO:0006479//GO:0034968//GO:0006355//GO:0006554	KOG0029	Amine oxidase
Cluster-2623.12628-0F	HB-HD-ZIP	HB->HB-HD-ZIP	Cluster-2623.12628	1045	PON78766.1	644	1.60E-64	Octamer-binding transcription factor [Parasponia andersonii]	XM_008390995	158	1.77E-74	PREDICTED: Malus domestica homeobox-leucine zipper protein HOX3-like (LOC103451579), mRNA	PF00046//PF02183//PF05920//PF06156	Homeodomain//Homeobox associated leucine zipper//Homeobox KN domain//Initiation control protein YabA	GO:0006355//GO:0006260	--	--
Cluster-2623.12651-0R	MBF1	MBF1	Cluster-2623.12651	874	OWM89917.1	623	3.60E-62	hypothetical protein CDL15_Pgr012554 [Punica granatum]	XM_020377659	176	1.45E-84	PREDICTED: Cajanus cajan multiprotein-bridging factor 1c (LOC109813466), mRNA	--	--	--	KOG3398	Transcription factor MBF1
Cluster-2623.12654-1F	TRAF	TRAF	Cluster-2623.12654	8237	XP_002278414.1	3104	0.00E+00	PREDICTED: ethylene-overproduction protein 1 [Vitis vinifera]	XM_002278378	654	0	PREDICTED: Vitis vinifera ethylene-overproduction protein 1 (LOC100256939), mRNA	PF07714//PF00620//PF00651//PF00069//PF00515//PF13176//PF05924//PF13174//PF00560//PF13855//PF13181	Protein tyrosine and serine/threonine kinase//RhoGAP domain//BTB/POZ domain//Protein kinase domain//Tetratricopeptide repeat//Tetratricopeptide repeat//SAMP Motif//Tetratricopeptide repeat//Leucine Rich Repeat//Leucine rich repeat//Tetratricopeptide repeat	GO:0007165//GO:0016055//GO:0006468	--	--
Cluster-2623.12665-1F	C3H	C3H	Cluster-2623.12665	5165	XP_004241882.1	933	2.40E-97	zinc finger CCCH domain-containing protein 62-like isoform X1 [Solanum lycopersicum]	XM_028250956	224	1.84E-110	PREDICTED: Camellia sinensis zinc finger CCCH domain-containing protein 62-like (LOC114305828), mRNA	PF01070//PF00642	FMN-dependent dehydrogenase//Zinc finger C-x8-C-x5-C-x3-H type (and similar)	--	KOG0538	Glycolate oxidase
Cluster-2623.12676-1F	C2C2-Dof	C2C2->C2C2-Dof	Cluster-2623.12676	2104	XP_021888762.1	791	2.90E-81	cyclic dof factor 2-like [Carica papaya]	MH182555	94	1.37E-38	Saccharum officinarum clone BAC So80E17 ATP-dependent 6-phosphofructokinase (SO80E17_000003), hypothetical protein (SO80E17_000001), hypothetical protein (SO80E17_000002), Dof2 protein (SO80E17_000004), and UPI0001A8811E related cluster (SO80E17_000005) genes, complete cds	PF02701	Dof domain, zinc finger	GO:0006355	--	--
Cluster-2623.12694-1R	FAR1	FAR1	Cluster-2623.12694	3143	XP_028079946.1	3174	0.00E+00	protein FAR1-RELATED SEQUENCE 11 [Camellia sinensis]	XM_031099560	873	0	PREDICTED: Quercus lobata protein FAR1-RELATED SEQUENCE 11-like (LOC115977609), transcript variant X3, mRNA	PF04434	SWIM zinc finger	--	--	--
Cluster-2623.12697-2F	NAC	NAC	Cluster-2623.12697	2576	XP_021636578.1	1073	7.10E-114	NAC domain-containing protein 73-like [Hevea brasiliensis]	XM_030693506	173	2.04E-82	PREDICTED: Rhodamnia argentea NAC domain-containing protein 73 (LOC115754491), mRNA	PF03119//PF02365	NAD-dependent DNA ligase C4 zinc finger domain//No apical meristem (NAM) protein	GO:0006260//GO:0006355//GO:0006281	--	--
Cluster-2623.12698-1F	C2H2	C2H2	Cluster-2623.12698	1377	CBI35627.3	945	2.60E-99	unnamed protein product, partial [Vitis vinifera]	XM_031541622	156	3.04E-73	PREDICTED: Punica granatum protein SENSITIVE TO PROTON RHIZOTOXICITY 1-like (LOC116208278), mRNA	PF02892	BED zinc finger	--	--	--
Cluster-2623.12699-1F	GRAS	GRAS	Cluster-2623.12699	413	PIN25317.1	490	4.50E-47	hypothetical protein CDL12_01946 [Handroanthus impetiginosus]	XM_008358779	60	2.00E-20	PREDICTED: Malus domestica scarecrow-like protein 30 (LOC103420735), mRNA	--	--	--	--	--
Cluster-2623.12701-0R	GRAS	GRAS	Cluster-2623.12701	892	OIT25506.1	178	1.50E-10	scarecrow-like protein 9 [Nicotiana attenuata]	--	--	--	--	--	--	--	--	--
Cluster-2623.12703-1R	GRAS	GRAS	Cluster-2623.12703	1300	PIN25317.1	210	4.20E-14	hypothetical protein CDL12_01946 [Handroanthus impetiginosus]	--	--	--	--	--	--	--	--	--
Cluster-2623.12704-0R	GRAS	GRAS	Cluster-2623.12704	317	XP_019199023.1	355	1.60E-31	PREDICTED: scarecrow-like protein 30 [Ipomoea nil]	--	--	--	--	--	--	--	--	--
Cluster-2623.12706-1R	GRAS	GRAS	Cluster-2623.12706	375	XP_008357041.1	378	4.00E-34	scarecrow-like protein 14 [Malus domestica]	XM_031109938	47	3.03E-13	PREDICTED: Quercus lobata scarecrow-like protein 34 (LOC115986689), mRNA	--	--	--	--	--
Cluster-2623.12707-1R	GRAS	GRAS	Cluster-2623.12707	722	OAY57863.1	856	2.90E-89	hypothetical protein MANES_02G130900 [Manihot esculenta]	XM_022911824	83	5.93E-33	PREDICTED: Durio zibethinus scarecrow-like protein 9 (LOC111311953), mRNA	--	--	--	--	--
Cluster-2623.12708-0F	GRAS	GRAS	Cluster-2623.12708	2921	PSS09422.1	532	4.30E-51	Scarecrow-like protein [Actinidia chinensis var. chinensis]	XM_031109938	45	3.31E-11	PREDICTED: Quercus lobata scarecrow-like protein 34 (LOC115986689), mRNA	PF04084//PF15433	Origin recognition complex subunit 2//Mitochondrial 28S ribosomal protein S31	GO:0006260//GO:0042254	--	--
Cluster-2623.12708-2F	GRAS	GRAS	Cluster-2623.12708	2921	PSS09422.1	532	4.30E-51	Scarecrow-like protein [Actinidia chinensis var. chinensis]	XM_031109938	45	3.31E-11	PREDICTED: Quercus lobata scarecrow-like protein 34 (LOC115986689), mRNA	PF04084//PF15433	Origin recognition complex subunit 2//Mitochondrial 28S ribosomal protein S31	GO:0006260//GO:0042254	--	--
Cluster-2623.12709-0F	GRAS	GRAS	Cluster-2623.12709	1547	XP_021642549.1	657	7.40E-66	scarecrow-like protein 14 [Hevea brasiliensis]	XM_024300236	50	2.88E-14	PREDICTED: Rosa chinensis uncharacterized LOC112163987 (LOC112163987), mRNA	--	--	--	--	--
Cluster-2623.12710-1F	GRAS	GRAS	Cluster-2623.12710	443	XP_010521861.1	527	2.50E-51	PREDICTED: scarecrow-like protein 14 [Tarenaya hassleriana]	XM_031258180	62	1.67E-21	PREDICTED: Ipomoea triloba scarecrow-like protein 30 (LOC116017574), mRNA	--	--	--	--	--
Cluster-2623.12719-1F	WRKY	WRKY	Cluster-2623.12719	2844	OVA06930.1	373	1.20E-32	DNA-binding WRKY [Macleaya cordata]	MN335824	111	6.59E-48	Santalum album WRKY transcription factor 14 mRNA, complete cds	PF03106	WRKY DNA -binding domain	GO:0006355	--	--
Cluster-2623.12742-0F	CPP	CPP	Cluster-2623.12742	4525	XP_019167927.1	604	3.00E-59	PREDICTED: protein tesmin/TSO1-like CXC 2 [Ipomoea nil]	XM_016682361	96	2.30E-39	PREDICTED: Capsicum annuum uncharacterized LOC107839029 (LOC107839029), mRNA	PF12554	Mitotic-spindle organizing gamma-tubulin ring associated	GO:0033566	KOG1171	Metallothionein-like protein
Cluster-2623.12762-0R	GRAS	GRAS	Cluster-2623.12762	2016	PON77617.1	1075	3.30E-114	GRAS transcription factor [Trema orientale]	XM_030600366	147	4.52E-68	PREDICTED: Syzygium oleosum scarecrow-like protein 23 (LOC115677235), mRNA	PF16094	Proteasome assembly chaperone 4	GO:0043248	--	--
Cluster-2623.12770-0R	C3H	C3H	Cluster-2623.12770	1658	RVW52369.1	1247	3.00E-134	Zinc finger CCCH domain-containing protein 20 [Vitis vinifera]	XM_008800386	162	1.70E-76	PREDICTED: Phoenix dactylifera zinc finger CCCH domain-containing protein 2-like (LOC103713451), mRNA	PF00642	Zinc finger C-x8-C-x5-C-x3-H type (and similar)	--	--	--
Cluster-2623.12857-1R	TCP	TCP	Cluster-2623.12857	2359	XP_022773760.1	637	2.30E-63	LOW QUALITY PROTEIN: transcription factor TCP13-like [Durio zibethinus]	XM_017565226	64	7.32E-22	PREDICTED: Vigna angularis transcription factor TCP5 (LOC108330715), transcript variant X2, mRNA	--	--	--	--	--
Cluster-2623.12877-0R	AP2/ERF-ERF	AP2/ERF->AP2/ERF-ERF	Cluster-2623.12877	2659	XP_011461890.1	498	3.50E-47	PREDICTED: AP2-like ethylene-responsive transcription factor PLT2 isoform X1 [Fragaria vesca subsp. vesca]	XM_009388810	114	1.32E-49	PREDICTED: Musa acuminata subsp. malaccensis AP2-like ethylene-responsive transcription factor AIL1 (LOC103974063), transcript variant X1, mRNA	PF04889//PF04618//PF00847	Cwf15/Cwc15 cell cycle control protein//HD-ZIP protein N terminus//AP2 domain	GO:0006355//GO:0000398	--	--
Cluster-2623.12892-1F	TRAF	TRAF	Cluster-2623.12892	2711	XP_027115643.1	1662	3.80E-182	ARM REPEAT PROTEIN INTERACTING WITH ABF2-like isoform X2 [Coffea arabica]	XR_367657	345	5.23E-178	PREDICTED: Solanum tuberosum ARM REPEAT PROTEIN INTERACTING WITH ABF2-like (LOC102597434), transcript variant X3, misc_RNA	PF01602//PF03224//PF00651//PF00514//PF02985	Adaptin N terminal region//V-ATPase subunit H//BTB/POZ domain//Armadillo/beta-catenin-like repeat//HEAT repeat	GO:0006119//GO:0016192//GO:1902600//GO:0006886	--	--
Cluster-2623.12893-2F	TRAF	TRAF	Cluster-2623.12893	4002	XP_027179575.1	932	2.50E-97	ARM REPEAT PROTEIN INTERACTING WITH ABF2 [Coffea eugenioides]	XR_004087479	89	1.58E-35	PREDICTED: Quercus lobata ARM REPEAT PROTEIN INTERACTING WITH ABF2-like (LOC115972444), transcript variant X2, misc_RNA	PF11698//PF02985//PF06371//PF00651//PF00514//PF01602//PF03224	V-ATPase subunit H//HEAT repeat//Diaphanous GTPase-binding Domain//BTB/POZ domain//Armadillo/beta-catenin-like repeat//Adaptin N terminal region//V-ATPase subunit H	GO:1902600//GO:0006886//GO:0030036//GO:0006119//GO:0016192	--	--
Cluster-2623.12894-0R	bHLH	bHLH	Cluster-2623.12894	4418	XP_028085713.1	706	4.40E-71	transcription factor BHLH089-like [Camellia sinensis]	XM_021760947	171	4.56E-81	PREDICTED: Manihot esculenta transcription factor BHLH089-like (LOC110617950), mRNA	PF00010	Helix-loop-helix DNA-binding domain	--	--	--
Cluster-2623.12901-0F	C2C2-GATA	C2C2->C2C2-GATA	Cluster-2623.12901	4473	XP_021604406.1	1650	1.50E-180	GATA transcription factor 26-like [Manihot esculenta]	XM_031090768	355	0	PREDICTED: Quercus lobata GATA transcription factor 26-like (LOC115971081), transcript variant X6, mRNA	PF00320//PF03194//PF17095//PF03525	GATA zinc finger//LUC7 N_terminus//Spectrin-binding region of Ca2+-Calmodulin//Meiotic recombination protein Rec7 N-terminal domain	GO:0007131//GO:0031175//GO:0006355//GO:0006376	--	--
Cluster-2623.12905-2F	MYB	MYB->MYB	Cluster-2623.12905	1124	RXH82476.1	1324	2.40E-143	hypothetical protein DVH24_036817 [Malus domestica]	XM_030648104	501	0	PREDICTED: Cannabis sativa cell division cycle 5-like protein (LOC115719168), mRNA	--	--	--	KOG0050	mRNA splicing protein CDC5 (Myb superfamily)
Cluster-2623.12909-2R	WRKY	WRKY	Cluster-2623.12909	2167	PSR89641.1	752	9.90E-77	WRKY transcription factor 72 [Actinidia chinensis var. chinensis]	XM_008376310	154	6.25E-72	PREDICTED: Malus domestica probable WRKY transcription factor 61 (LOC103437808), mRNA	PF03106//PF17095//PF00788	WRKY DNA -binding domain//Spectrin-binding region of Ca2+-Calmodulin//Ras association (RalGDS/AF-6) domain	GO:0006355//GO:0031175//GO:0007165	--	--
Cluster-2623.12937-2F	TRAF	TRAF	Cluster-2623.12937	1134	XP_016452011.1	534	9.90E-52	PREDICTED: BTB/POZ domain-containing protein At3g56230-like [Nicotiana tabacum]	--	--	--	--	PF04699//PF00651	ARP2/3 complex 16 kDa subunit (p16-Arc)//BTB/POZ domain	GO:0030833//GO:0034314	--	--
Cluster-2623.12978-1F	mTERF	mTERF	Cluster-2623.12978	2059	PSS06243.1	602	2.30E-59	Transcription termination factor like [Actinidia chinensis var. chinensis]	XM_017383038	36	2.34E-06	PREDICTED: Daucus carota subsp. sativus uncharacterized LOC108211436 (LOC108211436), mRNA	PF02536	mTERF	GO:0006355	--	--
Cluster-2623.12981-0F	mTERF	mTERF	Cluster-2623.12981	754	PSS06243.1	502	3.40E-48	Transcription termination factor like [Actinidia chinensis var. chinensis]	--	--	--	--	PF02536	mTERF	GO:0006355	--	--
Cluster-2623.12984-1R	SWI/SNF-BAF60b	SWI/SNF-BAF60b	Cluster-2623.12984	3564	CBI33108.3	893	7.30E-93	unnamed protein product, partial [Vitis vinifera]	XM_022992506	137	2.92E-62	PREDICTED: Olea europaea var. sylvestris uncharacterized LOC111370679 (LOC111370679), mRNA	PF00556	Antenna complex alpha/beta subunit	GO:0006118//GO:0019684	--	--
Cluster-2623.12990-0R	C2C2-Dof	C2C2->C2C2-Dof	Cluster-2623.12990	1788	RVX17082.1	528	7.70E-51	Dof zinc finger protein DOF1.7 [Vitis vinifera]	XM_030659103	141	8.66E-65	PREDICTED: Rhodamnia argentea dof zinc finger protein DOF3.1-like (LOC115728735), mRNA	PF02701	Dof domain, zinc finger	GO:0006355	--	--
Cluster-2623.13024-0F	GRAS	GRAS	Cluster-2623.13024	2422	RVX01877.1	1282	3.90E-138	Scarecrow-like protein 8 [Vitis vinifera]	XM_030677130	169	3.21E-80	PREDICTED: Rhodamnia argentea scarecrow-like protein 8 (LOC115742690), mRNA	--	--	--	--	--
Cluster-2623.13035-2F	TRAF	TRAF	Cluster-2623.13035	4544	XP_021282333.1	784	4.10E-80	BTB/POZ and MATH domain-containing protein 4 isoform X3 [Herrania umbratica]	XM_015791048	219	9.73E-108	PREDICTED: Oryza sativa Japonica Group BTB/POZ and MATH domain-containing protein 4 (LOC4342491), transcript variant X2, mRNA	PF03666//PF01736//PF00651//PF00917	Nitrogen Permease regulator of amino acid transport activity 3//Polyomavirus agnoprotein//BTB/POZ domain//MATH domain	GO:0032007	KOG1987	Speckle-type POZ protein SPOP and related proteins with TRAF, MATH and BTB/POZ domains
Cluster-2623.13056-2F	TRAF	TRAF	Cluster-2623.13056	2929	XP_015897779.1	2994	0.00E+00	uncharacterized protein LOC107431401 isoform X2 [Ziziphus jujuba]	XM_028210378	518	0	PREDICTED: Camellia sinensis uncharacterized LOC114269108 (LOC114269108), mRNA	PF00651//PF00917	BTB/POZ domain//MATH domain	--	--	--
Cluster-2623.13081-0F	TUB	TUB	Cluster-2623.13081	10827	CBI19710.3	1112	9.00E-118	unnamed protein product, partial [Vitis vinifera]	AM455197	157	6.80E-73	Vitis vinifera, whole genome shotgun sequence, contig VV78X140278.29, clone ENTAV 115	PF00637//PF15083//PF08774//PF12937//PF19189//PF00646//PF07967	Region in Clathrin and VPS//Colipase-like//VRR-NUC domain//F-box-like//Mtf2 family//F-box domain//C3HC zinc finger-like	GO:0016042//GO:0006886//GO:0007586//GO:0016192	--	--
Cluster-2623.13081-1F	TUB	TUB	Cluster-2623.13081	10827	CBI19710.3	1112	9.00E-118	unnamed protein product, partial [Vitis vinifera]	AM455197	157	6.80E-73	Vitis vinifera, whole genome shotgun sequence, contig VV78X140278.29, clone ENTAV 115	PF00637//PF15083//PF08774//PF12937//PF19189//PF00646//PF07967	Region in Clathrin and VPS//Colipase-like//VRR-NUC domain//F-box-like//Mtf2 family//F-box domain//C3HC zinc finger-like	GO:0016042//GO:0006886//GO:0007586//GO:0016192	--	--
Cluster-2623.13082-1F	TRAF	TRAF	Cluster-2623.13082	2512	XP_010657194.1	1644	4.30E-180	PREDICTED: BTB/POZ domain-containing protein At2g04740 [Vitis vinifera]	XM_006469491	363	0	PREDICTED: Citrus sinensis BTB/POZ domain-containing protein At2g04740 (LOC102622217), mRNA	PF13857//PF12796//PF13637//PF13606//PF00651//PF00023	Ankyrin repeats (many copies)//Ankyrin repeats (3 copies)//Ankyrin repeats (many copies)//Ankyrin repeat//BTB/POZ domain//Ankyrin repeat	--	KOG0511	Ankyrin repeat protein
Cluster-2623.13085-0F	Others	Others	Cluster-2623.13085	1253	OAY23157.1	299	1.90E-24	hypothetical protein MANES_18G056300 [Manihot esculenta]	KT312833	82	3.78E-32	Gossypium arboreum ZML3 mRNA, partial cds	PF00376	MerR family regulatory protein	GO:0006355	--	--
Cluster-2623.13085-2F	Tify	Tify	Cluster-2623.13085	1253	OAY23157.1	299	1.90E-24	hypothetical protein MANES_18G056300 [Manihot esculenta]	KT312833	82	3.78E-32	Gossypium arboreum ZML3 mRNA, partial cds	PF00376	MerR family regulatory protein	GO:0006355	--	--
Cluster-2623.13115-2F	WRKY	WRKY	Cluster-2623.13115	1594	AHJ78583.1	306	3.80E-25	WRKY75 [Malus baccata]	MN335812	96	7.98E-40	Santalum album WRKY transcription factor 2 mRNA, complete cds	PF03106//PF08613	WRKY DNA -binding domain//Cyclin	GO:0006355//GO:0000079	--	--
Cluster-2623.13165-2R	GARP-G2-like	GARP->GARP-G2-like	Cluster-2623.13165	2986	PQQ12039.1	357	8.70E-31	aberrant testa shape [Prunus yedoensis var. nudiflora]	XM_022040771	95	5.43E-39	PREDICTED: Carica papaya probable transcription factor KAN4 (LOC110813573), mRNA	--	--	--	--	--
Cluster-2623.13177-0F	GRAS	GRAS	Cluster-2623.13177	2541	KRH28353.1	1524	3.50E-166	hypothetical protein GLYMA_11G047700 [Glycine max]	CP039348	291	5.11E-148	Vigna unguiculata cultivar Xiabao 2 chromosome Vu02	--	--	--	--	--
Cluster-2623.13182-2R	mTERF	mTERF	Cluster-2623.13182	2566	XP_021807403.1	908	9.60E-95	transcription termination factor MTEF1, chloroplastic [Prunus avium]	--	--	--	--	PF02536	mTERF	GO:0006355	--	--
Cluster-2623.13189-2F	MED7	MED7	Cluster-2623.13189	5660	RWR94477.1	629	4.80E-62	mediator of RNA polymerase II transcription subunit 7a-like protein isoform X4 [Cinnamomum micranthum f. kanehirae]	XM_002323316	185	9.65E-89	PREDICTED: Populus trichocarpa mediator of RNA polymerase II transcription subunit 7a (LOC7469914), mRNA	PF02637//PF05983//PF05700	GatB domain//MED7 protein//Breast carcinoma amplified sequence 2 (BCAS2)	GO:0006357//GO:0006397	KOG0570	Transcriptional coactivator
Cluster-2623.13192-0F	NF-YC	NF-Y->NF-YC	Cluster-2623.13192	1441	PON58266.1	698	1.20E-70	Nuclear transcription factor Y subunit C [Trema orientale]	XM_021795419	185	2.41E-89	PREDICTED: Hevea brasiliensis nuclear transcription factor Y subunit C-2-like (LOC110643154), mRNA	PF00125//PF05920	Core histone H2A/H2B/H3/H4//Homeobox KN domain	GO:0006355	KOG1657	CCAAT-binding factor, subunit C (HAP5)
Cluster-2623.13203-0R	AP2/ERF-ERF	AP2/ERF->AP2/ERF-ERF	Cluster-2623.13203	3374	PSS01798.1	650	1.00E-64	AP2-like ethylene-responsive transcription factor [Actinidia chinensis var. chinensis]	XM_031397657	185	5.73E-89	PREDICTED: Pistacia vera AP2-like ethylene-responsive transcription factor At2g41710 (LOC116111480), transcript variant X4, mRNA	--	--	--	--	--
Cluster-2623.13210-2R	C2C2-Dof	C2C2->C2C2-Dof	Cluster-2623.13210	2268	XP_003593604.1	295	1.00E-23	dof zinc finger protein DOF5.6 [Medicago truncatula]	MH374305	105	1.14E-44	Boehmeria nivea Dof transcription factor 10 gene, complete cds	PF02701	Dof domain, zinc finger	GO:0006355	--	--
Cluster-2623.1322-0F	B3	B3->B3	Cluster-2623.1322	2034	PSS26100.1	604	1.40E-59	B3 domain-containing protein [Actinidia chinensis var. chinensis]	--	--	--	--	PF04926//PF02362//PF15233	Poly(A) polymerase predicted RNA binding domain//B3 DNA binding domain//Synaptonemal complex central element protein 1	GO:0043631//GO:0007130//GO:0070193	--	--
Cluster-2623.13232-1F	Jumonji	Jumonji	Cluster-2623.13232	5787	XP_028115277.1	1634	1.40E-178	lysine-specific demethylase JMJ25 isoform X1 [Camellia sinensis]	XM_028259477	369	0	PREDICTED: Camellia sinensis lysine-specific demethylase JMJ25 (LOC114313129), transcript variant X2, mRNA	PF01022	Bacterial regulatory protein, arsR family	GO:0006355	--	--
Cluster-2623.13235-1F	TRAF	TRAF	Cluster-2623.13235	1610	PPR93822.1	965	1.50E-101	hypothetical protein GOBAR_AA26846 [Gossypium barbadense]	XM_021796331	200	1.24E-97	PREDICTED: Hevea brasiliensis BTB/POZ domain-containing protein At1g21780 (LOC110643828), mRNA	PF00651	BTB/POZ domain	--	KOG1987	Speckle-type POZ protein SPOP and related proteins with TRAF, MATH and BTB/POZ domains
Cluster-2623.13243-2R	C3H	C3H	Cluster-2623.13243	2736	XP_018828092.1	2121	2.30E-235	PREDICTED: 30-kDa cleavage and polyadenylation specificity factor 30-like [Juglans regia]	XM_024068746	533	0	PREDICTED: Quercus suber 30-kDa cleavage and polyadenylation specificity factor 30 (LOC112035887), mRNA	PF00642//PF04146	Zinc finger C-x8-C-x5-C-x3-H type (and similar)//YT521-B-like domain	--	KOG1040	Polyadenylation factor I complex, subunit, Yth1 (CPSF subunit)
Cluster-2623.13253-1R	GNAT	GNAT	Cluster-2623.13253	1303	KDP21312.1	772	2.90E-79	hypothetical protein JCGZ_21783 [Jatropha curcas]	--	--	--	--	PF13673//PF09726//PF10265//PF04814//PF00583//PF08445//PF04923//PF13508//PF18876//PF07655	Acetyltransferase (GNAT) domain//Macoilin family//Mitoguardin//Hepatocyte nuclear factor 1 (HNF-1), N terminus//Acetyltransferase (GNAT) family//FR47-like protein//Ninjurin//Acetyltransferase (GNAT) domain//AF-4 proto-oncoprotein C-terminal region//Secretin N-terminal domain	GO:0042967//GO:0007155//GO:0008053//GO:0009297//GO:0042246//GO:0023041//GO:0045893	--	--
Cluster-2623.13282-0F	Others	Others	Cluster-2623.13282	4109	XP_008388630.1	645	4.80E-64	protein CHLOROPLAST IMPORT APPARATUS 2-like isoform X1 [Malus domestica]	AM472171	92	3.49E-37	Vitis vinifera contig VV78X004824.12, whole genome shotgun sequence	PF13456//PF06203	Reverse transcriptase-like//CCT motif	GO:0051252	--	--
Cluster-2623.13284-0R	NAC	NAC	Cluster-2623.13284	2045	XP_025688026.1	723	2.20E-73	NAC domain-containing protein 72 isoform X1 [Arachis hypogaea]	XM_018995900	134	7.73E-61	PREDICTED: Juglans regia NAC domain-containing protein 72-like (LOC109013708), mRNA	PF02365	No apical meristem (NAM) protein	GO:0006355	--	--
Cluster-2623.13300-2R	bZIP	bZIP	Cluster-2623.13300	1997	XP_028056969.1	916	8.80E-96	transcription factor VIP1-like [Camellia sinensis]	XM_012210645	201	4.29E-98	PREDICTED: Jatropha curcas DEAD-box ATP-dependent RNA helicase 8 (LOC105629124), mRNA	PF04690//PF03131//PF03153//PF07716//PF00170//PF06459//PF06156//PF04790	YABBY protein//bZIP Maf transcription factor//Transcription factor IIA, alpha/beta subunit//Basic region leucine zipper//bZIP transcription factor//Ryanodine Receptor TM 4-6//Initiation control protein YabA//Sarcoglycan complex subunit protein	GO:0006367//GO:0006874//GO:0006816//GO:0006260//GO:0007275//GO:0006355	--	--
Cluster-2623.13322-1F	NF-YC	NF-Y->NF-YC	Cluster-2623.13322	2816	XP_024022348.1	535	1.90E-51	nuclear transcription factor Y subunit C-1-like isoform X1 [Morus notabilis]	XM_020352696	301	1.56E-153	PREDICTED: Cajanus cajan nuclear transcription factor Y subunit C-1 (LOC109793231), transcript variant X2, mRNA	PF00125//PF09415//PF00745	Core histone H2A/H2B/H3/H4//CENP-S associating Centromere protein X//Glutamyl-tRNAGlu reductase, dimerisation domain	GO:0051382//GO:0033014//GO:0006281	KOG1657	CCAAT-binding factor, subunit C (HAP5)
Cluster-2623.13332-1F	bHLH	bHLH	Cluster-2623.13332	1722	XP_015867026.1	409	4.70E-37	transcription factor bHLH51 isoform X1 [Ziziphus jujuba]	--	--	--	--	PF00010	Helix-loop-helix DNA-binding domain	--	--	--
Cluster-2623.13369-0R	MYB-related	MYB->MYB-related	Cluster-2623.13369	7622	XP_011013560.1	658	2.80E-65	PREDICTED: transcription factor DIVARICATA-like [Populus euphratica]	XM_021772580	207	7.67E-101	PREDICTED: Manihot esculenta transcription factor SRM1-like (LOC110626581), transcript variant X2, mRNA	--	--	--	--	--
Cluster-2623.13488-1F	NAC	NAC	Cluster-2623.13488	4750	PON62935.1	543	3.70E-52	NAC domain containing protein [Trema orientale]	XM_021822361	119	3.95E-52	PREDICTED: Hevea brasiliensis NAC domain-containing protein 90-like (LOC110663122), mRNA	PF02365	No apical meristem (NAM) protein	GO:0006355	--	--
Cluster-2623.13488-2F	NAC	NAC	Cluster-2623.13488	4750	PON62935.1	543	3.70E-52	NAC domain containing protein [Trema orientale]	XM_021822361	119	3.95E-52	PREDICTED: Hevea brasiliensis NAC domain-containing protein 90-like (LOC110663122), mRNA	PF02365	No apical meristem (NAM) protein	GO:0006355	--	--
Cluster-2623.13491-0R	HSF	HSF	Cluster-2623.13491	3744	OMO68209.1	729	8.00E-74	Heat shock factor (HSF)-type, DNA-binding protein [Corchorus olitorius]	CP032251	96	1.90E-39	Gossypioides kirkii chromosome KI_09	PF00447//PF03892//PF16331	HSF-type DNA-binding//Nitrate reductase cytochrome c-type subunit (NapB)//TolA binding protein trimerisation	GO:0006355//GO:0070206//GO:0009061	--	--
Cluster-2623.13494-1R	C2C2-GATA	C2C2->C2C2-GATA	Cluster-2623.13494	1536	XP_018810901.1	728	4.30E-74	PREDICTED: GATA transcription factor 5 isoform X2 [Juglans regia]	XM_031547205	122	2.71E-54	PREDICTED: Punica granatum GATA transcription factor 5-like (LOC116212540), mRNA	PF00320	GATA zinc finger	GO:0006355	--	--
Cluster-2623.13496-0R	WRKY	WRKY	Cluster-2623.13496	8777	RVW56985.1	2985	0.00E+00	putative pentatricopeptide repeat-containing protein [Vitis vinifera]	XM_024601592	303	3.80E-154	PREDICTED: Populus trichocarpa putative pentatricopeptide repeat-containing protein At5g59900 (LOC7465126), transcript variant X2, mRNA	PF09360//PF00637	Iron-binding zinc finger CDGSH type//Region in Clathrin and VPS	GO:0006886//GO:0016192	--	--
Cluster-2623.13496-1R	WRKY	WRKY	Cluster-2623.13496	8777	RVW56985.1	2985	0.00E+00	putative pentatricopeptide repeat-containing protein [Vitis vinifera]	XM_024601592	303	3.80E-154	PREDICTED: Populus trichocarpa putative pentatricopeptide repeat-containing protein At5g59900 (LOC7465126), transcript variant X2, mRNA	PF09360//PF00637	Iron-binding zinc finger CDGSH type//Region in Clathrin and VPS	GO:0006886//GO:0016192	--	--
Cluster-2623.13530-2F	SET	SET	Cluster-2623.13530	3220	XP_010648956.1	1064	9.80E-113	PREDICTED: uncharacterized protein LOC100267311 isoform X1 [Vitis vinifera]	KM461568	192	7.02E-93	Hypseocharis bilobata SET domain-containing protein mRNA, complete cds	PF03152//PF00856//PF12052	Ubiquitin fusion degradation protein UFD1//SET domain//Voltage gated calcium channel subunit beta domain 4Aa N terminal	GO:0070588//GO:0006816//GO:0006511	KOG1337	N-methyltransferase
Cluster-2623.13541-1F	AP2/ERF-ERF	AP2/ERF->AP2/ERF-ERF	Cluster-2623.13541	2332	PIN14620.1	1472	3.50E-160	putative glutathione S-transferase [Handroanthus impetiginosus]	XM_031273652	266	3.70E-134	PREDICTED: Ipomoea triloba glutathionyl-hydroquinone reductase YqjG-like (LOC116031439), mRNA	PF13417//PF13409	Glutathione S-transferase, N-terminal domain//Glutathione S-transferase, N-terminal domain	GO:0006749	KOG2903	Predicted glutathione S-transferase
Cluster-2623.13542-0R	Trihelix	Trihelix	Cluster-2623.13542	2270	XP_010241711.1	1105	1.20E-117	PREDICTED: uncharacterized protein LOC104586241 [Nelumbo nucifera]	XM_007019418	127	6.69E-57	PREDICTED: Theobroma cacao uncharacterized LOC18592603 (LOC18592603), mRNA	--	--	--	--	--
Cluster-2623.13549-1F	mTERF	mTERF	Cluster-2623.13549	845	RVX19097.1	336	6.70E-29	hypothetical protein CK203_008736 [Vitis vinifera]	--	--	--	--	PF02536	mTERF	GO:0006355	--	--
Cluster-2623.13571-2R	SWI/SNF-BAF60b	SWI/SNF-BAF60b	Cluster-2623.13571	2252	XP_002279969.2	1663	2.40E-182	PREDICTED: SWI/SNF complex component SNF12 homolog [Vitis vinifera]	XM_023133852	151	3.02E-70	PREDICTED: Cucurbita maxima SWI/SNF complex component SNF12 homolog (LOC111486650), transcript variant X2, mRNA	--	--	--	KOG2570	SWI/SNF transcription activation complex subunit
Cluster-2623.13656-0R	C2H2	C2H2	Cluster-2623.13656	2960	XP_017985426.1	766	3.20E-78	PREDICTED: protein indeterminate-domain 2 [Theobroma cacao]	AP015043	177	1.40E-84	Vigna angularis var. angularis DNA, chromosome 10, almost complete sequence, cultivar: Shumari	PF02738	Molybdopterin cofactor-binding domain	--	--	--
Cluster-2623.13667-0R	C2H2	C2H2	Cluster-2623.13667	917	PWZ39040.1	207	6.60E-14	Eukaryotic translation initiation factor 5A-1/2 [Zea mays]	--	--	--	--	PF01287	Eukaryotic elongation factor 5A hypusine, DNA-binding OB fold	GO:0006448//GO:0045901//GO:0045905	KOG3271	Translation initiation factor 5A (eIF-5A)
Cluster-2623.13713-0F	bZIP	bZIP	Cluster-2623.13713	3817	XP_018814127.1	992	2.60E-104	PREDICTED: transcription factor TGA2.3-like isoform X1 [Juglans regia]	XM_018958584	361	0	PREDICTED: Juglans regia transcription factor TGA2.3-like (LOC108986066), transcript variant X3, mRNA	PF01632//PF19189//PF03131//PF14144//PF00170//PF00481//PF07716	Ribosomal protein L35//Mtf2 family//bZIP Maf transcription factor//Seed dormancy control//bZIP transcription factor//Protein phosphatase 2C//Basic region leucine zipper	GO:0006412//GO:0006351//GO:0006470//GO:0042254//GO:0006355	--	--
Cluster-2623.13716-0R	FAR1	FAR1	Cluster-2623.13716	3775	XP_023921620.1	3191	0.00E+00	protein FAR1-RELATED SEQUENCE 3 [Quercus suber]	XM_002270405	831	0	PREDICTED: Vitis vinifera protein FAR1-RELATED SEQUENCE 3 (LOC100249541), mRNA	PF00584//PF04434//PF05180	SecE/Sec61-gamma subunits of protein translocation complex//SWIM zinc finger//DNL zinc finger	GO:0006886//GO:0006605	--	--
Cluster-2623.13745-0R	GARP-G2-like	GARP->GARP-G2-like	Cluster-2623.13745	1836	XP_021685259.1	299	2.80E-24	two-component response regulator ARR14-like [Hevea brasiliensis]	XM_010536312	68	3.39E-24	PREDICTED: Tarenaya hassleriana uncharacterized LOC104810118 (LOC104810118), mRNA	PF09184//PF04147	PPP4R2//Nop14-like family	--	--	--
Cluster-2623.13756-0F	bZIP	bZIP	Cluster-2623.13756	2146	XP_027354110.1	404	2.20E-36	bZIP transcription factor 11-like [Abrus precatorius]	HM122477	78	1.10E-29	Malus x domestica BZIP domain class transcription factor (BZIP4) mRNA, complete cds	PF04728//PF16331//PF01166//PF08584//PF06156//PF05929//PF10717//PF02183//PF03131//PF01496//PF03176//PF00170//PF07716//PF05478	Lipoprotein leucine-zipper//TolA binding protein trimerisation//TSC-22/dip/bun family//Ribonuclease P 40kDa (Rpp40) subunit//Initiation control protein YabA//Phage capsid scaffolding protein (GPO) serine peptidase//Occlusion-derived virus envelope protein ODV-E18//Homeobox associated leucine zipper//bZIP Maf transcription factor//V-type ATPase 116kDa subunit family//MMPL family//bZIP transcriptio…	GO:0001682//GO:0006355//GO:0006260//GO:0019069//GO:1902600//GO:0006357//GO:0006119//GO:0070206	--	--
Cluster-2623.13772-0F	SET	SET	Cluster-2623.13772	3743	XP_024454518.1	736	1.20E-74	protein SET DOMAIN GROUP 40 [Populus trichocarpa]	XM_020359166	85	2.47E-33	PREDICTED: Cajanus cajan CASP-like protein 2A2 (LOC109798771), mRNA	PF00856//PF01284//PF01114	SET domain//Membrane-associating domain//Colipase, N-terminal domain	GO:0016042//GO:0007586	--	--
Cluster-2623.13825-2F	SWI/SNF-BAF60b	SWI/SNF-BAF60b	Cluster-2623.13825	6424	CBI17411.3	1281	1.30E-137	unnamed protein product, partial [Vitis vinifera]	XM_010650776	270	6.14E-136	PREDICTED: Vitis vinifera zinc finger CCCH domain-containing protein 44 (LOC100252322), mRNA	PF01049//PF00335//PF00642//PF02213//PF00643//PF03126	Cadherin, Y-type LIR-motif//Tetraspanin family//Zinc finger C-x8-C-x5-C-x3-H type (and similar)//GYF domain//B-box zinc finger//Plus-3 domain	GO:0007156	--	--
Cluster-2623.13855-0F	DDT	DDT	Cluster-2623.13855	6278	XP_010651740.1	3841	0.00E+00	PREDICTED: DDT domain-containing protein PTM [Vitis vinifera]	XM_028254335	223	8.05E-110	PREDICTED: Camellia sinensis DDT domain-containing protein PTM (LOC114308687), transcript variant X3, mRNA	--	--	--	KOG0383	Predicted helicase
Cluster-2623.139-0R	B3	B3->B3	Cluster-2623.139	1079	XP_003528263.1	690	7.60E-70	B3 domain-containing protein At5g42700 [Glycine max]	XR_002977815	47	9.26E-13	PREDICTED: Populus trichocarpa B3 domain-containing protein At5g42700 (LOC18104912), transcript variant X2, misc_RNA	PF02362//PF10191//PF17095	B3 DNA binding domain//Golgi complex component 7 (COG7)//Spectrin-binding region of Ca2+-Calmodulin	GO:0006886//GO:0031175	--	--
Cluster-2623.13912-0R	Others	Others	Cluster-2623.13912	3106	OMO77668.1	491	2.60E-46	Tify [Corchorus capsularis]	XM_028249850	83	2.65E-32	PREDICTED: Camellia sinensis protein TIFY 4B-like (LOC114304708), transcript variant X4, mRNA	PF04625//PF15966//PF01621	DEC-1 protein, N-terminal region//F-box//Cell fusion glycoprotein K	GO:0007304	--	--
Cluster-2623.13912-2R	Tify	Tify	Cluster-2623.13912	3106	OMO77668.1	491	2.60E-46	Tify [Corchorus capsularis]	XM_028249850	83	2.65E-32	PREDICTED: Camellia sinensis protein TIFY 4B-like (LOC114304708), transcript variant X4, mRNA	PF04625//PF15966//PF01621	DEC-1 protein, N-terminal region//F-box//Cell fusion glycoprotein K	GO:0007304	--	--
Cluster-2623.13924-2F	Coactivator p15	Coactivator p15	Cluster-2623.13924	2395	XP_020879098.1	183	1.00E-10	RNA polymerase II transcriptional coactivator KELP [Arabidopsis lyrata subsp. lyrata]	MK426679	43	3.51E-10	Castanospermum australe voucher KUN:Yi14471 mitochondrion, complete genome	PF02229//PF00831//PF02724//PF11705//PF02443//PF06524//PF09184//PF01763//PF11774//PF03985	Transcriptional Coactivator p15 (PC4)//Ribosomal L29 protein//CDC45-like protein//DNA-directed RNA polymerase III subunit Rpc31//Circovirus capsid protein//NOA36 protein//PPP4R2//Herpesvirus UL6 like//Lsr2//Paf1	GO:0006383//GO:0006355//GO:0006412//GO:0006368//GO:0051276//GO:0006270//GO:0042254//GO:0016570//GO:0019069	--	--
Cluster-2623.13945-0R	WRKY	WRKY	Cluster-2623.13945	2820	XP_012483201.1	290	4.80E-23	PREDICTED: probable WRKY transcription factor 75 isoform X2 [Gossypium raimondii]	MN335826	99	3.06E-41	Santalum album WRKY transcription factor 16 mRNA, complete cds	PF09769//PF03106	Apolipoprotein O//WRKY DNA -binding domain	GO:0006355//GO:0042407	--	--
Cluster-2623.13945-1R	WRKY	WRKY	Cluster-2623.13945	2820	XP_012483201.1	290	4.80E-23	PREDICTED: probable WRKY transcription factor 75 isoform X2 [Gossypium raimondii]	MN335826	99	3.06E-41	Santalum album WRKY transcription factor 16 mRNA, complete cds	PF09769//PF03106	Apolipoprotein O//WRKY DNA -binding domain	GO:0006355//GO:0042407	--	--
Cluster-2623.13946-1R	C2C2-GATA	C2C2->C2C2-GATA	Cluster-2623.13946	1492	OMO53576.1	298	3.00E-24	Zinc finger, GATA-type [Corchorus capsularis]	XM_028212451	68	2.74E-24	PREDICTED: Camellia sinensis GATA transcription factor 15-like (LOC114270832), mRNA	PF01412//PF00320	Putative GTPase activating protein for Arf//GATA zinc finger	GO:0006355	--	--
Cluster-2623.1395-0R	TCP	TCP	Cluster-2623.1395	2179	XP_010265281.1	283	2.40E-22	PREDICTED: transcription factor DICHOTOMA [Nelumbo nucifera]	XM_028373111	49	1.47E-13	PREDICTED: Glycine soja transcription factor DICHOTOMA-like (LOC114409604), mRNA	--	--	--	--	--
Cluster-2623.13954-1F	MYB	MYB->MYB	Cluster-2623.13954	2372	XP_028077818.1	1570	1.50E-171	transcription factor MYB3R-5 isoform X1 [Camellia sinensis]	XM_023077955	200	1.84E-97	PREDICTED: Cucurbita moschata transcription factor MYB3R-5-like (LOC111441032), transcript variant X4, mRNA	--	--	--	KOG0048	Transcription factor, Myb superfamily
Cluster-2623.13955-1F	C2C2-CO-like	C2C2->C2C2-CO-like	Cluster-2623.13955	4835	XP_022727938.1	781	9.60E-80	zinc finger protein CONSTANS-LIKE 2-like [Durio zibethinus]	EF144753	124	6.69E-55	Populus trichocarpa clone WS01117_N17 unknown mRNA	PF00643//PF03943//PF06203//PF02560//PF01900	B-box zinc finger//TAP C-terminal domain//CCT motif//Cyanate lyase C-terminal domain//Rpp14/Pop5 family	GO:0009439//GO:0051028//GO:0001682	--	--
Cluster-2623.14017-0R	C2C2-CO-like	C2C2->C2C2-CO-like	Cluster-2623.14017	2738	RVX20909.1	848	9.30E-88	Zinc finger protein CONSTANS-like 13 [Vitis vinifera]	XM_017387795	53	1.11E-15	PREDICTED: Daucus carota subsp. sativus zinc finger protein CONSTANS-LIKE 13-like (LOC108215337), transcript variant X2, mRNA	PF06203//PF00643	CCT motif//B-box zinc finger	--	--	--
Cluster-2623.1402-2F	bZIP	bZIP	Cluster-2623.1402	1340	XP_023919883.1	385	2.20E-34	regulatory protein cys-3-like [Quercus suber]	XM_018530745	1128	0	Alternaria alternata bZIP transcription factor-like protein mRNA	PF06156//PF08702//PF09798//PF03131//PF07716//PF01166//PF00170	Initiation control protein YabA//Fibrinogen alpha/beta chain family//DNA damage checkpoint protein//bZIP Maf transcription factor//Basic region leucine zipper//TSC-22/dip/bun family//bZIP transcription factor	GO:0006260//GO:0051258//GO:0000077//GO:0007165//GO:0030168//GO:0006357//GO:0006355	--	--
Cluster-2623.14025-2R	GeBP	GeBP	Cluster-2623.14025	1106	--	--	--	--	--	--	--	--	PF04504	Protein of unknown function, DUF573	GO:0006355	--	--
Cluster-2623.14031-0F	SNF2	SNF2	Cluster-2623.14031	5932	XP_010663304.1	2902	0.00E+00	PREDICTED: DNA annealing helicase and endonuclease ZRANB3 isoform X2 [Vitis vinifera]	XM_010665005	394	0	PREDICTED: Vitis vinifera DNA annealing helicase and endonuclease ZRANB3 (LOC100267344), transcript variant X3, mRNA	PF06220//PF04851//PF00176	U1 zinc finger//Type III restriction enzyme, res subunit//SNF2-related domain	--	KOG1000	Chromatin remodeling protein HARP/SMARCAL1, DEAD-box superfamily
Cluster-2623.14037-0F	AUX/IAA	AUX/IAA	Cluster-2623.14037	1892	XP_015876497.1	380	1.20E-33	auxin-induced protein 22B [Ziziphus jujuba]	XM_016021011	68	3.49E-24	PREDICTED: Ziziphus jujuba auxin-induced protein 22B (LOC107413137), mRNA	--	--	--	--	--
Cluster-2623.14037-1F	AUX/IAA	AUX/IAA	Cluster-2623.14037	1892	XP_015876497.1	380	1.20E-33	auxin-induced protein 22B [Ziziphus jujuba]	XM_016021011	68	3.49E-24	PREDICTED: Ziziphus jujuba auxin-induced protein 22B (LOC107413137), mRNA	--	--	--	--	--
Cluster-2623.14045-2F	MYB	MYB->MYB	Cluster-2623.14045	3802	RVW33801.1	1420	6.10E-154	Transcription factor AS1 [Vitis vinifera]	AM474349	359	0	Vitis vinifera contig VV78X163900.2, whole genome shotgun sequence	PF05602	Cleft lip and palate transmembrane protein 1 (CLPTM1)	--	--	--
Cluster-2623.14053-2F	B3-ARF	B3->B3-ARF	Cluster-2623.14053	3245	XP_019078171.1	1944	9.00E-215	PREDICTED: auxin response factor 3 [Vitis vinifera]	XM_009354565	285	1.42E-144	PREDICTED: Pyrus x bretschneideri auxin response factor 3-like (LOC103944151), transcript variant X1, mRNA	PF02362//PF06507	B3 DNA binding domain//Auxin response factor	GO:0009725//GO:0006355	--	--
Cluster-2623.14055-0F	NF-YA	NF-Y->NF-YA	Cluster-2623.14055	2009	XP_008387119.1	434	6.90E-40	nuclear transcription factor Y subunit A-10-like [Malus domestica]	XM_016015051	68	3.71E-24	PREDICTED: Ziziphus jujuba nuclear transcription factor Y subunit A-2-like (LOC107407743), mRNA	PF02045	CCAAT-binding transcription factor (CBF-B/NF-YA) subunit B	GO:0006355	--	--
Cluster-2623.14055-2F	NF-YA	NF-Y->NF-YA	Cluster-2623.14055	2009	XP_008387119.1	434	6.90E-40	nuclear transcription factor Y subunit A-10-like [Malus domestica]	XM_016015051	68	3.71E-24	PREDICTED: Ziziphus jujuba nuclear transcription factor Y subunit A-2-like (LOC107407743), mRNA	PF02045	CCAAT-binding transcription factor (CBF-B/NF-YA) subunit B	GO:0006355	--	--
Cluster-2623.14057-1R	C3H	C3H	Cluster-2623.14057	6078	XP_023903185.1	943	2.00E-98	zinc finger CCCH domain-containing protein 37-like isoform X1 [Quercus suber]	CP032583	167	1.05E-78	Gossypium turneri isolate D10-2 chromosome D10_13	PF00642	Zinc finger C-x8-C-x5-C-x3-H type (and similar)	--	--	--
Cluster-2623.14057-2R	C3H	C3H	Cluster-2623.14057	6078	XP_023903185.1	943	2.00E-98	zinc finger CCCH domain-containing protein 37-like isoform X1 [Quercus suber]	CP032583	167	1.05E-78	Gossypium turneri isolate D10-2 chromosome D10_13	PF00642	Zinc finger C-x8-C-x5-C-x3-H type (and similar)	--	--	--
Cluster-2623.14058-1R	C3H	C3H	Cluster-2623.14058	728	GAV64882.1	204	1.20E-13	zf-CCCH domain-containing protein [Cephalotus follicularis]	--	--	--	--	PF00642	Zinc finger C-x8-C-x5-C-x3-H type (and similar)	--	--	--
Cluster-2623.14068-1F	bHLH	bHLH	Cluster-2623.14068	1742	XP_002264407.1	1075	2.80E-114	PREDICTED: transcription factor bHLH93 isoform X1 [Vitis vinifera]	XM_024023921	244	4.66E-122	PREDICTED: Quercus suber transcription factor bHLH93-like (LOC111992110), mRNA	PF00916//PF00992//PF00010	Sulfate permease family//Troponin//Helix-loop-helix DNA-binding domain	GO:0008272	--	--
Cluster-2623.14122-1R	SET	SET	Cluster-2623.14122	2551	XP_012438369.1	1485	1.20E-161	PREDICTED: histone-lysine N-methyltransferase setd3 isoform X2 [Gossypium raimondii]	KY527725	429	0	Santalum album AT1G24610 mRNA, partial sequence	PF00856	SET domain	--	KOG1337	N-methyltransferase
Cluster-2623.14132-2R	HB-WOX	HB->HB-WOX	Cluster-2623.14132	1536	XP_021820183.1	586	1.20E-57	WUSCHEL-related homeobox 4-like [Prunus avium]	XM_014648434	108	1.64E-46	PREDICTED: Vigna radiata var. radiata WUSCHEL-related homeobox 4 (LOC106764194), mRNA	PF00046	Homeodomain	--	--	--
Cluster-2623.14137-2F	B3	B3->B3	Cluster-2623.14137	7361	CBI18037.3	1792	8.60E-197	unnamed protein product, partial [Vitis vinifera]	XM_010655038	384	0	PREDICTED: Vitis vinifera probable serine/threonine-protein kinase NAK (LOC100246618), transcript variant X2, mRNA	PF02362//PF00069//PF02950//PF09462//PF07714	B3 DNA binding domain//Protein kinase domain//Conotoxin//Mus7/MMS22 family//Protein tyrosine and serine/threonine kinase	GO:0031297//GO:0006974//GO:0006468//GO:0006281//GO:0006810	--	--
Cluster-2623.14165-2F	MBF1	MBF1	Cluster-2623.14165	3122	XP_023771344.1	206	2.90E-13	multiprotein-bridging factor 1b-like [Lactuca sativa]	XM_030605037	78	1.60E-29	PREDICTED: Syzygium oleosum multiprotein-bridging factor 1b (LOC115681188), mRNA	--	--	--	KOG3398	Transcription factor MBF1
Cluster-2623.14178-0F	MYB	MYB->MYB	Cluster-2623.14178	2014	XP_028099008.1	838	9.90E-87	myb-related protein 308-like [Camellia sinensis]	XM_028221989	192	4.36E-93	PREDICTED: Camellia sinensis myb-related protein 308-like (LOC114279704), mRNA	PF09111	SLIDE	GO:0006338	--	--
Cluster-2623.14182-1R	NAC	NAC	Cluster-2623.14182	1314	ACX47024.1	745	3.90E-76	NAP-like transcription factor [Vitis vinifera]	XM_015531640	159	6.23E-75	PREDICTED: Citrus sinensis NAC transcription factor 29 (LOC102608057), transcript variant X1, mRNA	PF02365//PF03788	No apical meristem (NAM) protein//LrgA family	GO:0006355	--	--
Cluster-2623.14187-0F	bZIP	bZIP	Cluster-2623.14187	2577	XP_003634336.3	367	5.20E-32	PREDICTED: bZIP transcription factor 60 [Vitis vinifera]	XM_021790719	52	3.75E-15	PREDICTED: Hevea brasiliensis bZIP transcription factor 60 (LOC110639678), mRNA	PF03131//PF02724//PF00170//PF07716	bZIP Maf transcription factor//CDC45-like protein//bZIP transcription factor//Basic region leucine zipper	GO:0006355//GO:0006270	--	--
Cluster-2623.14189-1R	GARP-G2-like	GARP->GARP-G2-like	Cluster-2623.14189	2931	XP_002282928.1	1357	9.40E-147	PREDICTED: two-component response regulator ARR12-like isoform X1 [Vitis vinifera]	XM_008222474	211	1.75E-103	PREDICTED: Prunus mume two-component response regulator ARR12-like (LOC103320756), mRNA	PF04790//PF00072	Sarcoglycan complex subunit protein//Response regulator receiver domain	GO:0000160	--	--
Cluster-2623.14189-2R	Others	Others	Cluster-2623.14189	2931	XP_002282928.1	1357	9.40E-147	PREDICTED: two-component response regulator ARR12-like isoform X1 [Vitis vinifera]	XM_008222474	211	1.75E-103	PREDICTED: Prunus mume two-component response regulator ARR12-like (LOC103320756), mRNA	PF04790//PF00072	Sarcoglycan complex subunit protein//Response regulator receiver domain	GO:0000160	--	--
Cluster-2623.14214-2F	bHLH	bHLH	Cluster-2623.14214	857	EOA36365.1	318	8.30E-27	hypothetical protein CARUB_v10010751mg [Capsella rubella]	--	--	--	--	PF00010//PF10473//PF08826	Helix-loop-helix DNA-binding domain//Leucine-rich repeats of kinetochore protein Cenp-F/LEK1//DMPK coiled coil domain like	GO:0016310//GO:0006468//GO:0009069	--	--
Cluster-2623.14248-2F	AP2/ERF-ERF	AP2/ERF->AP2/ERF-ERF	Cluster-2623.14248	1703	QBC36018.1	575	2.60E-56	C-repeat factor 6 [Vitis vinifera]	XM_012991586	134	6.42E-61	PREDICTED: Erythranthe guttatus ethylene-responsive transcription factor TINY-like (LOC105967022), mRNA	PF00847	AP2 domain	GO:0006355	--	--
Cluster-2623.14251-2F	bHLH	bHLH	Cluster-2623.14251	4198	XP_024041500.1	1470	1.10E-159	transcription factor bHLH49 isoform X1 [Citrus clementina]	XM_018116136	224	1.49E-110	PREDICTED: Theobroma cacao transcription factor bHLH49 (LOC18610150), transcript variant X2, mRNA	PF00010//PF00822	Helix-loop-helix DNA-binding domain//PMP-22/EMP/MP20/Claudin family	--	--	--
Cluster-2623.14263-0F	GNAT	GNAT	Cluster-2623.14263	958	XP_027159985.1	808	1.40E-83	N-terminal acetyltransferase A complex catalytic subunit NAA10 [Coffea eugenioides]	XM_031646175	288	8.76E-147	PREDICTED: Nymphaea colorata N-terminal acetyltransferase A complex catalytic subunit NAA10 (LOC116265514), mRNA	PF00583//PF13302//PF13508//PF13673//PF08445	Acetyltransferase (GNAT) family//Acetyltransferase (GNAT) domain//Acetyltransferase (GNAT) domain//Acetyltransferase (GNAT) domain//FR47-like protein	GO:0042967	KOG3235	Subunit of the major N alpha-acetyltransferase
Cluster-2623.14275-0R	Tify	Tify	Cluster-2623.14275	2116	RVX17136.1	441	1.10E-40	Protein TIFY 10A [Vitis vinifera]	XM_016047177	40	1.44E-08	PREDICTED: Ziziphus jujuba protein TIFY 10A (LOC107435541), mRNA	--	--	--	--	--
Cluster-2623.14280-0F	WRKY	WRKY	Cluster-2623.14280	4449	XP_010275821.1	1006	7.20E-106	PREDICTED: uncharacterized protein LOC104610746 [Nelumbo nucifera]	XM_021797817	235	1.21E-116	PREDICTED: Hevea brasiliensis probable GMP synthase [glutamine-hydrolyzing] (LOC110644857), mRNA	PF13008//PF01793//PF08300//PF02535//PF05053//PF03352//PF09730	Zinc-binding domain of Paramyxoviridae V protein//Glycolipid 2-alpha-mannosyltransferase//Hepatitis C virus non-structural 5a zinc finger domain//ZIP Zinc transporter//Menin//Methyladenine glycosylase//Microtubule-associated protein Bicaudal-D	GO:0006486//GO:0055085//GO:0006284//GO:0030001	--	--
Cluster-2623.14286-1R	zf-HD	zf-HD	Cluster-2623.14286	846	PHU25502.1	294	5.00E-24	Mini zinc finger protein 1 [Capsicum chinense]	--	--	--	--	PF04189//PF12343	Gcd10p family//DeaD helicase C-terminal disordered region	GO:0030488	--	--
Cluster-2623.14300-0R	ARID	ARID	Cluster-2623.14300	3330	XP_022941348.1	668	8.40E-67	AT-rich interactive domain-containing protein 6 isoform X2 [Cucurbita moschata]	XM_030640087	167	5.73E-79	PREDICTED: Cannabis sativa AT-rich interactive domain-containing protein 5 (LOC115711694), transcript variant X2, mRNA	PF01388	ARID/BRIGHT DNA binding domain	--	--	--
Cluster-2623.14311-0F	AUX/IAA	AUX/IAA	Cluster-2623.14311	1472	XP_010274203.1	675	5.70E-68	PREDICTED: auxin-responsive protein IAA16-like [Nelumbo nucifera]	XM_010937869	122	2.59E-54	PREDICTED: Elaeis guineensis auxin-responsive protein IAA30 (LOC105055859), mRNA	PF00564	PB1 domain	--	--	--
Cluster-2623.14312-0R	Others	Others	Cluster-2623.14312	2752	XP_016499835.1	589	1.00E-57	PREDICTED: LIM domain-containing protein WLIM2b-like [Nicotiana tabacum]	XM_023007750	165	6.11E-78	PREDICTED: Olea europaea var. sylvestris LIM domain-containing protein WLIM2b-like (LOC111383633), transcript variant X3, mRNA	PF07562//PF00355//PF04805//PF16716	Nine Cysteines Domain of family 3 GPCR//Rieske [2Fe-2S] domain//E10-like protein conserved region//Bone marrow stromal antigen 2	GO:0051607//GO:0007186	--	--
Cluster-2623.14312-2R	Others	Others	Cluster-2623.14312	2752	XP_016499835.1	589	1.00E-57	PREDICTED: LIM domain-containing protein WLIM2b-like [Nicotiana tabacum]	XM_023007750	165	6.11E-78	PREDICTED: Olea europaea var. sylvestris LIM domain-containing protein WLIM2b-like (LOC111383633), transcript variant X3, mRNA	PF07562//PF00355//PF04805//PF16716	Nine Cysteines Domain of family 3 GPCR//Rieske [2Fe-2S] domain//E10-like protein conserved region//Bone marrow stromal antigen 2	GO:0051607//GO:0007186	--	--
Cluster-2623.14332-2R	GARP-ARR-B	GARP->GARP-ARR-B	Cluster-2623.14332	3186	XP_002279150.1	1455	4.40E-158	PREDICTED: two-component response regulator-like APRR2 isoform X1 [Vitis vinifera]	XM_021440029	173	2.53E-82	PREDICTED: Herrania umbratica two-component response regulator-like APRR2 (LOC110425177), transcript variant X4, mRNA	PF00072	Response regulator receiver domain	GO:0000160	--	--
Cluster-2623.14376-0F	Others	Others	Cluster-2623.14376	7062	PQQ19249.1	2412	1.10E-268	histidine kinase 3 [Prunus yedoensis var. nudiflora]	XM_024062694	427	0	PREDICTED: Quercus suber histidine kinase 3 (LOC112030007), transcript variant X3, mRNA	PF00892//PF02224//PF00072//PF00512//PF00288//PF01151	EamA-like transporter family//Cytidylate kinase//Response regulator receiver domain//His Kinase A (phospho-acceptor) domain//GHMP kinases N terminal domain//GNS1/SUR4 family	GO:0016310//GO:0006206//GO:0007165//GO:0000160//GO:0042967//GO:0006139//GO:0006633	--	--
Cluster-2623.14387-2R	bZIP	bZIP	Cluster-2623.14387	3838	XP_002280180.1	516	4.10E-49	PREDICTED: transcription factor RF2b isoform X1 [Vitis vinifera]	XM_017748308	98	1.50E-40	PREDICTED: Gossypium arboreum transcription factor RF2b-like (LOC108450610), mRNA	PF12632//PF07989	Mysoin-binding motif of peroxisomes//Centrosomin N-terminal motif 1	--	--	--
Cluster-2623.14392-1R	C2H2	C2H2	Cluster-2623.14392	2611	XP_023918117.1	1142	7.20E-122	uncharacterized protein LOC112029657 [Quercus suber]	XM_002281402	59	4.88E-19	PREDICTED: Vitis vinifera zinc finger protein ZAT4 (LOC100241686), mRNA	PF04777	Erv1 / Alr family	--	--	--
Cluster-2623.14413-1R	MYB-related	MYB->MYB-related	Cluster-2623.14413	2159	XP_010263290.1	511	8.70E-49	PREDICTED: telomere repeat-binding factor 1-like [Nelumbo nucifera]	XM_010264988	91	6.54E-37	PREDICTED: Nelumbo nucifera telomere repeat-binding factor 1-like (LOC104601593), transcript variant X2, mRNA	PF00538	linker histone H1 and H5 family	GO:0006334	--	--
Cluster-2623.14424-0R	bZIP	bZIP	Cluster-2623.14424	5858	PSS02742.1	606	2.30E-59	Subtilisin-like protease SBT4.15 [Actinidia chinensis var. chinensis]	XM_025100570	38	5.20E-07	PREDICTED: Citrus sinensis cucumisin-like (LOC112498848), transcript variant X2, mRNA	PF06810//PF03131//PF02183//PF00207//PF13857//PF13851//PF01496//PF00170//PF00082	Phage minor structural protein GP20//bZIP Maf transcription factor//Homeobox associated leucine zipper//Alpha-2-macroglobulin family//Ankyrin repeats (many copies)//Growth-arrest specific micro-tubule binding//V-type ATPase 116kDa subunit family//bZIP transcription factor//Subtilase family	GO:1902600//GO:0048870//GO:0019069//GO:0006119//GO:0006508//GO:0006355	--	--
Cluster-2623.14439-1R	FAR1	FAR1	Cluster-2623.14439	3821	XP_023891176.1	3002	0.00E+00	protein FAR1-RELATED SEQUENCE 5 [Quercus suber]	XM_010647275	842	0	PREDICTED: Vitis vinifera protein FAR1-RELATED SEQUENCE 5 (LOC100267491), transcript variant X4, mRNA	PF04434	SWIM zinc finger	--	--	--
Cluster-2623.14461-1R	bZIP	bZIP	Cluster-2623.14461	3381	XP_028218714.1	586	2.80E-57	common plant regulatory factor 1-like isoform X4 [Glycine soja]	XM_019393775	92	2.87E-37	PREDICTED: Nicotiana attenuata transcriptional activator TAF-1-like (LOC109228619), transcript variant X3, mRNA	PF06156//PF00170//PF07716//PF01166//PF02183//PF06005//PF03131	Initiation control protein YabA//bZIP transcription factor//Basic region leucine zipper//TSC-22/dip/bun family//Homeobox associated leucine zipper//Cell division protein ZapB//bZIP Maf transcription factor	GO:0006357//GO:0006355//GO:0043093//GO:0006260//GO:0090529	--	--
Cluster-2623.14464-0R	C2H2	C2H2	Cluster-2623.14464	5737	XP_020963161.1	531	1.10E-50	LOW QUALITY PROTEIN: uncharacterized methyltransferase At2g41040, chloroplastic [Arachis ipaensis]	XM_020351173	133	7.89E-60	PREDICTED: Cajanus cajan uncharacterized methyltransferase At2g41040, chloroplastic (LOC109791824), mRNA	PF09445//PF04369//PF01795//PF05148//PF05175//PF02390//PF08241//PF03141//PF01209	RNA cap guanine-N2 methyltransferase//Lactococcin-like family//MraW methylase family//Hypothetical methyltransferase//Methyltransferase small domain//Putative methyltransferase//Methyltransferase domain//Putative S-adenosyl-L-methionine-dependent methyltransferase//ubiE/COQ5 methyltransferase family	GO:0001510//GO:0042742//GO:0009452//GO:0008033//GO:0009451//GO:0006400	--	--
Cluster-2623.14470-1F	WRKY	WRKY	Cluster-2623.14470	2264	XP_023899819.1	835	2.50E-86	probable WRKY transcription factor 53 [Quercus suber]	XM_028250912	97	3.17E-40	PREDICTED: Camellia sinensis probable WRKY transcription factor 41 (LOC114305755), mRNA	PF03106	WRKY DNA -binding domain	GO:0006355	--	--
Cluster-2623.14486-0R	C2C2-Dof	C2C2->C2C2-Dof	Cluster-2623.14486	1965	XP_023926950.1	462	3.80E-43	dof zinc finger protein DOF3.6-like isoform X1 [Quercus suber]	XM_031396731	80	7.75E-31	PREDICTED: Pistacia vera dof zinc finger protein DOF5.1-like (LOC116110527), mRNA	PF02701	Dof domain, zinc finger	GO:0006355	--	--
Cluster-2623.14487-1F	Jumonji	Jumonji	Cluster-2623.14487	6133	XP_007026157.2	2297	2.00E-255	PREDICTED: lysine-specific demethylase JMJ25 [Theobroma cacao]	XM_024036224	198	6.21E-96	PREDICTED: Quercus suber lysine-specific demethylase JMJ25-like (LOC112003991), transcript variant X4, mRNA	--	--	--	KOG1356	Putative transcription factor 5qNCA, contains JmjC domain
Cluster-2623.14531-1F	TRAF	TRAF	Cluster-2623.14531	2981	AYM55854.1	1775	3.30E-195	nonexpresser of PR genes 1 [Camptotheca acuminata]	XM_007012728	254	2.22E-127	PREDICTED: Theobroma cacao regulatory protein NPR1 (LOC18588372), mRNA	PF12796//PF13637//PF00651//PF00023//PF05525//PF13857//PF11640//PF13606	Ankyrin repeats (3 copies)//Ankyrin repeats (many copies)//BTB/POZ domain//Ankyrin repeat//Branched-chain amino acid transport protein//Ankyrin repeats (many copies)//Telomere-length maintenance and DNA damage repair//Ankyrin repeat	GO:0016310//GO:0015803//GO:0009069	--	--
Cluster-2623.14572-2F	SNF2	SNF2	Cluster-2623.14572	6284	XP_023913443.1	3002	0.00E+00	E3 ubiquitin-protein ligase SHPRH [Quercus suber]	XM_004308944	347	9.44E-179	PREDICTED: Fragaria vesca subsp. vesca E3 ubiquitin-protein ligase SHPRH (LOC101291479), mRNA	PF00176//PF00848//PF13176	SNF2-related domain//Ring hydroxylating alpha subunit (catalytic domain)//Tetratricopeptide repeat	GO:0044237	KOG0298	DEAD box-containing helicase-like transcription factor/DNA repair protein
Cluster-2623.14610-2R	BBR-BPC	BBR-BPC	Cluster-2623.14610	4123	RVX15008.1	1309	4.90E-141	DUF21 domain-containing protein [Vitis vinifera]	XM_019216762	502	0	PREDICTED: Vitis vinifera DUF21 domain-containing protein At1g47330 (LOC100245434), mRNA	PF12169//PF11264//PF12326	DNA polymerase III subunits gamma and tau domain III//Thylakoid formation protein//N-glycosylation protein	GO:0010207//GO:0034599//GO:0015979//GO:0006260	--	--
Cluster-2623.14626-0R	SBP	SBP	Cluster-2623.14626	3535	RVW81404.1	496	7.80E-47	Squamosa promoter-binding-like protein 9 [Vitis vinifera]	NM_001280969	99	3.85E-41	Vitis vinifera promoter-binding protein SPL9 (LOC100253723), mRNA >gb|HM018600.1| Vitis vinifera cultivar Xiahei promoter-binding protein SPL9 mRNA, complete cds	PF03110//PF00895	SBP domain//ATP synthase protein 8	GO:0015986	--	--
Cluster-2623.14626-1R	SBP	SBP	Cluster-2623.14626	3535	RVW81404.1	496	7.80E-47	Squamosa promoter-binding-like protein 9 [Vitis vinifera]	NM_001280969	99	3.85E-41	Vitis vinifera promoter-binding protein SPL9 (LOC100253723), mRNA >gb|HM018600.1| Vitis vinifera cultivar Xiahei promoter-binding protein SPL9 mRNA, complete cds	PF03110//PF00895	SBP domain//ATP synthase protein 8	GO:0015986	--	--
Cluster-2623.14630-1F	bZIP	bZIP	Cluster-2623.14630	3556	CAN81625.1	1125	9.10E-120	hypothetical protein VITISV_014255 [Vitis vinifera]	XM_002276589	360	0	PREDICTED: Vitis vinifera bZIP transcription factor 16 (LOC100243644), transcript variant X3, mRNA	--	--	--	--	--
Cluster-2623.14696-1F	GRAS	GRAS	Cluster-2623.14696	4180	XP_024990683.1	1100	8.50E-117	scarecrow-like protein 30 [Cynara cardunculus var. scolymus]	XM_018980521	60	2.18E-19	PREDICTED: Juglans regia scarecrow-like protein 33 (LOC109002666), transcript variant X2, mRNA	--	--	--	--	--
Cluster-2623.14707-2R	SET	SET	Cluster-2623.14707	3023	OVA07897.1	1152	5.70E-123	SET domain [Macleaya cordata]	XM_002275487	325	7.66E-167	PREDICTED: Vitis vinifera protein PLASTID TRANSCRIPTIONALLY ACTIVE 14 (LOC100264713), transcript variant X4, mRNA	PF12833//PF05731//PF00856	Helix-turn-helix domain//TROVE domain//SET domain	GO:0006355	--	--
Cluster-2623.14708-0R	Trihelix	Trihelix	Cluster-2623.14708	3275	XP_027100202.1	773	5.50E-79	trihelix transcription factor ASR3 isoform X1 [Coffea arabica]	XM_030686246	166	2.03E-78	PREDICTED: Rhodamnia argentea trihelix transcription factor ASR3 (LOC115749429), transcript variant X2, mRNA	--	--	--	--	--
Cluster-2623.14711-2R	HMG	HMG	Cluster-2623.14711	2015	PIN25027.1	230	3.10E-16	HMG box-containing protein [Handroanthus impetiginosus]	XM_002526856	67	1.34E-23	PREDICTED: Ricinus communis high mobility group B protein 1 (LOC8270476), transcript variant X2, mRNA	PF04690	YABBY protein	GO:0007275	KOG0381	HMG box-containing protein
Cluster-2623.14743-1F	NAC	NAC	Cluster-2623.14743	3184	XP_009359865.1	601	4.70E-59	PREDICTED: NAC domain-containing protein 72-like [Pyrus x bretschneideri]	--	--	--	--	PF04689//PF02365//PF01584	DNA binding protein S1FA//No apical meristem (NAM) protein//CheW-like domain	GO:0006355//GO:0007165//GO:0006935	--	--
Cluster-2623.14746-1R	NF-YC	NF-Y->NF-YC	Cluster-2623.14746	2264	RVW55501.1	954	3.90E-100	Nuclear transcription factor Y subunit C-9 [Vitis vinifera]	AM473047	375	0	Vitis vinifera, whole genome shotgun sequence, contig VV78X051089.14, clone ENTAV 115	PF00125	Core histone H2A/H2B/H3/H4	--	KOG1657	CCAAT-binding factor, subunit C (HAP5)
Cluster-2623.14791-0F	mTERF	mTERF	Cluster-2623.14791	1595	XP_009374608.1	419	3.00E-38	PREDICTED: transcription termination factor MTERF6, chloroplastic/mitochondrial-like [Pyrus x bretschneideri]	--	--	--	--	PF02536	mTERF	GO:0006355	--	--
Cluster-2623.14791-2F	mTERF	mTERF	Cluster-2623.14791	1595	XP_009374608.1	419	3.00E-38	PREDICTED: transcription termination factor MTERF6, chloroplastic/mitochondrial-like [Pyrus x bretschneideri]	--	--	--	--	PF02536	mTERF	GO:0006355	--	--
Cluster-2623.14805-0R	SET	SET	Cluster-2623.14805	5745	XP_018844439.1	2422	5.90E-270	PREDICTED: histone-lysine N-methyltransferase family member SUVH9-like [Juglans regia]	XM_018952105	442	0	PREDICTED: Juglans regia histone-lysine N-methyltransferase family member SUVH9-like (LOC108981017), transcript variant X3, mRNA	PF00856//PF07836//PF05033	SET domain//DmpG-like communication domain//Pre-SET motif	GO:0006554//GO:0019439//GO:0006479//GO:0034968	--	--
Cluster-2623.14845-0R	C2H2	C2H2	Cluster-2623.14845	1764	--	--	--	--	--	--	--	--	--	--	--	--	--
Cluster-2623.14853-1R	TCP	TCP	Cluster-2623.14853	2051	PSR88318.1	599	5.20E-59	Transcription factor like [Actinidia chinensis var. chinensis]	XM_004301366	171	2.10E-81	PREDICTED: Fragaria vesca subsp. vesca transcription factor TCP7-like (LOC101303815), mRNA	PF05151	Photosystem II reaction centre M protein (PsbM)	GO:0019684//GO:0015979	--	--
Cluster-2623.14875-0R	E2F-DP	E2F-DP	Cluster-2623.14875	1629	XP_010663218.1	1133	4.90E-121	PREDICTED: E2F transcription factor-like E2FE isoform X1 [Vitis vinifera]	XM_028195859	142	2.19E-65	PREDICTED: Camellia sinensis E2F transcription factor-like E2FE (LOC114256241), transcript variant X4, mRNA	PF02319	E2F/DP family winged-helix DNA-binding domain	GO:0006355	KOG2577	Transcription factor E2F/dimerization partner (TDP)
Cluster-2623.14885-1F	C2C2-CO-like	C2C2->C2C2-CO-like	Cluster-2623.14885	2892	XP_015902288.1	610	3.90E-60	zinc finger protein CONSTANS-LIKE 15 [Ziziphus jujuba]	XM_010046562	84	6.85E-33	PREDICTED: Eucalyptus grandis zinc finger protein CONSTANS-LIKE 15 (LOC104433716), mRNA	PF00643//PF01022//PF06203	B-box zinc finger//Bacterial regulatory protein, arsR family//CCT motif	GO:0006355	--	--
Cluster-2623.14895-2F	HSF	HSF	Cluster-2623.14895	5386	XP_020536555.1	747	9.40E-76	heat shock factor protein HSF30 [Jatropha curcas]	CP027624	118	1.61E-51	Linum usitatissimum chromosome Lu14	PF08043//PF00447	Xin repeat//HSF-type DNA-binding	GO:0006355//GO:0030036	--	--
Cluster-2623.14910-2F	GNAT	GNAT	Cluster-2623.14910	4657	RVW95444.1	1620	4.80E-177	Pentatricopeptide repeat-containing protein [Vitis vinifera]	--	--	--	--	PF00583//PF13508//PF13673//PF08445	Acetyltransferase (GNAT) family//Acetyltransferase (GNAT) domain//Acetyltransferase (GNAT) domain//FR47-like protein	GO:0042967	--	--
Cluster-2623.14936-1F	MYB-related	MYB->MYB-related	Cluster-2623.14936	2420	XP_018845820.1	681	1.90E-68	PREDICTED: telomere repeat-binding factor 1 isoform X2 [Juglans regia]	XM_020396339	75	5.76E-28	PREDICTED: Asparagus officinalis single myb histone 6-like (LOC109829192), mRNA	PF00538//PF14612	linker histone H1 and H5 family//IEC3 subunit of the Ino80 complex, chromatin re-modelling	GO:0006338//GO:0006334	--	--
Cluster-2623.14937-2R	bHLH	bHLH	Cluster-2623.14937	1769	XP_018812455.1	481	2.20E-45	PREDICTED: transcription factor bHLH71-like [Juglans regia]	XM_024313524	61	2.54E-20	PREDICTED: Rosa chinensis transcription factor bHLH71 (LOC112175779), mRNA	PF00010	Helix-loop-helix DNA-binding domain	--	--	--
Cluster-2623.14965-0F	GRF	GRF	Cluster-2623.14965	2440	XP_021661791.1	566	4.10E-55	growth-regulating factor 1-like isoform X1 [Hevea brasiliensis]	XM_007012607	171	2.50E-81	PREDICTED: Theobroma cacao growth-regulating factor 1 (LOC18588300), transcript variant X3, mRNA	PF08880	QLQ	GO:0006355	--	--
Cluster-2623.14980-2R	Others	Others	Cluster-2623.14980	4100	EXB98165.1	2019	2.30E-223	Ethylene receptor 2 [Morus notabilis]	XM_031118980	466	0	PREDICTED: Quercus lobata ethylene receptor 2-like (LOC115994744), mRNA	PF01590//PF00512//PF06451//PF00072	GAF domain//His Kinase A (phospho-acceptor) domain//Moricin//Response regulator receiver domain	GO:0007165//GO:0000160//GO:0042742//GO:0016310	--	--
Cluster-2623.15-0R	C2H2	C2H2	Cluster-2623.15	3571	XP_023901714.1	164	2.50E-08	uncharacterized protein LOC112013553 [Quercus suber]	XM_018529214	2010	0	Alternaria alternata hypothetical protein partial mRNA	PF04831//PF01561//PF04921	Popeye protein conserved region//Hantavirus/Nairovirus glycoprotein G2//XAP5, circadian clock regulator	--	--	--
Cluster-2623.15005-0F	IWS1	IWS1	Cluster-2623.15005	3754	XP_021829973.1	693	1.20E-69	probable mediator of RNA polymerase II transcription subunit 26b [Prunus avium]	XM_030626358	168	1.80E-79	PREDICTED: Cannabis sativa probable mediator of RNA polymerase II transcription subunit 26b (LOC115699116), mRNA	PF00424	REV protein (anti-repression trans-activator protein)	GO:0006355	--	--
Cluster-2623.15006-2F	C2H2	C2H2	Cluster-2623.15006	1708	XP_028086098.1	1298	3.80E-140	zinc finger transcription factor YY1 [Camellia sinensis]	XM_003633357	443	0	PREDICTED: Vitis vinifera uncharacterized zinc finger protein At4g06634 (LOC100268146), transcript variant X2, mRNA	PF08176//PF01104	Small acid-soluble spore protein K family//Bunyavirus non-structural protein NS-s	GO:0016032//GO:0030436	--	--
Cluster-2623.15088-2R	NF-YA	NF-Y->NF-YA	Cluster-2623.15088	3927	XP_018847861.1	599	9.90E-59	PREDICTED: nuclear transcription factor Y subunit A-7 [Juglans regia]	XM_016027011	282	7.99E-143	PREDICTED: Ziziphus jujuba nuclear transcription factor Y subunit A-7-like (LOC107418233), transcript variant X2, mRNA	PF02045	CCAAT-binding transcription factor (CBF-B/NF-YA) subunit B	GO:0006355	--	--
Cluster-2623.15115-2F	mTERF	mTERF	Cluster-2623.15115	5237	RVW81402.1	1542	6.00E-168	Transcription termination factor MTEF18, mitochondrial [Vitis vinifera]	--	--	--	--	PF02536//PF15162	mTERF//Protein SPO16 homolog	GO:0007130//GO:0006355	--	--
Cluster-2623.15141-0F	TRAF	TRAF	Cluster-2623.15141	2525	KJB16374.1	1709	1.20E-187	hypothetical protein B456_002G226700 [Gossypium raimondii]	XM_020368759	435	0	PREDICTED: Cajanus cajan BTB/POZ domain and ankyrin repeat-containing protein NOOT2 (LOC109806375), transcript variant X3, mRNA	PF13637//PF12796//PF13857//PF00651//PF13606//PF00023//PF12884	Ankyrin repeats (many copies)//Ankyrin repeats (3 copies)//Ankyrin repeats (many copies)//BTB/POZ domain//Ankyrin repeat//Ankyrin repeat//Transducer of regulated CREB activity, N terminus	GO:0051289	--	--
Cluster-2623.15158-0F	bHLH	bHLH	Cluster-2623.15158	2246	XP_004289668.1	721	4.10E-73	PREDICTED: transcription factor bHLH63 [Fragaria vesca subsp. vesca]	XM_028198463	160	3.00E-75	PREDICTED: Camellia sinensis transcription factor HBI1-like (LOC114258501), transcript variant X2, mRNA	PF02590//PF00010	Predicted SPOUT methyltransferase//Helix-loop-helix DNA-binding domain	GO:0006364	--	--
Cluster-2623.15161-0R	bZIP	bZIP	Cluster-2623.15161	1804	XP_004306446.1	1000	1.40E-105	PREDICTED: ABSCISIC ACID-INSENSITIVE 5-like protein 2 isoform X1 [Fragaria vesca subsp. vesca]	XM_002265711	137	1.46E-62	PREDICTED: Vitis vinifera ABSCISIC ACID-INSENSITIVE 5-like protein 2 (LOC100266389), transcript variant X1, mRNA	PF00170//PF07716//PF03131	bZIP transcription factor//Basic region leucine zipper//bZIP Maf transcription factor	GO:0006355	--	--
Cluster-2623.15190-0F	C3H	C3H	Cluster-2623.15190	3162	ARM20329.1	1957	2.70E-216	C3H29 [Santalum album]	KX229744	342	2.84E-176	Santalum album C3H29 mRNA, complete cds	PF13857//PF15221//PF00642//PF13606//PF12796//PF13637//PF00846//PF18876//PF00023	Ankyrin repeats (many copies)//Lens epithelial cell protein LEP503//Zinc finger C-x8-C-x5-C-x3-H type (and similar)//Ankyrin repeat//Ankyrin repeats (3 copies)//Ankyrin repeats (many copies)//Hantavirus nucleocapsid protein//AF-4 proto-oncoprotein C-terminal region//Ankyrin repeat	GO:0007275	--	--
Cluster-2623.15194-1R	AUX/IAA	AUX/IAA	Cluster-2623.15194	3135	XP_002284282.1	466	2.10E-43	PREDICTED: auxin-responsive protein IAA27 [Vitis vinifera]	AM464876	106	4.38E-45	Vitis vinifera, whole genome shotgun sequence, contig VV78X171169.24, clone ENTAV 115	--	--	--	--	--
Cluster-2623.15194-2R	AUX/IAA	AUX/IAA	Cluster-2623.15194	3135	XP_002284282.1	466	2.10E-43	PREDICTED: auxin-responsive protein IAA27 [Vitis vinifera]	AM464876	106	4.38E-45	Vitis vinifera, whole genome shotgun sequence, contig VV78X171169.24, clone ENTAV 115	--	--	--	--	--
Cluster-2623.15206-0R	HSF	HSF	Cluster-2623.15206	1777	PNT15766.1	943	5.80E-99	hypothetical protein POPTR_010G104300 [Populus trichocarpa]	XR_002815537	143	6.65E-66	PREDICTED: Cucurbita pepo subsp. pepo heat stress transcription factor A-8-like (LOC111797423), transcript variant X3, misc_RNA	PF11547//PF00447	E3 ubiquitin ligase EDD//HSF-type DNA-binding	GO:0006355	--	--
Cluster-2623.15230-1R	CPP	CPP	Cluster-2623.15230	2867	XP_010649949.1	1334	4.30E-144	PREDICTED: protein tesmin/TSO1-like CXC 2 isoform X1 [Vitis vinifera]	XM_010651648	246	5.98E-123	PREDICTED: Vitis vinifera protein tesmin/TSO1-like CXC 2 (LOC100261336), transcript variant X2, mRNA	PF01096//PF07975//PF04777	Transcription factor S-II (TFIIS)//TFIIH C1-like domain//Erv1 / Alr family	GO:0006281//GO:0006351	KOG1171	Metallothionein-like protein
Cluster-2623.15254-2R	C3H	C3H	Cluster-2623.15254	2209	XP_018846592.1	1211	6.00E-130	PREDICTED: zinc finger CCCH domain-containing protein 20-like [Juglans regia]	XM_028386941	183	4.82E-88	PREDICTED: Glycine soja zinc finger CCCH domain-containing protein 20-like (LOC114421133), mRNA	PF00642//PF07714	Zinc finger C-x8-C-x5-C-x3-H type (and similar)//Protein tyrosine and serine/threonine kinase	GO:0006468	--	--
Cluster-2623.15318-1F	TAZ	TAZ	Cluster-2623.15318	6378	XP_010655213.1	3670	0.00E+00	PREDICTED: histone acetyltransferase HAC1 [Vitis vinifera]	XM_010656911	711	0	PREDICTED: Vitis vinifera histone acetyltransferase HAC1 (LOC100251243), mRNA	PF08214//PF00569//PF03661//PF04909//PF01114//PF04277//PF05876	Histone acetylation protein//Zinc finger, ZZ type//Transmembrane protein 33/Nucleoporin POM33//Amidohydrolase//Colipase, N-terminal domain//Oxaloacetate decarboxylase, gamma chain//Phage terminase large subunit gpA, ATPase domain	GO:0016042//GO:0042967//GO:0036376//GO:0007586//GO:0006814//GO:0006355//GO:0016573	KOG1778	CREB binding protein/P300 and related TAZ Zn-finger proteins
Cluster-2623.15318-2F	TAZ	TAZ	Cluster-2623.15318	6378	XP_010655213.1	3670	0.00E+00	PREDICTED: histone acetyltransferase HAC1 [Vitis vinifera]	XM_010656911	711	0	PREDICTED: Vitis vinifera histone acetyltransferase HAC1 (LOC100251243), mRNA	PF08214//PF00569//PF03661//PF04909//PF01114//PF04277//PF05876	Histone acetylation protein//Zinc finger, ZZ type//Transmembrane protein 33/Nucleoporin POM33//Amidohydrolase//Colipase, N-terminal domain//Oxaloacetate decarboxylase, gamma chain//Phage terminase large subunit gpA, ATPase domain	GO:0016042//GO:0042967//GO:0036376//GO:0007586//GO:0006814//GO:0006355//GO:0016573	KOG1778	CREB binding protein/P300 and related TAZ Zn-finger proteins
Cluster-2623.15345-1R	mTERF	mTERF	Cluster-2623.15345	2547	XP_003631610.1	1788	8.60E-197	PREDICTED: transcription termination factor MTERF2, chloroplastic isoform X1 [Vitis vinifera]	XM_003631562	355	0	PREDICTED: Vitis vinifera transcription termination factor MTERF2, chloroplastic (LOC100852464), transcript variant X1, mRNA	PF00151//PF02536	Lipase//mTERF	GO:0016042//GO:0006355	--	--
Cluster-2623.15345-2R	mTERF	mTERF	Cluster-2623.15345	2547	XP_003631610.1	1788	8.60E-197	PREDICTED: transcription termination factor MTERF2, chloroplastic isoform X1 [Vitis vinifera]	XM_003631562	355	0	PREDICTED: Vitis vinifera transcription termination factor MTERF2, chloroplastic (LOC100852464), transcript variant X1, mRNA	PF00151//PF02536	Lipase//mTERF	GO:0016042//GO:0006355	--	--
Cluster-2623.15352-0R	GRAS	GRAS	Cluster-2623.15352	756	XP_008784606.1	704	1.30E-71	scarecrow-like protein 9 [Phoenix dactylifera]	--	--	--	--	--	--	--	--	--
Cluster-2623.15380-1F	GNAT	GNAT	Cluster-2623.15380	4540	GAU13630.1	597	2.00E-58	hypothetical protein TSUD_347340 [Trifolium subterraneum]	XM_021949992	220	2.70E-108	PREDICTED: Prunus avium N-terminal acetyltransferase B complex catalytic subunit NAA20 (LOC110749805), mRNA	PF00583//PF13508//PF13673//PF08445	Acetyltransferase (GNAT) family//Acetyltransferase (GNAT) domain//Acetyltransferase (GNAT) domain//FR47-like protein	GO:0042967	KOG3234	Acetyltransferase, (GNAT) family
Cluster-2623.15381-0F	B3	B3->B3	Cluster-2623.15381	4386	CBI15749.3	2158	1.90E-239	unnamed protein product, partial [Vitis vinifera]	XM_002284507	409	0	PREDICTED: Vitis vinifera auxin response factor 2 (LOC100268072), mRNA	PF02362//PF06507//PF08114	B3 DNA binding domain//Auxin response factor//ATPase proteolipid family	GO:0006355//GO:0050790//GO:0009725	--	--
Cluster-2623.15434-1R	TRAF	TRAF	Cluster-2623.15434	4605	XP_010654060.1	658	1.70E-65	PREDICTED: BTB/POZ domain-containing protein FBL11 isoform X1 [Vitis vinifera]	XM_028223537	57	1.12E-17	PREDICTED: Camellia sinensis BTB/POZ domain-containing protein FBL11 (LOC114281080), transcript variant X3, mRNA	PF00651//PF13516	BTB/POZ domain//Leucine Rich repeat	--	--	--
Cluster-2623.15442-0R	Jumonji	Jumonji	Cluster-2623.15442	4025	XP_028060549.1	1492	2.90E-162	lysine-specific demethylase JMJ25-like [Camellia sinensis]	--	--	--	--	PF12326	N-glycosylation protein	GO:0034599	--	--
Cluster-2623.15451-1F	HB-PHD	HB->HB-PHD	Cluster-2623.15451	4467	XP_018836622.1	1450	2.40E-157	PREDICTED: pathogenesis-related homeodomain protein-like isoform X1 [Juglans regia]	XM_031109970	281	3.27E-142	PREDICTED: Quercus lobata pathogenesis-related homeodomain protein (LOC115986711), transcript variant X1, mRNA	PF05920//PF00046//PF03372	Homeobox KN domain//Homeodomain//Endonuclease/Exonuclease/phosphatase family	GO:0006355	KOG4299	PHD Zn-finger protein
Cluster-2623.15461-1F	C2C2-LSD	C2C2->C2C2-LSD	Cluster-2623.15461	3478	XP_017425747.1	252	1.50E-18	PREDICTED: protein LOL1 isoform X3 [Vigna angularis]	LT594790	81	3.84E-31	Theobroma cacao genome assembly, chromosome: III	--	--	--	--	--
Cluster-2623.15461-2F	C2C2-LSD	C2C2->C2C2-LSD	Cluster-2623.15461	3478	XP_017425747.1	252	1.50E-18	PREDICTED: protein LOL1 isoform X3 [Vigna angularis]	LT594790	81	3.84E-31	Theobroma cacao genome assembly, chromosome: III	--	--	--	--	--
Cluster-2623.155-0F	NF-X1	NF-X1	Cluster-2623.155	2095	XP_023890555.1	1652	4.20E-181	FKBP12-associated protein 1 homolog [Quercus suber]	XM_018524908	2095	0	Alternaria alternata hypothetical protein mRNA	PF01422//PF05432//PF01424	NF-X1 type zinc finger//Bone sialoprotein II (BSP-II)//R3H domain	GO:0001503//GO:0007155	KOG1952	Transcription factor NF-X1, contains NFX-type Zn2+-binding and R3H domains
Cluster-2623.15518-2R	Others	Others	Cluster-2623.15518	5047	PPD76166.1	2483	4.40E-277	hypothetical protein GOBAR_DD26913 [Gossypium barbadense]	XM_002265212	624	0	PREDICTED: Vitis vinifera histidine kinase 1 (LOC100247100), transcript variant X3, mRNA	PF00512//PF00072//PF05019	His Kinase A (phospho-acceptor) domain//Response regulator receiver domain//Coenzyme Q (ubiquinone) biosynthesis protein Coq4	GO:0006744//GO:0016310//GO:0007165//GO:0000160	--	--
Cluster-2623.15525-1R	mTERF	mTERF	Cluster-2623.15525	2209	PSS31676.1	1937	4.00E-214	Transcription termination factor like [Actinidia chinensis var. chinensis]	KY537992	570	0	Santalum album AT2G44020 mRNA, partial sequence	PF02536	mTERF	GO:0006355	--	--
Cluster-2623.15546-1R	BBR-BPC	BBR-BPC	Cluster-2623.15546	2752	RVX15124.1	1094	2.80E-116	Protein basic pentacysteine 6 [Vitis vinifera]	XM_011046834	192	5.98E-93	PREDICTED: Populus euphratica protein BASIC PENTACYSTEINE6-like (LOC105140131), transcript variant X2, mRNA	PF08105	Metchnikowin family	GO:0019732//GO:0019731	--	--
Cluster-2623.1557-1R	MADS-M-type	MADS->MADS-M-type	Cluster-2623.1557	388	--	--	--	--	--	--	--	--	PF00319	SRF-type transcription factor (DNA-binding and dimerisation domain)	--	--	--
Cluster-2623.15576-2F	NAC	NAC	Cluster-2623.15576	2719	XP_021902468.1	1223	3.00E-131	LOW QUALITY PROTEIN: NAC domain-containing protein 17-like [Carica papaya]	XM_012218594	170	1.00E-80	PREDICTED: Jatropha curcas NAC domain-containing protein 17 (LOC105635527), mRNA	PF02365	No apical meristem (NAM) protein	GO:0006355	--	--
Cluster-2623.15578-2R	GRAS	GRAS	Cluster-2623.15578	5068	XP_011042719.1	929	7.00E-97	PREDICTED: scarecrow-like protein 14 [Populus euphratica]	--	--	--	--	--	--	--	--	--
Cluster-2623.15580-1F	SNF2	SNF2	Cluster-2623.15580	5384	XP_002282918.2	5302	0.00E+00	PREDICTED: CHD3-type chromatin-remodeling factor PICKLE [Vitis vinifera]	XM_002282882	1525	0	PREDICTED: Vitis vinifera CHD3-type chromatin-remodeling factor PICKLE (LOC100261114), mRNA	PF09111//PF04851//PF10171//PF00301//PF12632//PF06461//PF00176//PF11496	SLIDE//Type III restriction enzyme, res subunit//Translocase of the Inner Mitochondrial membrane 29//Rubredoxin//Mysoin-binding motif of peroxisomes//CHD subfamily II, SANT-like domain//SNF2-related domain//Class II histone deacetylase complex subunits 2 and 3	GO:0006338//GO:0016575	KOG0383	Predicted helicase
Cluster-2623.15623-0F	Tify	Tify	Cluster-2623.15623	1794	CBI20993.3	1113	1.10E-118	unnamed protein product, partial [Vitis vinifera]	XM_031418720	121	1.14E-53	PREDICTED: Pistacia vera protein TIFY 8 (LOC116133056), mRNA	PF14672	Late cornified envelope	GO:0008544	--	--
Cluster-2623.15638-2F	MYB-related	MYB->MYB-related	Cluster-2623.15638	1485	XP_022736335.1	624	4.70E-62	dnaJ homolog subfamily C member 2-like [Durio zibethinus]	--	--	--	--	--	--	--	KOG0724	Zuotin and related molecular chaperones (DnaJ superfamily), contains DNA-binding domains
Cluster-2623.15644-0F	MYB	MYB->MYB	Cluster-2623.15644	1745	RVX23236.1	1002	8.20E-106	Transcription factor MYB44 [Vitis vinifera]	XM_010944905	169	2.30E-80	PREDICTED: Elaeis guineensis transcription factor MYB44 (LOC105060999), mRNA	PF09111	SLIDE	GO:0006338	--	--
Cluster-2623.15645-0F	bZIP	bZIP	Cluster-2623.15645	6000	XP_021618393.1	587	3.70E-57	trihelix transcription factor ASIL2 isoform X2 [Manihot esculenta]	XM_025778023	78	3.10E-29	PREDICTED: Arachis hypogaea putative Myb family transcription factor At1g14600 (LOC112728049), mRNA	PF00612//PF00170//PF07716//PF04655	IQ calmodulin-binding motif//bZIP transcription factor//Basic region leucine zipper//Aminoglycoside/hydroxyurea antibiotic resistance kinase	GO:0019748//GO:0006468//GO:0006355	--	--
Cluster-2623.15645-1R	GARP-G2-like	GARP->GARP-G2-like	Cluster-2623.15645	6000	XP_021618393.1	587	3.70E-57	trihelix transcription factor ASIL2 isoform X2 [Manihot esculenta]	XM_025778023	78	3.10E-29	PREDICTED: Arachis hypogaea putative Myb family transcription factor At1g14600 (LOC112728049), mRNA	PF00612//PF00170//PF07716//PF04655	IQ calmodulin-binding motif//bZIP transcription factor//Basic region leucine zipper//Aminoglycoside/hydroxyurea antibiotic resistance kinase	GO:0019748//GO:0006468//GO:0006355	--	--
Cluster-2623.15645-2F	Trihelix	Trihelix	Cluster-2623.15645	6000	XP_021618393.1	587	3.70E-57	trihelix transcription factor ASIL2 isoform X2 [Manihot esculenta]	XM_025778023	78	3.10E-29	PREDICTED: Arachis hypogaea putative Myb family transcription factor At1g14600 (LOC112728049), mRNA	PF00612//PF00170//PF07716//PF04655	IQ calmodulin-binding motif//bZIP transcription factor//Basic region leucine zipper//Aminoglycoside/hydroxyurea antibiotic resistance kinase	GO:0019748//GO:0006468//GO:0006355	--	--
Cluster-2623.15665-2R	TUB	TUB	Cluster-2623.15665	2533	XP_024545212.1	1021	7.50E-108	tubby-like F-box protein 3 isoform X1 [Selaginella moellendorffii]	MH677672	223	3.22E-110	Pterocarya stenoptera microsatellite Ps1569 sequence	PF12937//PF00646	F-box-like//F-box domain	--	--	--
Cluster-2623.15682-0R	S1Fa-like	S1Fa-like	Cluster-2623.15682	3760	XP_008442666.1	145	4.20E-06	PREDICTED: DNA-binding protein S1FA-like [Cucumis melo]	XM_012226927	81	4.16E-31	PREDICTED: Jatropha curcas DNA-binding protein S1FA (LOC105642195), mRNA	PF04689//PF05211//PF06379	DNA binding protein S1FA//Neuraminyllactose-binding hemagglutinin precursor (NLBH)//L-rhamnose-proton symport protein (RhaT)	GO:0008645//GO:0015762//GO:0006355	--	--
Cluster-2623.1569-1R	bHLH	bHLH	Cluster-2623.1569	1082	--	--	--	--	XM_018534735	805	0	Alternaria alternata hypothetical protein partial mRNA	PF00010	Helix-loop-helix DNA-binding domain	--	--	--
Cluster-2623.15693-1F	AP2/ERF-AP2	AP2/ERF->AP2/ERF-AP2	Cluster-2623.15693	2827	XP_003635541.1	1380	2.00E-149	PREDICTED: AP2-like ethylene-responsive transcription factor AIL6 [Vitis vinifera]	XM_021792940	283	1.59E-143	PREDICTED: Hevea brasiliensis AP2-like ethylene-responsive transcription factor AIL6 (LOC110641274), mRNA	PF00847//PF13174//PF02773//PF13181//PF00515//PF07340	AP2 domain//Tetratricopeptide repeat//S-adenosylmethionine synthetase, C-terminal domain//Tetratricopeptide repeat//Tetratricopeptide repeat//Cytomegalovirus IE1 protein	GO:0006555//GO:0006355//GO:0006556//GO:0039695	--	--
Cluster-2623.15702-1F	SBP	SBP	Cluster-2623.15702	4320	XP_002273784.1	1759	3.40E-193	PREDICTED: squamosa promoter-binding-like protein 14 [Vitis vinifera]	XM_023023232	184	2.64E-88	PREDICTED: Olea europaea var. sylvestris squamosa promoter-binding-like protein 14 (LOC111396740), transcript variant X2, mRNA	PF00023//PF03110//PF13606//PF13857//PF12796//PF00964	Ankyrin repeat//SBP domain//Ankyrin repeat//Ankyrin repeats (many copies)//Ankyrin repeats (3 copies)//Elicitin	--	--	--
Cluster-2623.15711-1R	DDT	DDT	Cluster-2623.15711	9494	CAN78969.1	1686	2.20E-184	hypothetical protein VITISV_022739 [Vitis vinifera]	XM_011047083	158	1.66E-73	PREDICTED: Populus euphratica uncharacterized LOC105140303 (LOC105140303), transcript variant X4, mRNA	PF13456	Reverse transcriptase-like	GO:0051252	KOG0383	Predicted helicase
Cluster-2623.15765-0R	Trihelix	Trihelix	Cluster-2623.15765	3845	XP_002266195.1	1032	6.00E-109	PREDICTED: trihelix transcription factor GT-2 [Vitis vinifera]	XM_019407835	130	2.45E-58	PREDICTED: Nicotiana attenuata trihelix transcription factor GT-2-like (LOC109241115), mRNA	PF00556//PF04612//PF15681	Antenna complex alpha/beta subunit//Type II secretion system (T2SS), protein M//Lymphocyte activation family X	GO:0006118//GO:0051249//GO:0006955//GO:0015628//GO:0019684	--	--
Cluster-2623.15765-2R	Trihelix	Trihelix	Cluster-2623.15765	3845	XP_002266195.1	1032	6.00E-109	PREDICTED: trihelix transcription factor GT-2 [Vitis vinifera]	XM_019407835	130	2.45E-58	PREDICTED: Nicotiana attenuata trihelix transcription factor GT-2-like (LOC109241115), mRNA	PF00556//PF04612//PF15681	Antenna complex alpha/beta subunit//Type II secretion system (T2SS), protein M//Lymphocyte activation family X	GO:0006118//GO:0051249//GO:0006955//GO:0015628//GO:0019684	--	--
Cluster-2623.15771-2R	Others	Others	Cluster-2623.15771	4187	OVA04568.1	907	2.00E-94	zinc finger protein [Macleaya cordata]	XM_018966062	238	2.46E-118	PREDICTED: Juglans regia protein DA1-like (LOC108991703), transcript variant X3, mRNA	--	--	--	--	--
Cluster-2623.15795-1F	HSF	HSF	Cluster-2623.15795	3839	XP_028088645.1	400	1.20E-35	heat stress transcription factor B-2b-like [Camellia sinensis]	CP039349	104	6.95E-44	Vigna unguiculata cultivar Xiabao 2 chromosome Vu04	PF15699//PF02371//PF00447	NPR1 interacting//Transposase IS116/IS110/IS902 family//HSF-type DNA-binding	GO:0006355//GO:0010112//GO:0006313	--	--
Cluster-2623.15795-1R	Others	Others	Cluster-2623.15795	3839	XP_028088645.1	400	1.20E-35	heat stress transcription factor B-2b-like [Camellia sinensis]	CP039349	104	6.95E-44	Vigna unguiculata cultivar Xiabao 2 chromosome Vu04	PF15699//PF02371//PF00447	NPR1 interacting//Transposase IS116/IS110/IS902 family//HSF-type DNA-binding	GO:0006355//GO:0010112//GO:0006313	--	--
Cluster-2623.15813-1R	SET	SET	Cluster-2623.15813	4097	XP_028114775.1	748	5.50E-76	histone-lysine N-methyltransferase, H3 lysine-9 specific SUVH4-like [Camellia sinensis]	XM_020559746	148	2.58E-68	PREDICTED: Prunus persica histone-lysine N-methyltransferase, H3 lysine-9 specific SUVH4 (LOC18782141), mRNA	PF05023//PF00856	Phytochelatin synthase//SET domain	GO:0046938//GO:0010038	--	--
Cluster-2623.15823-2R	SWI/SNF-BAF60b	SWI/SNF-BAF60b	Cluster-2623.15823	5976	OAY52444.1	2977	0.00E+00	hypothetical protein MANES_04G084000 [Manihot esculenta]	MH678460	434	0	Pterocarya stenoptera microsatellite Ps2357 sequence	PF00642//PF03126//PF02213	Zinc finger C-x8-C-x5-C-x3-H type (and similar)//Plus-3 domain//GYF domain	--	--	--
Cluster-2623.15858-0F	SWI/SNF-BAF60b	SWI/SNF-BAF60b	Cluster-2623.15858	3115	RVW61423.1	248	4.00E-18	hypothetical protein CK203_031988 [Vitis vinifera]	XM_028924744	46	9.83E-12	PREDICTED: Prosopis alba upstream activation factor subunit UAF30-like (LOC114736858), mRNA	PF10476	Protein of unknown function C-terminus (DUF2448)	--	--	--
Cluster-2623.15858-2F	SWI/SNF-BAF60b	SWI/SNF-BAF60b	Cluster-2623.15858	3115	RVW61423.1	248	4.00E-18	hypothetical protein CK203_031988 [Vitis vinifera]	XM_028924744	46	9.83E-12	PREDICTED: Prosopis alba upstream activation factor subunit UAF30-like (LOC114736858), mRNA	PF10476	Protein of unknown function C-terminus (DUF2448)	--	--	--
Cluster-2623.1589-1R	AP2/ERF-ERF	AP2/ERF->AP2/ERF-ERF	Cluster-2623.1589	1003	XP_008221991.1	223	1.00E-15	PREDICTED: ethylene-responsive transcription factor ESR2 [Prunus mume]	KX371269	43	1.44E-10	Aechmea fasciata ERF113 mRNA, complete cds	PF00847//PF07573	AP2 domain//Nitrogen regulatory protein AreA N terminus	GO:0042128//GO:0006355	--	--
Cluster-2623.15891-2R	HB-other	HB->HB-other	Cluster-2623.15891	2208	RVW54035.1	542	2.30E-52	Protein overexpressor of cationic peroxidase 3 [Vitis vinifera]	XM_012221213	102	5.14E-43	PREDICTED: Jatropha curcas protein OVEREXPRESSOR OF CATIONIC PEROXIDASE 3 (LOC105637662), mRNA	PF00046	Homeodomain	--	--	--
Cluster-2623.15951-1R	HMG	HMG	Cluster-2623.15951	2887	XP_018835943.1	1958	1.90E-216	PREDICTED: FACT complex subunit SSRP1-like isoform X1 [Juglans regia]	XM_018119746	519	0	PREDICTED: Theobroma cacao FACT complex subunit SSRP1 (LOC18601453), mRNA	PF01858//PF04931	Retinoblastoma-associated protein A domain//DNA polymerase phi	GO:0051726//GO:0006355	KOG0526	Nucleosome-binding factor SPN, POB3 subunit
Cluster-2623.15997-2F	MYB	MYB->MYB	Cluster-2623.15997	2739	XP_017226133.1	581	8.50E-57	PREDICTED: transcription factor MYB32 [Daucus carota subsp. sativus]	XM_024071966	170	1.01E-80	PREDICTED: Quercus suber transcription factor DUO1-like (LOC112039124), mRNA	PF09111	SLIDE	GO:0006338	--	--
Cluster-2623.16011-0F	RWP-RK	RWP-RK	Cluster-2623.16011	5124	XP_017973247.1	2550	7.60E-285	PREDICTED: protein NLP6 [Theobroma cacao]	XM_011072052	323	1.69E-165	PREDICTED: Sesamum indicum protein NLP6 (LOC105156024), transcript variant X2, mRNA	PF00564//PF03083//PF13185	PB1 domain//Sugar efflux transporter for intercellular exchange//GAF domain	--	--	--
Cluster-2623.16060-1F	PHD	PHD	Cluster-2623.16060	8359	XP_010649006.1	6534	0.00E+00	PREDICTED: protein CHROMATIN REMODELING 4 [Vitis vinifera]	XM_016029179	1082	0	PREDICTED: Ziziphus jujuba protein CHROMATIN REMODELING 4 (LOC107420244), transcript variant X5, mRNA	PF11496//PF00176//PF14619//PF04851	Class II histone deacetylase complex subunits 2 and 3//SNF2-related domain//Snf2-ATP coupling, chromatin remodelling complex//Type III restriction enzyme, res subunit	GO:0016575	KOG0383	Predicted helicase
Cluster-2623.16136-1F	GNAT	GNAT	Cluster-2623.16136	3517	KVI01203.1	614	1.60E-60	Acyl-CoA N-acyltransferase [Cynara cardunculus var. scolymus]	--	--	--	--	PF13673//PF00098//PF00583//PF13508	Acetyltransferase (GNAT) domain//Zinc knuckle//Acetyltransferase (GNAT) family//Acetyltransferase (GNAT) domain	GO:0042967	KOG3396	Glucosamine-phosphate N-acetyltransferase
Cluster-2623.16151-0R	PHD	PHD	Cluster-2623.16151	3103	XP_007131323.1	1941	1.90E-214	hypothetical protein PHAVU_011G004000g [Phaseolus vulgaris]	AP019304	111	7.20E-48	Prunus dulcis DNA, pseudomolecule Pd08	--	--	--	--	--
Cluster-2623.16188-2R	bZIP	bZIP	Cluster-2623.16188	4777	XP_028068228.1	1310	4.30E-141	WD-40 repeat-containing protein MSI3-like [Camellia sinensis]	XM_002278895	306	4.43E-156	PREDICTED: Vitis vinifera WD-40 repeat-containing protein MSI3 (LOC100265787), mRNA	PF00170//PF00400//PF07716	bZIP transcription factor//WD domain, G-beta repeat//Basic region leucine zipper	GO:0006355	KOG0264	Nucleosome remodeling factor, subunit CAF1/NURF55/MSI1
Cluster-2623.16192-0F	bHLH	bHLH	Cluster-2623.16192	997	PON91019.1	546	3.50E-53	Basic helix-loop-helix transcription factor [Trema orientale]	XM_020321510	47	8.54E-13	PREDICTED: Aegilops tauschii subsp. tauschii transcription factor bHLH35-like (LOC109762637), transcript variant X3, mRNA	PF00010	Helix-loop-helix DNA-binding domain	--	--	--
Cluster-2623.16205-2F	MADS-M-type	MADS->MADS-M-type	Cluster-2623.16205	3038	XP_010662338.1	397	2.00E-35	PREDICTED: MADS-box protein AGL42 [Vitis vinifera]	XM_024307954	94	1.99E-38	PREDICTED: Rosa chinensis MADS-box protein AGL42-like (LOC112170300), transcript variant X7, mRNA	PF01486//PF06156//PF00319	K-box region//Initiation control protein YabA//SRF-type transcription factor (DNA-binding and dimerisation domain)	GO:0006260//GO:0006355	--	--
Cluster-2623.16237-0F	LOB	LOB	Cluster-2623.16237	1662	RZS12314.1	445	3.00E-41	hypothetical protein BHM03_00043765 [Ensete ventricosum]	AP019302	162	1.70E-76	Prunus dulcis DNA, pseudomolecule Pd06	PF02175	Serpentine type 7TM GPCR chemoreceptor Srb	GO:0007606//GO:0007165	--	--
Cluster-2623.16237-1F	LOB	LOB	Cluster-2623.16237	1662	RZS12314.1	445	3.00E-41	hypothetical protein BHM03_00043765 [Ensete ventricosum]	AP019302	162	1.70E-76	Prunus dulcis DNA, pseudomolecule Pd06	PF02175	Serpentine type 7TM GPCR chemoreceptor Srb	GO:0007606//GO:0007165	--	--
Cluster-2623.16317-1F	PHD	PHD	Cluster-2623.16317	5985	XP_028116164.1	1771	1.90E-194	uncharacterized protein LOC114313941 isoform X1 [Camellia sinensis]	XM_024057710	293	9.37E-149	PREDICTED: Quercus suber uncharacterized LOC112025052 (LOC112025052), mRNA	PF05562//PF04810//PF00493	Cold acclimation protein WCOR413//Sec23/Sec24 zinc finger//MCM P-loop domain	GO:0032508//GO:0006888//GO:0006886	KOG0955	PHD finger protein BR140/LIN-49
Cluster-2623.16320-2R	SBP	SBP	Cluster-2623.16320	5654	XP_021821945.1	1659	1.70E-181	squamosa promoter-binding-like protein 12 [Prunus avium]	XM_018978314	167	9.77E-79	PREDICTED: Juglans regia squamosa promoter-binding-like protein 1 (LOC109001159), mRNA	PF13857//PF12796//PF13637//PF00023//PF03110//PF13606//PF03893	Ankyrin repeats (many copies)//Ankyrin repeats (3 copies)//Ankyrin repeats (many copies)//Ankyrin repeat//SBP domain//Ankyrin repeat//Lipase 3 N-terminal region	GO:0016042	--	--
Cluster-2623.16322-1R	bZIP	bZIP	Cluster-2623.16322	1298	XP_007051102.2	461	3.30E-43	PREDICTED: bZIP transcription factor 53 [Theobroma cacao]	--	--	--	--	PF01763//PF04728//PF01166//PF03131//PF06005//PF00170//PF07716//PF06156	Herpesvirus UL6 like//Lipoprotein leucine-zipper//TSC-22/dip/bun family//bZIP Maf transcription factor//Cell division protein ZapB//bZIP transcription factor//Basic region leucine zipper//Initiation control protein YabA	GO:0006357//GO:0006355//GO:0043093//GO:0051276//GO:0006260//GO:0090529	--	--
Cluster-2623.16330-2F	C2C2-GATA	C2C2->C2C2-GATA	Cluster-2623.16330	1862	XP_028090203.1	236	5.80E-17	GATA transcription factor 21-like [Camellia sinensis]	XM_028919451	59	3.46E-19	PREDICTED: Prosopis alba GATA transcription factor 21-like (LOC114732163), mRNA	PF00320	GATA zinc finger	GO:0006355	--	--
Cluster-2623.16333-2R	AP2/ERF-ERF	AP2/ERF->AP2/ERF-ERF	Cluster-2623.16333	2318	PKI50414.1	762	7.40E-78	hypothetical protein CRG98_029164 [Punica granatum]	XR_001582995	115	3.20E-50	PREDICTED: Ziziphus jujuba ethylene-responsive transcription factor RAP2-12-like (LOC107435298), transcript variant X3, misc_RNA	--	--	--	--	--
Cluster-2623.16362-0R	SET	SET	Cluster-2623.16362	1924	XP_002274324.1	1234	1.10E-132	PREDICTED: histone-lysine N-methyltransferase ATXR2 [Vitis vinifera]	XM_031527966	102	4.47E-43	PREDICTED: Punica granatum histone-lysine N-methyltransferase ATXR2 (LOC116197737), mRNA	PF00856//PF04718	SET domain//Mitochondrial ATP synthase g subunit	GO:0015986	KOG2084	Predicted histone tail methylase containing SET domain
Cluster-2623.16364-1R	GARP-G2-like	GARP->GARP-G2-like	Cluster-2623.16364	5325	XP_021670557.1	1153	7.80E-123	protein PHOSPHATE STARVATION RESPONSE 1-like isoform X2 [Hevea brasiliensis]	XM_010264207	162	5.54E-76	PREDICTED: Nelumbo nucifera protein PHOSPHATE STARVATION RESPONSE 1-like (LOC104601025), mRNA	PF11081	Adenovirus L4-33K/L4-22K	GO:0019073	--	--
Cluster-2623.16368-1R	GNAT	GNAT	Cluster-2623.16368	2306	XP_015070966.1	2146	2.40E-238	elongator complex protein 3 [Solanum pennellii]	XM_002262665	716	0	PREDICTED: Vitis vinifera elongator complex protein 3 (LOC100263356), mRNA	PF13508//PF00583//PF08445//PF04055//PF13673	Acetyltransferase (GNAT) domain//Acetyltransferase (GNAT) family//FR47-like protein//Radical SAM superfamily//Acetyltransferase (GNAT) domain	GO:0042967	KOG2535	RNA polymerase II elongator complex, subunit ELP3/histone acetyltransferase
Cluster-2623.16370-0F	C3H	C3H	Cluster-2623.16370	7977	XP_028101423.1	470	1.80E-43	zinc finger CCCH domain-containing protein ZFN-like isoform X4 [Camellia sinensis]	XM_025100223	133	1.10E-59	PREDICTED: Citrus sinensis zinc finger CCCH domain-containing protein ZFN-like (LOC102619714), transcript variant X7, mRNA	PF00642	Zinc finger C-x8-C-x5-C-x3-H type (and similar)	--	--	--
Cluster-2623.16370-1F	C3H	C3H	Cluster-2623.16370	7977	XP_028101423.1	470	1.80E-43	zinc finger CCCH domain-containing protein ZFN-like isoform X4 [Camellia sinensis]	XM_025100223	133	1.10E-59	PREDICTED: Citrus sinensis zinc finger CCCH domain-containing protein ZFN-like (LOC102619714), transcript variant X7, mRNA	PF00642	Zinc finger C-x8-C-x5-C-x3-H type (and similar)	--	--	--
Cluster-2623.16374-0F	MYB-related	MYB->MYB-related	Cluster-2623.16374	4673	CBI27000.3	1953	1.20E-215	unnamed protein product, partial [Vitis vinifera]	XM_002270269	566	0	PREDICTED: Vitis vinifera glutaminyl-tRNA synthetase-like (LOC100258244), transcript variant X2, mRNA	PF04558//PF00408//PF08024//PF00749//PF03950//PF04557	Glutaminyl-tRNA synthetase, non-specific RNA binding region part 1//Phosphoglucomutase/phosphomannomutase, C-terminal domain//Ant antimicrobial peptide//tRNA synthetases class I (E and Q), catalytic domain//tRNA synthetases class I (E and Q), anti-codon binding domain//Glutaminyl-tRNA synthetase, non-specific RNA binding region part 2	GO:0006418//GO:0071704//GO:0098542//GO:0043039//GO:0006425	KOG1148	Glutaminyl-tRNA synthetase
Cluster-2623.16379-1R	FAR1	FAR1	Cluster-2623.16379	2197	--	--	--	--	--	--	--	--	--	--	--	--	--
Cluster-2623.16379-2R	FAR1	FAR1	Cluster-2623.16379	2197	--	--	--	--	--	--	--	--	--	--	--	--	--
Cluster-2623.16406-1R	IWS1	IWS1	Cluster-2623.16406	6334	XP_027359320.1	3421	0.00E+00	uncharacterized protein LOC113867987 isoform X1 [Abrus precatorius]	XM_028199329	438	0	PREDICTED: Camellia sinensis uncharacterized LOC114259316 (LOC114259316), mRNA	PF04440//PF01426	Dysbindin (Dystrobrevin binding protein 1)//BAH domain	--	--	--
Cluster-2623.16407-0R	NAC	NAC	Cluster-2623.16407	2534	XP_010243512.1	492	1.60E-46	PREDICTED: NAC domain-containing protein 2-like [Nelumbo nucifera]	XM_010065643	136	7.43E-62	PREDICTED: Eucalyptus grandis NAC domain-containing protein 2 (LOC104450926), mRNA	PF02365	No apical meristem (NAM) protein	GO:0006355	--	--
Cluster-2623.16407-2R	NAC	NAC	Cluster-2623.16407	2534	XP_010243512.1	492	1.60E-46	PREDICTED: NAC domain-containing protein 2-like [Nelumbo nucifera]	XM_010065643	136	7.43E-62	PREDICTED: Eucalyptus grandis NAC domain-containing protein 2 (LOC104450926), mRNA	PF02365	No apical meristem (NAM) protein	GO:0006355	--	--
Cluster-2623.16408-2F	bZIP	bZIP	Cluster-2623.16408	4101	XP_021627322.1	933	1.90E-97	transcription factor TGA6-like isoform X1 [Manihot esculenta]	XM_020678233	352	0	PREDICTED: Jatropha curcas transcription factor TGA6 (LOC105631243), transcript variant X5, mRNA	PF14144//PF05778//PF03131//PF00170//PF00701//PF07716//PF01632	Seed dormancy control//Apolipoprotein CIII (Apo-CIII)//bZIP Maf transcription factor//bZIP transcription factor//Dihydrodipicolinate synthetase family//Basic region leucine zipper//Ribosomal protein L35	GO:0006869//GO:0042254//GO:0006412//GO:0006351//GO:0042157//GO:0006355	--	--
Cluster-2623.16414-1F	TUB	TUB	Cluster-2623.16414	3264	XP_008451763.1	1065	7.60E-113	PREDICTED: tubby-like F-box protein 7 [Cucumis melo]	XM_031073112	267	1.44E-134	PREDICTED: Quercus lobata tubby-like F-box protein 7 (LOC115955072), transcript variant X2, mRNA	PF12937//PF00646//PF15247	F-box-like//F-box domain//Histone RNA hairpin-binding protein RNA-binding domain	--	--	--
Cluster-2623.16438-1R	bZIP	bZIP	Cluster-2623.16438	1715	XP_021905988.1	389	9.70E-35	bZIP transcription factor 11-like [Carica papaya]	XM_011085319	108	1.84E-46	PREDICTED: Sesamum indicum bZIP transcription factor 44 (LOC105166092), mRNA	PF06005//PF03131//PF15898//PF07716//PF00170	Cell division protein ZapB//bZIP Maf transcription factor//cGMP-dependent protein kinase interacting domain//Basic region leucine zipper//bZIP transcription factor	GO:0006355//GO:0043093//GO:0090529	--	--
Cluster-2623.16448-0R	NAC	NAC	Cluster-2623.16448	3468	PKI34875.1	416	1.50E-37	hypothetical protein CRG98_044721 [Punica granatum]	CP025654	61	5.03E-20	Ipomoea trifida cultivar NCNSP0306 chromosome 11	PF02183//PF00170//PF17098//PF02365	Homeobox associated leucine zipper//bZIP transcription factor//WTAP/Mum2p family//No apical meristem (NAM) protein	GO:0080009//GO:0000381//GO:0006355	--	--
Cluster-2623.16475-1F	GNAT	GNAT	Cluster-2623.16475	2540	KRH04410.1	359	4.30E-31	hypothetical protein GLYMA_17G160300 [Glycine max]	XM_022823278	61	3.67E-20	PREDICTED: Setaria italica probable amino-acid acetyltransferase NAGS2, chloroplastic (LOC101786322), mRNA	PF14369	zinc-ribbon	--	--	--
Cluster-2623.16487-1F	VOZ	VOZ	Cluster-2623.16487	3318	XP_020975157.1	910	7.30E-95	transcription factor VOZ1 isoform X1 [Arachis ipaensis]	XM_031392607	178	4.38E-85	PREDICTED: Pistacia vera transcription factor VOZ1-like (LOC116106264), transcript variant X2, mRNA	PF02723//PF02365	Coronavirus small envelope protein E//No apical meristem (NAM) protein	GO:0006355//GO:0039707//GO:0019068//GO:0046760	--	--
Cluster-2623.16503-0R	WRKY	WRKY	Cluster-2623.16503	1894	XP_010669354.1	197	2.00E-12	PREDICTED: probable WRKY transcription factor 50 isoform X1 [Beta vulgaris subsp. vulgaris]	LR031875	51	9.86E-15	Brassica oleracea HDEM genome, scaffold: C9	PF03106	WRKY DNA -binding domain	GO:0006355	--	--
Cluster-2623.16503-1R	WRKY	WRKY	Cluster-2623.16503	1894	XP_010669354.1	197	2.00E-12	PREDICTED: probable WRKY transcription factor 50 isoform X1 [Beta vulgaris subsp. vulgaris]	LR031875	51	9.86E-15	Brassica oleracea HDEM genome, scaffold: C9	PF03106	WRKY DNA -binding domain	GO:0006355	--	--
Cluster-2623.16513-1F	NAC	NAC	Cluster-2623.16513	1475	XP_006443820.1	930	1.50E-97	NAC domain-containing protein 21/22 [Citrus clementina]	XM_022902705	254	1.09E-127	PREDICTED: Durio zibethinus protein CUP-SHAPED COTYLEDON 3-like (LOC111305303), mRNA	PF02365	No apical meristem (NAM) protein	GO:0006355	--	--
Cluster-2623.16515-0F	mTERF	mTERF	Cluster-2623.16515	4110	XP_010662931.1	1481	5.50E-161	PREDICTED: transcription termination factor MTERF8, chloroplastic [Vitis vinifera]	XM_010664629	257	6.61E-129	PREDICTED: Vitis vinifera transcription termination factor MTERF8, chloroplastic (LOC104877361), mRNA	PF06632//PF02536//PF02482	DNA double-strand break repair and V(D)J recombination protein XRCC4//mTERF//Sigma 54 modulation protein / S30EA ribosomal protein	GO:0006355//GO:0044238//GO:0006302//GO:0006310	--	--
Cluster-2623.16534-1F	Jumonji	Jumonji	Cluster-2623.16534	4190	XP_010655917.1	2005	9.80E-222	PREDICTED: lysine-specific demethylase JMJ25 isoform X1 [Vitis vinifera]	XM_031635461	80	1.67E-30	PREDICTED: Nymphaea colorata lysine-specific demethylase JMJ25-like (LOC116258349), transcript variant X2, mRNA	PF02944//PF09254	BESS motif//FokI, cleavage domain	GO:0009307//GO:0006308	KOG1356	Putative transcription factor 5qNCA, contains JmjC domain
Cluster-2623.16538-0R	C3H	C3H	Cluster-2623.16538	7812	GAY50982.1	481	9.50E-45	hypothetical protein CUMW_130840 [Citrus unshiu]	XM_002277211	103	5.11E-43	PREDICTED: Vitis vinifera RPM1-interacting protein 4 (LOC100241554), mRNA	PF04566//PF00642	RNA polymerase Rpb2, domain 4//Zinc finger C-x8-C-x5-C-x3-H type (and similar)	GO:0006206//GO:0006144//GO:0006351	--	--
Cluster-2623.16538-1R	C3H	C3H	Cluster-2623.16538	7812	GAY50982.1	481	9.50E-45	hypothetical protein CUMW_130840 [Citrus unshiu]	XM_002277211	103	5.11E-43	PREDICTED: Vitis vinifera RPM1-interacting protein 4 (LOC100241554), mRNA	PF04566//PF00642	RNA polymerase Rpb2, domain 4//Zinc finger C-x8-C-x5-C-x3-H type (and similar)	GO:0006206//GO:0006144//GO:0006351	--	--
Cluster-2623.16538-2R	C3H	C3H	Cluster-2623.16538	7812	GAY50982.1	481	9.50E-45	hypothetical protein CUMW_130840 [Citrus unshiu]	XM_002277211	103	5.11E-43	PREDICTED: Vitis vinifera RPM1-interacting protein 4 (LOC100241554), mRNA	PF04566//PF00642	RNA polymerase Rpb2, domain 4//Zinc finger C-x8-C-x5-C-x3-H type (and similar)	GO:0006206//GO:0006144//GO:0006351	--	--
Cluster-2623.16545-2R	bZIP	bZIP	Cluster-2623.16545	2600	OAY51868.1	1258	2.50E-135	hypothetical protein MANES_04G039500 [Manihot esculenta]	MK075411	334	6.53E-172	Camellia fraterna isolate P2 clone 4 bZIP transcription factor family protein (bZIP) mRNA, complete cds	PF03131//PF07716//PF00170//PF05001	bZIP Maf transcription factor//Basic region leucine zipper//bZIP transcription factor//RNA polymerase Rpb1 C-terminal repeat	GO:0006355//GO:0006366	--	--
Cluster-2623.16571-2R	GNAT	GNAT	Cluster-2623.16571	1465	XP_010262883.1	819	1.10E-84	PREDICTED: probable acetyltransferase NATA1-like [Nelumbo nucifera]	XM_030691845	165	3.22E-78	PREDICTED: Rhodamnia argentea probable acetyltransferase NATA1-like (LOC115753292), mRNA	PF13673//PF08445//PF00583//PF13508//PF13302	Acetyltransferase (GNAT) domain//FR47-like protein//Acetyltransferase (GNAT) family//Acetyltransferase (GNAT) domain//Acetyltransferase (GNAT) domain	GO:0042967	KOG3216	Diamine acetyltransferase
Cluster-2623.16584-2R	OFP	OFP	Cluster-2623.16584	1330	GAV77174.1	524	1.70E-50	Ovate domain-containing protein/DNA_binding_2 domain-containing protein, partial [Cephalotus follicularis]	--	--	--	--	PF09472//PF13724	Tetrahydromethanopterin S-methyltransferase, F subunit (MtrF)//DNA-binding domain	GO:0015948//GO:0046656	--	--
Cluster-2623.16590-0R	IWS1	IWS1	Cluster-2623.16590	7617	XP_010663203.1	4318	0.00E+00	PREDICTED: uncharacterized protein LOC100248456 [Vitis vinifera]	XR_002884995	588	0	PREDICTED: Quercus suber uncharacterized LOC112031647 (LOC112031647), transcript variant X3, misc_RNA	PF01426	BAH domain	--	--	--
Cluster-2623.16622-2R	HB-HD-ZIP	HB->HB-HD-ZIP	Cluster-2623.16622	3620	XP_002266688.1	3055	0.00E+00	PREDICTED: homeobox-leucine zipper protein MERISTEM L1 [Vitis vinifera]	XM_031408060	661	0	PREDICTED: Pistacia vera homeobox-leucine zipper protein PROTODERMAL FACTOR 2-like (LOC116122149), mRNA	PF01852//PF05920//PF03788//PF00046//PF06156//PF01527//PF03222//PF06005	START domain//Homeobox KN domain//LrgA family//Homeodomain//Initiation control protein YabA//Transposase//Tryptophan/tyrosine permease family//Cell division protein ZapB	GO:0090529//GO:0003333//GO:0006313//GO:0006260//GO:0043093//GO:0006355	--	--
Cluster-2623.16636-2F	AP2/ERF-ERF	AP2/ERF->AP2/ERF-ERF	Cluster-2623.16636	1769	XP_021692873.1	335	1.80E-28	ethylene-responsive transcription factor RAP2-3-like [Hevea brasiliensis]	XM_002272390	99	1.91E-41	PREDICTED: Vitis vinifera ethylene-responsive transcription factor RAP2-3 (LOC100249982), mRNA	--	--	--	--	--
Cluster-2623.16638-1R	TCP	TCP	Cluster-2623.16638	11244	OVA18763.1	2182	7.90E-242	Cellular retinaldehyde binding/alpha-tocopherol transport [Macleaya cordata]	XM_024308900	400	0	PREDICTED: Rosa chinensis phosphatidylinositol/phosphatidylcholine transfer protein SFH8-like (LOC112171768), mRNA	PF01078//PF00005//PF10568//PF07728//PF00004//PF13086//PF01637//PF13476//PF03253//PF05496//PF00910	Magnesium chelatase, subunit ChlI//ABC transporter//Outer mitochondrial membrane transport complex protein//AAA domain (dynein-related subfamily)//ATPase family associated with various cellular activities (AAA)//AAA domain//ATPase domain predominantly from Archaea//AAA domain//Urea transporter//Holliday junction DNA helicase RuvB P-loop domain//RNA helicase	GO:0006281//GO:0006310//GO:0015840//GO:0071918	--	--
Cluster-2623.16678-2F	C3H	C3H	Cluster-2623.16678	10206	XP_018811603.1	702	2.90E-70	PREDICTED: protein FRIGIDA-ESSENTIAL 1-like isoform X2 [Juglans regia]	XM_028921618	47	9.03E-12	PREDICTED: Prosopis alba protein FRIGIDA-ESSENTIAL 1 (LOC114734104), mRNA	PF00642	Zinc finger C-x8-C-x5-C-x3-H type (and similar)	--	--	--
Cluster-2623.16679-0F	MYB-related	MYB->MYB-related	Cluster-2623.16679	4884	RWW02247.1	381	2.30E-33	hypothetical protein GW17_00034670 [Ensete ventricosum]	AP020998	107	1.91E-45	Prunus dulcis DNA, unplaced-scaffold_661	PF12937//PF09111//PF06008//PF10073//PF00646//PF06005	F-box-like//SLIDE//Laminin Domain I//Uncharacterized protein conserved in bacteria (DUF2312)//F-box domain//Cell division protein ZapB	GO:0043093//GO:0030334//GO:0090529//GO:0045995//GO:0030155//GO:0006338//GO:0007165	--	--
Cluster-2623.16679-1F	MYB-related	MYB->MYB-related	Cluster-2623.16679	4884	RWW02247.1	381	2.30E-33	hypothetical protein GW17_00034670 [Ensete ventricosum]	AP020998	107	1.91E-45	Prunus dulcis DNA, unplaced-scaffold_661	PF12937//PF09111//PF06008//PF10073//PF00646//PF06005	F-box-like//SLIDE//Laminin Domain I//Uncharacterized protein conserved in bacteria (DUF2312)//F-box domain//Cell division protein ZapB	GO:0043093//GO:0030334//GO:0090529//GO:0045995//GO:0030155//GO:0006338//GO:0007165	--	--
Cluster-2623.16685-1R	FAR1	FAR1	Cluster-2623.16685	2243	OAY64663.1	177	4.90E-10	Protein FAR1-RELATED SEQUENCE 5, partial [Ananas comosus]	--	--	--	--	--	--	--	--	--
Cluster-2623.16689-0F	SNF2	SNF2	Cluster-2623.16689	5146	XP_010660170.1	2587	3.90E-289	PREDICTED: protein CHROMATIN REMODELING 20 isoform X1 [Vitis vinifera]	XM_031103142	442	0	PREDICTED: Quercus lobata protein CHROMATIN REMODELING 20 (LOC115980949), transcript variant X2, mRNA	PF04851//PF00176	Type III restriction enzyme, res subunit//SNF2-related domain	--	KOG1015	Transcription regulator XNP/ATRX, DEAD-box superfamily
Cluster-2623.16689-1F	SNF2	SNF2	Cluster-2623.16689	5146	XP_010660170.1	2587	3.90E-289	PREDICTED: protein CHROMATIN REMODELING 20 isoform X1 [Vitis vinifera]	XM_031103142	442	0	PREDICTED: Quercus lobata protein CHROMATIN REMODELING 20 (LOC115980949), transcript variant X2, mRNA	PF04851//PF00176	Type III restriction enzyme, res subunit//SNF2-related domain	--	KOG1015	Transcription regulator XNP/ATRX, DEAD-box superfamily
Cluster-2623.16690-0F	SWI/SNF-BAF60b	SWI/SNF-BAF60b	Cluster-2623.16690	4403	XP_015901247.1	883	1.30E-91	uncharacterized protein LOC107434308 [Ziziphus jujuba]	FQ383368	174	9.76E-83	Vitis vinifera clone SS0ABG21YH17	--	--	--	KOG1946	RNA polymerase I transcription factor UAF
Cluster-2623.16725-1F	NAC	NAC	Cluster-2623.16725	2215	CBI40758.3	826	2.70E-85	unnamed protein product, partial [Vitis vinifera]	XM_017389745	177	1.05E-84	PREDICTED: Daucus carota subsp. sativus protein CUP-SHAPED COTYLEDON 3 (LOC108216887), mRNA	PF02365	No apical meristem (NAM) protein	GO:0006355	--	--
Cluster-2623.16739-0F	HSF	HSF	Cluster-2623.16739	2376	GAV78894.1	960	8.30E-101	HSF_DNA-bind domain-containing protein [Cephalotus follicularis]	XM_008365949	86	4.34E-34	PREDICTED: Malus domestica heat stress transcription factor A-4c-like (LOC103427868), transcript variant X1, mRNA	PF00447	HSF-type DNA-binding	GO:0006355	--	--
Cluster-2623.16747-0R	GNAT	GNAT	Cluster-2623.16747	1866	RWR90340.1	313	6.90E-26	GNAT domain-containing protein [Cinnamomum micranthum f. kanehirae]	--	--	--	--	PF13508//PF00583//PF13673	Acetyltransferase (GNAT) domain//Acetyltransferase (GNAT) family//Acetyltransferase (GNAT) domain	GO:0042967	--	--
Cluster-2623.16756-2F	PHD	PHD	Cluster-2623.16756	3439	XP_023899279.1	1082	8.60E-115	PHD finger protein EHD3-like [Quercus suber]	XM_028250500	45	3.91E-11	PREDICTED: Camellia sinensis PHD finger protein EHD3 (LOC114305426), transcript variant X4, mRNA	--	--	--	KOG0383	Predicted helicase
Cluster-2623.16775-2F	NAC	NAC	Cluster-2623.16775	1610	XP_017984469.1	1047	4.60E-111	PREDICTED: NAC domain-containing protein 37 isoform X1 [Theobroma cacao]	XM_024177093	237	3.35E-118	PREDICTED: Morus notabilis NAC domain-containing protein 37 (LOC21409353), mRNA	PF02365	No apical meristem (NAM) protein	GO:0006355	--	--
Cluster-2623.16782-1F	EIL	EIL	Cluster-2623.16782	3996	XP_023879496.1	2333	8.60E-260	protein ETHYLENE INSENSITIVE 3-like [Quercus suber]	KR013140	537	0	Hevea brasiliensis clone HbEIN3-2 ethylene-insensitive3/ethylene-insensitive3-like protein mRNA, complete cds	PF04873	Ethylene insensitive 3	--	--	--
Cluster-2623.16786-1R	bHLH	bHLH	Cluster-2623.16786	3122	XP_002280253.2	1801	3.30E-198	PREDICTED: transcription factor MYC2 [Vitis vinifera]	KJ945636	273	6.38E-138	Salvia miltiorrhiza transcription factor MYC2 (MYC2) mRNA, complete cds	PF03063//PF00605//PF00010//PF08826	Prismane/CO dehydrogenase family//Interferon regulatory factor transcription factor//Helix-loop-helix DNA-binding domain//DMPK coiled coil domain like	GO:0009069//GO:0006468//GO:0016310	--	--
Cluster-2623.16793-1F	AUX/IAA	AUX/IAA	Cluster-2623.16793	3663	XP_010275504.1	628	4.00E-62	PREDICTED: auxin-responsive protein IAA9 isoform X1 [Nelumbo nucifera]	XM_010277205	202	2.21E-98	PREDICTED: Nelumbo nucifera auxin-responsive protein IAA9 (LOC104610541), transcript variant X5, mRNA	PF01379//PF00564	Porphobilinogen deaminase, dipyromethane cofactor binding domain//PB1 domain	GO:0033014//GO:0015994	--	--
Cluster-2623.16793-2F	AUX/IAA	AUX/IAA	Cluster-2623.16793	3663	XP_010275504.1	628	4.00E-62	PREDICTED: auxin-responsive protein IAA9 isoform X1 [Nelumbo nucifera]	XM_010277205	202	2.21E-98	PREDICTED: Nelumbo nucifera auxin-responsive protein IAA9 (LOC104610541), transcript variant X5, mRNA	PF01379//PF00564	Porphobilinogen deaminase, dipyromethane cofactor binding domain//PB1 domain	GO:0033014//GO:0015994	--	--
Cluster-2623.16833-1R	bHLH	bHLH	Cluster-2623.16833	1649	XP_007036544.2	648	8.70E-65	PREDICTED: transcription factor BEE 3 [Theobroma cacao]	XM_006374117	171	1.68E-81	PREDICTED: Populus trichocarpa transcription factor BEE 3 (LOC18105544), mRNA	PF00010	Helix-loop-helix DNA-binding domain	--	--	--
Cluster-2623.16844-1R	bZIP	bZIP	Cluster-2623.16844	3854	XP_021833837.1	659	1.10E-65	transcription factor TGA1 isoform X2 [Prunus avium]	XM_031636435	65	3.34E-22	PREDICTED: Nymphaea colorata transcription factor TGAL6-like (LOC116258933), transcript variant X4, mRNA	PF14144//PF03131//PF07716//PF00170	Seed dormancy control//bZIP Maf transcription factor//Basic region leucine zipper//bZIP transcription factor	GO:0006355//GO:0006351	--	--
Cluster-2623.16852-0R	GRAS	GRAS	Cluster-2623.16852	2443	RVW22661.1	2047	7.70E-227	Scarecrow-like protein 4 [Vitis vinifera]	XM_021783291	213	1.12E-104	PREDICTED: Hevea brasiliensis scarecrow-like protein 4 (LOC110634338), transcript variant X2, mRNA	PF02159	Oestrogen receptor	GO:0006355//GO:0007165//GO:0043401	--	--
Cluster-2623.16888-1R	B3	B3->B3	Cluster-2623.16888	1776	XP_018830212.1	245	5.00E-18	PREDICTED: B3 domain-containing transcription factor VRN1-like isoform X2 [Juglans regia]	--	--	--	--	PF02362	B3 DNA binding domain	--	--	--
Cluster-2623.16888-2R	B3	B3->B3	Cluster-2623.16888	1776	XP_018830212.1	245	5.00E-18	PREDICTED: B3 domain-containing transcription factor VRN1-like isoform X2 [Juglans regia]	--	--	--	--	PF02362	B3 DNA binding domain	--	--	--
Cluster-2623.16889-2R	LUG	LUG	Cluster-2623.16889	4390	XP_010112086.1	1251	2.80E-134	transcriptional corepressor LEUNIG isoform X1 [Morus notabilis]	XM_010113784	370	0	PREDICTED: Morus notabilis transcriptional corepressor LEUNIG (LOC21386097), transcript variant X2, mRNA	PF03543//PF03227//PF08513//PF01988//PF02535//PF06825//PF00400//PF01080//PF03348//PF04739//PF02862//PF15748//PF03522	Yersinia/Haemophilus virulence surface antigen//Gamma interferon inducible lysosomal thiol reductase (GILT)//LisH//VIT family//ZIP Zinc transporter//Heat shock factor binding protein 1//WD domain, G-beta repeat//Presenilin//Serine incorporator (Serinc)//5'-AMP-activated protein kinase beta subunit, interaction domain//DDHD domain//Centriole, cilia and spindle-associated//Solute carrier family 12	GO:0030026//GO:0006828//GO:0055085//GO:0016485//GO:0030001//GO:0006508//GO:0006811	--	--
Cluster-2623.16904-1F	MYB	MYB->MYB	Cluster-2623.16904	2661	XP_002276375.1	884	6.00E-92	PREDICTED: myb-like protein B [Vitis vinifera]	XM_028222307	100	8.03E-42	PREDICTED: Camellia sinensis transcription factor MYB25-like (LOC114279995), mRNA	--	--	--	--	--
Cluster-2623.16958-2F	NAC	NAC	Cluster-2623.16958	3748	XP_015878713.1	701	1.40E-70	NAC domain-containing protein 91-like isoform X1 [Ziziphus jujuba]	XM_030684271	125	1.44E-55	PREDICTED: Rhodamnia argentea protein NTM1-like 9 (LOC115747944), mRNA	PF02365	No apical meristem (NAM) protein	GO:0006355	--	--
Cluster-2623.16966-1F	LUG	LUG	Cluster-2623.16966	10256	CBI28131.3	5224	0.00E+00	unnamed protein product, partial [Vitis vinifera]	XM_002284849	984	0	PREDICTED: Vitis vinifera ABC transporter G family member 32-like (LOC100264482), mRNA	PF19055//PF08642//PF00004//PF00400//PF12250//PF00005//PF01153//PF05496//PF13304//PF13476//PF03193//PF13086//PF15966//PF02932//PF04053//PF08513//PF01080//PF03796//PF01061	ABC-2 type transporter//Histone deacetylation protein Rxt3//ATPase family associated with various cellular activities (AAA)//WD domain, G-beta repeat//Arabinofuranosyltransferase N terminal//ABC transporter//Glypican//Holliday junction DNA helicase RuvB P-loop domain//AAA domain, putative AbiEii toxin, Type IV TA system//AAA domain//RsgA GTPase//AAA domain//F-box//Neurotransmitter-gated ion-chann…	GO:0016485//GO:0006886//GO:0044038//GO:0016575//GO:0006811//GO:0006281//GO:0006260//GO:0009966//GO:0016192//GO:0006310	--	--
Cluster-2623.16967-2R	GRAS	GRAS	Cluster-2623.16967	2640	CDP09654.1	536	1.30E-51	unnamed protein product [Coffea canephora]	--	--	--	--	--	--	--	--	--
Cluster-2623.16968-2F	GRAS	GRAS	Cluster-2623.16968	1049	XP_021829786.1	993	5.50E-105	scarecrow-like protein 33 [Prunus avium]	--	--	--	--	--	--	--	--	--
Cluster-2623.1697-1F	zf-HD	zf-HD	Cluster-2623.1697	953	XP_016571526.1	327	8.40E-28	PREDICTED: zinc-finger homeodomain protein 2-like [Capsicum annuum]	XM_018876674	94	6.08E-39	PREDICTED: Eucalyptus grandis zinc-finger homeodomain protein 2 (LOC104448012), transcript variant X5, mRNA	--	--	--	--	--
Cluster-2623.16970-0F	HB-HD-ZIP	HB->HB-HD-ZIP	Cluster-2623.16970	6001	PON42886.1	2813	0.00E+00	Octamer-binding transcription factor [Trema orientale]	XM_031084903	754	0	PREDICTED: Quercus lobata homeobox-leucine zipper protein HDG11-like (LOC115965640), mRNA	PF01852//PF05294//PF12861//PF05920//PF12678//PF00046//PF00097	START domain//Scorpion short toxin//Anaphase-promoting complex subunit 11 RING-H2 finger//Homeobox KN domain//RING-H2 zinc finger domain//Homeodomain//Zinc finger, C3HC4 type (RING finger)	GO:0006355//GO:0031145	--	--
Cluster-2623.16977-0R	NAC	NAC	Cluster-2623.16977	1678	KCW54124.1	483	1.20E-45	hypothetical protein EUGRSUZ_I00102 [Eucalyptus grandis]	AB429362	151	2.24E-70	Bruguiera gymnorhiza mRNA for nam-like protein, complete cds, clone: Bg04-06_A10	PF02365	No apical meristem (NAM) protein	GO:0006355	--	--
Cluster-2623.16977-1R	NAC	NAC	Cluster-2623.16977	1678	KCW54124.1	483	1.20E-45	hypothetical protein EUGRSUZ_I00102 [Eucalyptus grandis]	AB429362	151	2.24E-70	Bruguiera gymnorhiza mRNA for nam-like protein, complete cds, clone: Bg04-06_A10	PF02365	No apical meristem (NAM) protein	GO:0006355	--	--
Cluster-2623.16984-0F	WRKY	WRKY	Cluster-2623.16984	2840	XP_010278869.1	937	4.60E-98	PREDICTED: protein LOW PSII ACCUMULATION 3, chloroplastic isoform X2 [Nelumbo nucifera]	XM_023031167	148	1.78E-68	PREDICTED: Olea europaea var. sylvestris protein LOW PSII ACCUMULATION 3, chloroplastic (LOC111402865), mRNA	--	--	--	--	--
Cluster-2623.17058-0F	ARID	ARID	Cluster-2623.17058	3281	XP_019077809.1	2603	3.50E-291	PREDICTED: AT-rich interactive domain-containing protein 4-like isoform X2 [Vitis vinifera]	XM_019222264	374	0	PREDICTED: Vitis vinifera AT-rich interactive domain-containing protein 4-like (LOC100251584), transcript variant X3, mRNA	PF01388	ARID/BRIGHT DNA binding domain	--	--	--
Cluster-2623.17063-1F	GNAT	GNAT	Cluster-2623.17063	2886	PON73998.1	417	9.30E-38	SAGA complex, Sgf11 subunit [Trema orientale]	XM_016019096	121	1.85E-53	PREDICTED: Ziziphus jujuba SAGA-associated factor 11 homolog (LOC107411498), mRNA	--	--	--	--	--
Cluster-2623.17097-0F	GRF	GRF	Cluster-2623.17097	2677	XP_007039182.2	323	6.80E-27	PREDICTED: growth-regulating factor 7 [Theobroma cacao]	--	--	--	--	PF08880	QLQ	GO:0006355	--	--
Cluster-2623.171-0F	zn-clus	zn-clus	Cluster-2623.171	538	XP_023907873.1	570	3.10E-56	nitrogen assimilation transcription factor nit-4-like [Quercus suber]	XM_018525109	538	0	Alternaria alternata hypothetical protein mRNA	PF15293//PF00172	Nuclear fragile X mental retardation-interacting protein 2//Fungal Zn(2)-Cys(6) binuclear cluster domain	GO:0006355	--	--
Cluster-2623.17137-0F	SET	SET	Cluster-2623.17137	8423	XP_010664163.1	3219	0.00E+00	PREDICTED: uncharacterized protein LOC100245350 isoform X1 [Vitis vinifera]	XM_019216524	424	0	PREDICTED: Vitis vinifera uncharacterized LOC100245350 (LOC100245350), transcript variant X2, mRNA	PF05887//PF01779//PF07496//PF00856//PF17907	Procyclic acidic repetitive protein (PARP)//Ribosomal L29e protein family//CW-type Zinc Finger//SET domain//AWS domain	GO:0006412//GO:0006479//GO:0042254//GO:0006554	KOG4442	Clathrin coat binding protein/Huntingtin interacting protein HIP1, involved in regulation of endocytosis
Cluster-2623.17155-0R	Others	Others	Cluster-2623.17155	2269	XP_023906834.1	775	2.20E-79	zinc finger protein CONSTANS-LIKE 16-like [Quercus suber]	AP019297	87	1.15E-34	Prunus dulcis DNA, pseudomolecule Pd01	PF01412//PF00643	Putative GTPase activating protein for Arf//B-box zinc finger	--	--	--
Cluster-2623.17155-1R	Others	Others	Cluster-2623.17155	2269	XP_023906834.1	775	2.20E-79	zinc finger protein CONSTANS-LIKE 16-like [Quercus suber]	AP019297	87	1.15E-34	Prunus dulcis DNA, pseudomolecule Pd01	PF01412//PF00643	Putative GTPase activating protein for Arf//B-box zinc finger	--	--	--
Cluster-2623.17174-2R	Others	Others	Cluster-2623.17174	6359	XP_010657451.1	1808	1.00E-198	PREDICTED: histidine kinase 2 [Vitis vinifera]	XM_025072752	444	0	PREDICTED: Ziziphus jujuba histidine kinase 2-like (LOC107417004), transcript variant X2, mRNA	PF00072//PF00512//PF00695//PF09171	Response regulator receiver domain//His Kinase A (phospho-acceptor) domain//Major surface antigen from hepadnavirus//N-glycosylase/DNA lyase	GO:0016032//GO:0016310//GO:0006284//GO:0007165//GO:0000160	KOG0519	Sensory transduction histidine kinase
Cluster-2623.17177-0F	WRKY	WRKY	Cluster-2623.17177	3952	XP_020534552.1	1141	1.40E-121	probable WRKY transcription factor 20 isoform X2 [Jatropha curcas]	MN335844	380	0	Santalum album WRKY transcription factor 34 mRNA, complete cds	PF03106//PF09339//PF07989//PF10073	WRKY DNA -binding domain//IclR helix-turn-helix domain//Centrosomin N-terminal motif 1//Uncharacterized protein conserved in bacteria (DUF2312)	GO:0006355	--	--
Cluster-2623.17182-0F	AP2/ERF-ERF	AP2/ERF->AP2/ERF-ERF	Cluster-2623.17182	1983	XP_023926616.1	647	1.40E-64	ethylene-responsive transcription factor RAP2-4-like [Quercus suber]	XM_029268037	102	4.61E-43	PREDICTED: Elaeis guineensis ethylene-responsive transcription factor RAP2-13 (LOC105056862), mRNA	PF03153//PF11593//PF00847	Transcription factor IIA, alpha/beta subunit//Mediator complex subunit 3 fungal//AP2 domain	GO:0006367//GO:0006357//GO:0006355	--	--
Cluster-2623.17191-1R	C2H2	C2H2	Cluster-2623.17191	6068	XP_024928308.1	3819	0.00E+00	alpha-1,4 glucan phosphorylase L isozyme, chloroplastic/amyloplastic isoform X1 [Ziziphus jujuba]	XM_002279039	1119	0	PREDICTED: Vitis vinifera alpha-1,4 glucan phosphorylase L isozyme, chloroplastic/amyloplastic (LOC100245621), transcript variant X1, mRNA	PF08707//PF00343	Primase C terminal 2 (PriCT-2)//Carbohydrate phosphorylase	GO:0005975	KOG2099	Glycogen phosphorylase
Cluster-2623.17210-1R	PHD	PHD	Cluster-2623.17210	4227	XP_015898594.1	1937	7.60E-214	uncharacterized protein LOC107432052 isoform X2 [Ziziphus jujuba]	XM_016043108	389	0	PREDICTED: Ziziphus jujuba uncharacterized LOC107432052 (LOC107432052), transcript variant X2, mRNA	--	--	--	--	--
Cluster-2623.17211-2R	zf-HD	zf-HD	Cluster-2623.17211	1762	XP_002283533.1	683	8.10E-69	PREDICTED: zinc-finger homeodomain protein 9 [Vitis vinifera]	XM_002283497	144	1.83E-66	PREDICTED: Vitis vinifera zinc-finger homeodomain protein 9 (LOC100245714), mRNA	--	--	--	--	--
Cluster-2623.17220-0R	AUX/IAA	AUX/IAA	Cluster-2623.17220	3834	XP_015902395.1	404	4.00E-36	auxin-responsive protein IAA26-like isoform X1 [Ziziphus jujuba]	XM_031115396	134	1.46E-60	PREDICTED: Quercus lobata auxin-responsive protein IAA26-like (LOC115991588), mRNA	PF07213	DAP10 membrane protein	GO:0007165//GO:0050776//GO:0014068	--	--
Cluster-2623.17220-2R	AUX/IAA	AUX/IAA	Cluster-2623.17220	3834	XP_015902395.1	404	4.00E-36	auxin-responsive protein IAA26-like isoform X1 [Ziziphus jujuba]	XM_031115396	134	1.46E-60	PREDICTED: Quercus lobata auxin-responsive protein IAA26-like (LOC115991588), mRNA	PF07213	DAP10 membrane protein	GO:0007165//GO:0050776//GO:0014068	--	--
Cluster-2623.17254-1R	MADS-M-type	MADS->MADS-M-type	Cluster-2623.17254	1268	KYP44524.1	161	2.00E-08	Agamous-like MADS-box protein AGL80 [Cajanus cajan]	--	--	--	--	PF02295//PF00319	Adenosine deaminase z-alpha domain//SRF-type transcription factor (DNA-binding and dimerisation domain)	GO:0006807	--	--
Cluster-2623.17257-1F	WRKY	WRKY	Cluster-2623.17257	2644	XP_028080001.1	763	6.40E-78	probable WRKY transcription factor 33 [Camellia sinensis]	XM_031428894	163	7.59E-77	PREDICTED: Pistacia vera probable WRKY transcription factor 33 (LOC116143427), mRNA	PF03106//PF10176	WRKY DNA -binding domain//Protein of unknown function (DUF2370)	GO:0007034//GO:0006355//GO:0030001	--	--
Cluster-2623.17257-2F	WRKY	WRKY	Cluster-2623.17257	2644	XP_028080001.1	763	6.40E-78	probable WRKY transcription factor 33 [Camellia sinensis]	XM_031428894	163	7.59E-77	PREDICTED: Pistacia vera probable WRKY transcription factor 33 (LOC116143427), mRNA	PF03106//PF10176	WRKY DNA -binding domain//Protein of unknown function (DUF2370)	GO:0007034//GO:0006355//GO:0030001	--	--
Cluster-2623.17280-2F	AUX/IAA	AUX/IAA	Cluster-2623.17280	2875	OMO96339.1	594	2.80E-58	AUX/IAA protein [Corchorus olitorius]	DQ836064	126	3.06E-56	Populus tomentosa auxin-regulated protein mRNA, partial cds	--	--	--	--	--
Cluster-2623.17295-2R	CSD	CSD	Cluster-2623.17295	3400	OWM83946.1	304	1.40E-24	hypothetical protein CDL15_Pgr004377 [Punica granatum]	--	--	--	--	PF00313//PF00098	'Cold-shock' DNA-binding domain//Zinc knuckle	--	KOG3070	Predicted RNA-binding protein containing PIN domain and invovled in translation or RNA processing
Cluster-2623.17301-0F	B3	B3->B3	Cluster-2623.17301	4322	OMO56690.1	511	1.80E-48	hypothetical protein CCACVL1_26351 [Corchorus capsularis]	--	--	--	--	PF02362//PF02150	B3 DNA binding domain//RNA polymerases M/15 Kd subunit	GO:0006351	--	--
Cluster-2623.17323-0R	GRAS	GRAS	Cluster-2623.17323	6583	XP_006429105.1	1950	3.70E-215	scarecrow-like protein 9 [Citrus clementina]	XM_019221779	400	0	PREDICTED: Vitis vinifera scarecrow-like protein 9 (LOC100252795), transcript variant X3, mRNA	PF03530	Calcium-activated SK potassium channel	GO:0006813	--	--
Cluster-2623.17338-0R	TRAF	TRAF	Cluster-2623.17338	6541	XP_021889413.1	820	3.90E-84	ARM REPEAT PROTEIN INTERACTING WITH ABF2 isoform X2 [Carica papaya]	XM_022906311	261	6.30E-131	PREDICTED: Durio zibethinus ARM REPEAT PROTEIN INTERACTING WITH ABF2-like (LOC111307946), transcript variant X4, mRNA	PF02985//PF00514//PF00651	HEAT repeat//Armadillo/beta-catenin-like repeat//BTB/POZ domain	--	--	--
Cluster-2623.1736-2R	C2H2	C2H2	Cluster-2623.1736	1212	XP_023890290.1	370	1.10E-32	BUB3-interacting and GLEBS motif-containing protein ZNF207-like [Quercus suber]	XM_018525170	1212	0	Alternaria alternata hypothetical protein mRNA	PF01542	Hepatitis C virus core protein	--	KOG2893	Zn finger protein
Cluster-2623.17374-2R	C2C2-GATA	C2C2->C2C2-GATA	Cluster-2623.17374	1717	XP_018815356.1	492	1.10E-46	PREDICTED: GATA transcription factor 5-like [Juglans regia]	XM_029102006	105	8.55E-45	PREDICTED: Malus domestica GATA transcription factor 5-like (LOC114824775), mRNA	PF00320//PF00830	GATA zinc finger//Ribosomal L28 family	GO:0006355//GO:0042254	--	--
Cluster-2623.17378-1R	C3H	C3H	Cluster-2623.17378	3425	RVW65898.1	890	1.60E-92	Zinc finger CCCH domain-containing protein 4 [Vitis vinifera]	XM_031272574	271	9.06E-137	PREDICTED: Ipomoea triloba zinc finger CCCH domain-containing protein 49-like (LOC116030346), mRNA	PF01363//PF00642//PF03742//PF08777//PF03110//PF00076	FYVE zinc finger//Zinc finger C-x8-C-x5-C-x3-H type (and similar)//PetN//RNA binding motif//SBP domain//RNA recognition motif. (a.k.a. RRM, RBD, or RNP domain)	GO:0017004//GO:0006118	KOG0153	Predicted RNA-binding protein (RRM superfamily)
Cluster-2623.17393-0F	bHLH	bHLH	Cluster-2623.17393	3953	XP_024024837.1	565	8.80E-55	transcription factor BIM1 isoform X2 [Morus notabilis]	XM_019226602	169	5.27E-80	PREDICTED: Vitis vinifera transcription factor BIM1 (LOC100243993), mRNA	PF00010	Helix-loop-helix DNA-binding domain	--	--	--
Cluster-2623.17397-2F	FAR1	FAR1	Cluster-2623.17397	3778	XP_028082809.1	1857	1.30E-204	protein FAR1-RELATED SEQUENCE 2-like isoform X3 [Camellia sinensis]	XM_016025422	50	7.14E-14	PREDICTED: Ziziphus jujuba protein FAR-RED IMPAIRED RESPONSE 1 (LOC107416871), transcript variant X2, mRNA	PF04434	SWIM zinc finger	--	--	--
Cluster-2623.17406-1R	C3H	C3H	Cluster-2623.17406	5181	XP_028065236.1	1585	6.10E-173	zinc finger CCCH domain-containing protein 48-like [Camellia sinensis]	XM_021760200	261	4.99E-131	PREDICTED: Manihot esculenta zinc finger CCCH domain-containing protein 48 (LOC110617440), transcript variant X2, mRNA	PF03721//PF03435//PF00400//PF02826//PF00642//PF07992	UDP-glucose/GDP-mannose dehydrogenase family, NAD binding domain//Saccharopine dehydrogenase NADP binding domain//WD domain, G-beta repeat//D-isomer specific 2-hydroxyacid dehydrogenase, NAD binding domain//Zinc finger C-x8-C-x5-C-x3-H type (and similar)//Pyridine nucleotide-disulphide oxidoreductase	--	KOG0024	Sorbitol dehydrogenase
Cluster-2623.17416-1F	MYB-related	MYB->MYB-related	Cluster-2623.17416	3299	XP_017979073.1	1414	2.60E-153	PREDICTED: protein LHY isoform X1 [Theobroma cacao]	KR813316	176	5.64E-84	Betula platyphylla LHY mRNA, complete cds	--	--	--	--	--
Cluster-2623.17428-1F	MADS-M-type	MADS->MADS-M-type	Cluster-2623.17428	5637	XP_022934361.1	362	4.30E-31	GDSL esterase/lipase At5g37690 isoform X2 [Cucurbita moschata]	XM_010908624	58	3.82E-18	PREDICTED: Elaeis guineensis GDSL esterase/lipase At5g37690 (LOC105033721), mRNA	PF00319//PF05767//PF01409//PF00657//PF05430	SRF-type transcription factor (DNA-binding and dimerisation domain)//Poxvirus virion envelope protein A14//tRNA synthetases class II core domain (F)//GDSL-like Lipase/Acylhydrolase//S-adenosyl-L-methionine-dependent methyltransferase	GO:0043039//GO:0006418	--	--
Cluster-2623.17447-0F	AP2/ERF-ERF	AP2/ERF->AP2/ERF-ERF	Cluster-2623.17447	1607	PON37875.1	382	5.90E-34	AP2/ERF transcription factor [Parasponia andersonii]	XM_010112886	123	7.88E-55	PREDICTED: Morus notabilis ethylene-responsive transcription factor 4 (LOC21398185), mRNA	PF00847	AP2 domain	GO:0006355	--	--
Cluster-2623.17467-1R	TCP	TCP	Cluster-2623.17467	2451	RVX01152.1	533	2.80E-51	Transcription factor TCP8 [Vitis vinifera]	CP019107	115	3.39E-50	Spirodela polyrhiza strain 9509 chromosome 15 sequence	PF02935	Cytochrome c oxidase subunit VIIc	GO:0006123	--	--
Cluster-2623.17469-0F	ARID	ARID	Cluster-2623.17469	15261	XP_010660760.1	5005	0.00E+00	PREDICTED: lysine-specific demethylase 5B isoform X2 [Vitis vinifera]	XM_031091950	926	0	PREDICTED: Quercus lobata lysine-specific demethylase 5B (LOC115971867), transcript variant X2, mRNA	PF09289//PF06971//PF01388//PF00375//PF01479//PF13922//PF12678//PF16358	Follistatin/Osteonectin-like EGF domain//Putative DNA-binding protein N-terminus//ARID/BRIGHT DNA binding domain//Sodium:dicarboxylate symporter family//S4 domain//PHD domain of transcriptional enhancer, Asx//RING-H2 zinc finger domain//RcsF lipoprotein	GO:0035556//GO:0006810//GO:0051775//GO:0045892	KOG1246	DNA-binding protein jumonji/RBP2/SMCY, contains JmjC domain
Cluster-2623.17469-2F	PHD	PHD	Cluster-2623.17469	15261	XP_010660760.1	5005	0.00E+00	PREDICTED: lysine-specific demethylase 5B isoform X2 [Vitis vinifera]	XM_031091950	926	0	PREDICTED: Quercus lobata lysine-specific demethylase 5B (LOC115971867), transcript variant X2, mRNA	PF09289//PF06971//PF01388//PF00375//PF01479//PF13922//PF12678//PF16358	Follistatin/Osteonectin-like EGF domain//Putative DNA-binding protein N-terminus//ARID/BRIGHT DNA binding domain//Sodium:dicarboxylate symporter family//S4 domain//PHD domain of transcriptional enhancer, Asx//RING-H2 zinc finger domain//RcsF lipoprotein	GO:0035556//GO:0006810//GO:0051775//GO:0045892	KOG1246	DNA-binding protein jumonji/RBP2/SMCY, contains JmjC domain
Cluster-2623.17477-1F	WRKY	WRKY	Cluster-2623.17477	2739	KHG01573.1	552	2.00E-53	putative WRKY transcription factor 15 -like protein [Gossypium arboreum]	XM_021776298	69	1.41E-24	PREDICTED: Manihot esculenta probable WRKY transcription factor 15 (LOC110629365), transcript variant X1, mRNA	PF15854//PF03106	G-protein coupled receptor ligand 15//WRKY DNA -binding domain	GO:0007165//GO:0006355	--	--
Cluster-2623.17510-0F	C3H	C3H	Cluster-2623.17510	3488	XP_021597954.1	1001	2.10E-105	zinc finger CCCH domain-containing protein 18 [Manihot esculenta]	XM_012221002	203	5.84E-99	PREDICTED: Jatropha curcas zinc finger CCCH domain-containing protein 18 (LOC105637525), transcript variant X1, mRNA	PF00642//PF01585//PF15001	Zinc finger C-x8-C-x5-C-x3-H type (and similar)//G-patch domain//AP-5 complex subunit sigma-1	GO:0000724//GO:0016197	--	--
Cluster-2623.17522-0R	AP2/ERF-ERF	AP2/ERF->AP2/ERF-ERF	Cluster-2623.17522	3151	ACU01954.1	1025	3.20E-108	aintegumenta-like protein, partial [Comandra umbellata]	XM_019383536	153	3.29E-71	PREDICTED: Nicotiana attenuata AP2-like ethylene-responsive transcription factor ANT (LOC109219118), mRNA	PF09496//PF00847//PF06694//PF02790	Cenp-O kinetochore centromere component//AP2 domain//Plant nuclear matrix protein 1 (NMP1)//Cytochrome C oxidase subunit II, transmembrane domain	GO:0022900//GO:0034508//GO:0006355	--	--
Cluster-2623.17532-0R	HSF	HSF	Cluster-2623.17532	2628	XP_013714616.1	441	1.40E-40	heat stress transcription factor B-2b-like [Brassica napus]	XM_010942567	136	7.71E-62	PREDICTED: Elaeis guineensis heat stress transcription factor B-2b (LOC105059314), mRNA	PF00447//PF00178//PF02344	HSF-type DNA-binding//Ets-domain//Myc leucine zipper domain	GO:0006355	--	--
Cluster-2623.17550-2F	TRAF	TRAF	Cluster-2623.17550	3521	EEF36675.1	637	3.50E-63	BTB and MATH domain-containing protein, putative [Ricinus communis]	CP039350	166	2.18E-78	Vigna unguiculata cultivar Xiabao 2 chromosome Vu01	PF00917//PF00651	MATH domain//BTB/POZ domain	--	KOG1987	Speckle-type POZ protein SPOP and related proteins with TRAF, MATH and BTB/POZ domains
Cluster-2623.17554-2R	mTERF	mTERF	Cluster-2623.17554	2453	PSS08263.1	916	1.10E-95	Transcription termination factor like [Actinidia chinensis var. chinensis]	--	--	--	--	PF02536//PF19225//PF01292	mTERF//Spo16 protein//Prokaryotic cytochrome b561	GO:0010520//GO:0007130//GO:0006355//GO:0006118	--	--
Cluster-2623.17577-1R	WRKY	WRKY	Cluster-2623.17577	2113	GAV83670.1	261	8.30E-20	WRKY domain-containing protein [Cephalotus follicularis]	LT669791	77	3.88E-29	Arabis alpina genome assembly, chromosome: 4	PF02399//PF03106	Origin of replication binding protein//WRKY DNA -binding domain	GO:0006355//GO:0006260	--	--
Cluster-2623.17577-2R	WRKY	WRKY	Cluster-2623.17577	2113	GAV83670.1	261	8.30E-20	WRKY domain-containing protein [Cephalotus follicularis]	LT669791	77	3.88E-29	Arabis alpina genome assembly, chromosome: 4	PF02399//PF03106	Origin of replication binding protein//WRKY DNA -binding domain	GO:0006355//GO:0006260	--	--
Cluster-2623.17579-1F	HB-HD-ZIP	HB->HB-HD-ZIP	Cluster-2623.17579	2761	XP_023928204.1	516	2.90E-49	homeobox-leucine zipper protein ATHB-6 [Quercus suber]	XM_023691451	130	1.75E-58	PREDICTED: Cucurbita pepo subsp. pepo homeobox-leucine zipper protein ATHB-6-like (LOC111806094), mRNA	PF05920//PF08172//PF00046//PF02183	Homeobox KN domain//CASP C terminal//Homeodomain//Homeobox associated leucine zipper	GO:0006891//GO:0006355	--	--
Cluster-2623.1760-0R	C2H2	C2H2	Cluster-2623.1760	2595	XP_023914739.1	1391	9.50E-151	E3 ubiquitin-protein ligase bre1-like [Quercus suber]	XM_018535681	2578	0	Alternaria alternata E3 ubiquitin-protein ligase bre1 mRNA	PF11789//PF00097//PF12678//PF16685//PF01363	Zinc-finger of the MIZ type in Nse subunit//Zinc finger, C3HC4 type (RING finger)//RING-H2 zinc finger domain//zinc RING finger of MSL2//FYVE zinc finger	--	KOG0978	E3 ubiquitin ligase involved in syntaxin degradation
Cluster-2623.17600-1F	C2C2-LSD	C2C2->C2C2-LSD	Cluster-2623.17600	1445	PQQ00161.1	778	6.40E-80	protein LSD1 [Prunus yedoensis var. nudiflora]	XM_017793327	142	1.94E-65	PREDICTED: Gossypium arboreum protein LSD1-like (LOC108489067), mRNA	--	--	--	--	--
Cluster-2623.17609-0R	C2C2-GATA	C2C2->C2C2-GATA	Cluster-2623.17609	1548	XP_010249552.1	1051	1.50E-111	PREDICTED: GATA transcription factor 12 [Nelumbo nucifera]	XM_027476513	144	1.61E-66	PREDICTED: Abrus precatorius GATA transcription factor 12-like (LOC113847414), mRNA	PF00320	GATA zinc finger	GO:0006355	--	--
Cluster-2623.17688-1F	Others	Others	Cluster-2623.17688	2996	ACL81480.3	3059	0.00E+00	ethylene receptor [Dimocarpus longan]	KX753672	861	0	Paeonia suffruticosa ethylene receptor 1-1 mRNA, complete cds	PF13492//PF00403//PF01590//PF00072//PF00512//PF02879	GAF domain//Heavy-metal-associated domain//GAF domain//Response regulator receiver domain//His Kinase A (phospho-acceptor) domain//Phosphoglucomutase/phosphomannomutase, alpha/beta/alpha domain II	GO:0016310//GO:0000160//GO:0007165//GO:0005975	--	--
Cluster-2623.1769-2F	MYB	MYB->MYB	Cluster-2623.1769	1345	XP_023877052.1	712	2.70E-72	transcription factor MYB102-like [Quercus suber]	KP875531	118	3.95E-52	Diospyros kaki MYB8 mRNA, complete cds	PF09111	SLIDE	GO:0006338	--	--
Cluster-2623.17692-0F	bZIP	bZIP	Cluster-2623.17692	6216	XP_012084505.1	1024	8.20E-108	bZIP transcription factor 17 [Jatropha curcas]	LR031873	123	3.10E-54	Brassica oleracea HDEM genome, scaffold: C4	PF06005//PF03131//PF01166//PF07716//PF00170//PF10473	Cell division protein ZapB//bZIP Maf transcription factor//TSC-22/dip/bun family//Basic region leucine zipper//bZIP transcription factor//Leucine-rich repeats of kinetochore protein Cenp-F/LEK1	GO:0043093//GO:0006355//GO:0006357//GO:0090529	--	--
Cluster-2623.17701-2F	C2C2-GATA	C2C2->C2C2-GATA	Cluster-2623.17701	2951	XP_023897364.1	767	2.50E-78	GATA transcription factor 8-like [Quercus suber]	XM_016021729	120	6.80E-53	PREDICTED: Ziziphus jujuba GATA transcription factor 8-like (LOC107413708), mRNA	PF00320	GATA zinc finger	GO:0006355	--	--
Cluster-2623.17704-1F	TRAF	TRAF	Cluster-2623.17704	6701	XP_024043847.1	571	3.00E-55	BTB/POZ and MATH domain-containing protein 2 isoform X2 [Citrus clementina]	XM_019308972	147	1.52E-67	PREDICTED: Ipomoea nil BTB/POZ and MATH domain-containing protein 2-like (LOC109160695), mRNA	PF00917//PF07714//PF00651//PF00069	MATH domain//Protein tyrosine and serine/threonine kinase//BTB/POZ domain//Protein kinase domain	GO:0006468	--	--
Cluster-2623.17712-2F	LIM	LIM	Cluster-2623.17712	3461	XP_028117951.1	385	5.70E-34	LIM domain-containing protein WLIM1-like [Camellia sinensis]	XM_028262150	163	9.97E-77	PREDICTED: Camellia sinensis LIM domain-containing protein WLIM1-like (LOC114315550), mRNA	PF06467	MYM-type Zinc finger with FCS sequence motif	--	KOG1700	Regulatory protein MLP and related LIM proteins
Cluster-2623.17715-0F	NAC	NAC	Cluster-2623.17715	1948	KVH96555.1	465	1.70E-43	No apical meristem (NAM) protein [Cynara cardunculus var. scolymus]	KC775311	116	7.46E-51	Jatropha curcas NAC transcription factor 033 gene, complete cds	PF02365	No apical meristem (NAM) protein	GO:0006355	--	--
Cluster-2623.17715-1F	NAC	NAC	Cluster-2623.17715	1948	KVH96555.1	465	1.70E-43	No apical meristem (NAM) protein [Cynara cardunculus var. scolymus]	KC775311	116	7.46E-51	Jatropha curcas NAC transcription factor 033 gene, complete cds	PF02365	No apical meristem (NAM) protein	GO:0006355	--	--
Cluster-2623.17723-0F	NAC	NAC	Cluster-2623.17723	3459	EAY96181.1	181	2.60E-10	hypothetical protein OsI_18065 [Oryza sativa Indica Group]	--	--	--	--	PF02501//PF02365	Type II secretion system (T2SS), protein I//No apical meristem (NAM) protein	GO:0006355//GO:0015628	--	--
Cluster-2623.17744-1R	Tify	Tify	Cluster-2623.17744	2568	XP_002284855.1	761	1.10E-77	PREDICTED: protein TIFY 6B isoform X1 [Vitis vinifera]	XM_017375848	50	4.83E-14	PREDICTED: Daucus carota subsp. sativus protein TIFY 6A-like (LOC108205779), mRNA	PF05024	N-acetylglucosaminyl transferase component (Gpi1)	GO:0006506	--	--
Cluster-2623.1776-2R	HMG	HMG	Cluster-2623.1776	2744	EWM23164.1	186	5.40E-11	fact complex subunit ssrp1 [Nannochloropsis gaditana]	XM_018533461	1967	0	Alternaria alternata hypothetical protein mRNA	PF00536//PF07647	SAM domain (Sterile alpha motif)//SAM domain (Sterile alpha motif)	--	KOG0381	HMG box-containing protein
Cluster-2623.17768-1F	C2H2	C2H2	Cluster-2623.17768	1459	XP_021893395.1	1049	2.40E-111	zinc finger AN1 and C2H2 domain-containing stress-associated protein 13 [Carica papaya]	XM_022037703	171	1.48E-81	PREDICTED: Carica papaya zinc finger AN1 and C2H2 domain-containing stress-associated protein 13 (LOC110811274), mRNA	PF14369//PF01428	zinc-ribbon//AN1-like Zinc finger	--	KOG3183	Predicted Zn-finger protein
Cluster-2623.17805-0R	WRKY	WRKY	Cluster-2623.17805	3839	XP_010270167.1	634	8.50E-63	PREDICTED: probable WRKY transcription factor 20 [Nelumbo nucifera]	MN335854	223	4.90E-110	Santalum album WRKY transcription factor 44 mRNA, complete cds	PF03106	WRKY DNA -binding domain	GO:0006355	--	--
Cluster-2623.17805-2R	WRKY	WRKY	Cluster-2623.17805	3839	XP_010270167.1	634	8.50E-63	PREDICTED: probable WRKY transcription factor 20 [Nelumbo nucifera]	MN335854	223	4.90E-110	Santalum album WRKY transcription factor 44 mRNA, complete cds	PF03106	WRKY DNA -binding domain	GO:0006355	--	--
Cluster-2623.17845-0F	MYB-related	MYB->MYB-related	Cluster-2623.17845	3004	CAN81229.1	564	8.70E-55	hypothetical protein VITISV_033664 [Vitis vinifera]	XM_024343055	94	1.97E-38	PREDICTED: Rosa chinensis transcription factor DIVARICATA-like (LOC112202136), mRNA	--	--	--	--	--
Cluster-2623.17845-2F	MYB-related	MYB->MYB-related	Cluster-2623.17845	3004	CAN81229.1	564	8.70E-55	hypothetical protein VITISV_033664 [Vitis vinifera]	XM_024343055	94	1.97E-38	PREDICTED: Rosa chinensis transcription factor DIVARICATA-like (LOC112202136), mRNA	--	--	--	--	--
Cluster-2623.17847-0R	PHD	PHD	Cluster-2623.17847	4164	KRH53485.1	3347	0.00E+00	hypothetical protein GLYMA_06G127800 [Glycine max]	XM_028223239	668	0	PREDICTED: Camellia sinensis histone-lysine N-methyltransferase ATX4-like (LOC114280828), transcript variant X3, mRNA	PF00856//PF01342	SET domain//SAND domain	--	--	--
Cluster-2623.17855-0F	bZIP	bZIP	Cluster-2623.17855	1599	OVA02535.1	523	2.60E-50	Basic-leucine zipper domain [Macleaya cordata]	XM_021981682	41	3.00E-09	PREDICTED: Spinacia oleracea bZIP transcription factor 53 (LOC110777068), mRNA	PF04912//PF17098//PF01166//PF06156//PF02895//PF06005//PF03131//PF00170//PF07716	Dynamitin//WTAP/Mum2p family//TSC-22/dip/bun family//Initiation control protein YabA//Signal transducing histidine kinase, homodimeric domain//Cell division protein ZapB//bZIP Maf transcription factor//bZIP transcription factor//Basic region leucine zipper	GO:0006357//GO:0043093//GO:0000381//GO:0007017//GO:0006260//GO:0006935//GO:0006355//GO:0016310//GO:0000160//GO:0080009//GO:0090529	--	--
Cluster-2623.17866-1F	MYB-related	MYB->MYB-related	Cluster-2623.17866	10513	XP_010644644.1	3571	0.00E+00	PREDICTED: proteasome activator subunit 4 [Vitis vinifera]	XM_010646342	973	0	PREDICTED: Vitis vinifera proteasome activator subunit 4 (LOC100263530), mRNA	PF04566//PF02985	RNA polymerase Rpb2, domain 4//HEAT repeat	GO:0006351//GO:0006206//GO:0006144	--	--
Cluster-2623.17888-2R	E2F-DP	E2F-DP	Cluster-2623.17888	4473	XP_002272473.1	1538	1.50E-167	PREDICTED: transcription factor E2FB [Vitis vinifera]	XM_021836913	246	9.37E-123	PREDICTED: Hevea brasiliensis transcription factor E2FB-like (LOC110673738), transcript variant X2, mRNA	PF04901//PF16421//PF02319	Receptor activity modifying family//E2F transcription factor CC-MB domain//E2F/DP family winged-helix DNA-binding domain	GO:0006355//GO:0008277//GO:0006886//GO:0007165	KOG2577	Transcription factor E2F/dimerization partner (TDP)
Cluster-2623.17893-0R	HMG	HMG	Cluster-2623.17893	5648	XP_028083025.1	1144	9.10E-122	disease resistance protein RPP13-like [Camellia sinensis]	--	--	--	--	PF06524//PF09184//PF03266//PF00005//PF02535//PF01637//PF00931	NOA36 protein//PPP4R2//NTPase//ABC transporter//ZIP Zinc transporter//ATPase domain predominantly from Archaea//NB-ARC domain	GO:0055085//GO:0030001	--	--
Cluster-2623.17967-0F	mTERF	mTERF	Cluster-2623.17967	3503	PIA39349.1	1816	6.70E-200	hypothetical protein AQUCO_02600063v1 [Aquilegia coerulea]	XM_024050368	481	0	PREDICTED: Quercus suber transcription termination factor MTERF4, chloroplastic-like (LOC112017913), transcript variant X2, mRNA	PF02536	mTERF	GO:0006355	--	--
Cluster-2623.17982-0F	SET	SET	Cluster-2623.17982	4366	XP_011044265.1	1072	1.60E-113	PREDICTED: histone-lysine N-methyltransferase ASHH1 [Populus euphratica]	XM_010252148	319	2.40E-163	PREDICTED: Nelumbo nucifera histone-lysine N-methyltransferase ASHH1 (LOC104592685), transcript variant X3, mRNA	PF00856//PF17907//PF09802	SET domain//AWS domain//Preprotein translocase subunit Sec66	GO:0006554//GO:0031204//GO:0006479	KOG4442	Clathrin coat binding protein/Huntingtin interacting protein HIP1, involved in regulation of endocytosis
Cluster-2623.18006-1F	CSD	CSD	Cluster-2623.18006	1239	XP_019177460.1	304	5.00E-25	PREDICTED: cold shock domain-containing protein 3-like [Ipomoea nil]	--	--	--	--	PF00313//PF00098	'Cold-shock' DNA-binding domain//Zinc knuckle	--	KOG4400	E3 ubiquitin ligase interacting with arginine methyltransferase
Cluster-2623.18073-1R	C2H2	C2H2	Cluster-2623.18073	2718	XP_021973189.1	896	2.50E-93	zinc finger protein JACKDAW isoform X1 [Helianthus annuus]	XM_024172952	272	1.99E-137	PREDICTED: Morus notabilis protein indeterminate-domain 9 (LOC21407149), transcript variant X2, mRNA	PF01200//PF07975//PF01155//PF02892	Ribosomal protein S28e//TFIIH C1-like domain//Hydrogenase/urease nickel incorporation, metallochaperone, hypA//BED zinc finger	GO:0051604//GO:0006281//GO:0042254//GO:0006412	--	--
Cluster-2623.18080-0F	Others	Others	Cluster-2623.18080	3799	XP_003634174.1	1230	6.50E-132	PREDICTED: two-component response regulator-like APRR5 isoform X1 [Vitis vinifera]	XM_007136373	236	2.88E-117	Phaseolus vulgaris hypothetical protein (PHAVU_009G045000g) mRNA, complete cds	PF02045//PF00072//PF04220//PF02691//PF06203	CCAAT-binding transcription factor (CBF-B/NF-YA) subunit B//Response regulator receiver domain//Der GTPase activator (YihI)//Vacuolating cyotoxin//CCT motif	GO:0006355//GO:0000160	--	--
Cluster-2623.18080-1F	Others	Others	Cluster-2623.18080	3799	XP_003634174.1	1230	6.50E-132	PREDICTED: two-component response regulator-like APRR5 isoform X1 [Vitis vinifera]	XM_007136373	236	2.88E-117	Phaseolus vulgaris hypothetical protein (PHAVU_009G045000g) mRNA, complete cds	PF02045//PF00072//PF04220//PF02691//PF06203	CCAAT-binding transcription factor (CBF-B/NF-YA) subunit B//Response regulator receiver domain//Der GTPase activator (YihI)//Vacuolating cyotoxin//CCT motif	GO:0006355//GO:0000160	--	--
Cluster-2623.18081-0F	bHLH	bHLH	Cluster-2623.18081	5434	RVW79523.1	990	6.30E-104	Transcription factor bHLH91 [Vitis vinifera]	--	--	--	--	PF00010	Helix-loop-helix DNA-binding domain	--	--	--
Cluster-2623.18091-0F	C3H	C3H	Cluster-2623.18091	1960	--	--	--	--	--	--	--	--	PF00642	Zinc finger C-x8-C-x5-C-x3-H type (and similar)	--	--	--
Cluster-2623.18145-2R	AP2/ERF-RAV	AP2/ERF->AP2/ERF-RAV	Cluster-2623.18145	1978	PON87052.1	968	8.10E-102	AP2/ERF transcription factor [Trema orientale]	XM_010925151	148	1.23E-68	PREDICTED: Elaeis guineensis AP2/ERF and B3 domain-containing transcription factor RAV1 (LOC105046537), mRNA	PF03754//PF02362//PF00847	B3 domain-containing protein At2g31720-like//B3 DNA binding domain//AP2 domain	GO:0006355	--	--
Cluster-2623.18174-0F	MADS-MIKC	MADS->MADS-MIKC	Cluster-2623.18174	3573	XP_010661605.1	1369	4.70E-148	PREDICTED: probable fructokinase-7 isoform X1 [Vitis vinifera]	XM_010257293	323	1.17E-165	PREDICTED: Nelumbo nucifera probable fructokinase-7 (LOC104596223), mRNA	PF05615//PF03938//PF07851//PF01486//PF00170//PF06009//PF00319//PF05837	Tho complex subunit 7//Outer membrane protein (OmpH-like)//TMPIT-like protein//K-box region//bZIP transcription factor//Laminin Domain II//SRF-type transcription factor (DNA-binding and dimerisation domain)//Centromere protein H (CENP-H)	GO:0006355//GO:0006397//GO:0051382//GO:0007155	--	--
Cluster-2623.18182-1F	MYB-related	MYB->MYB-related	Cluster-2623.18182	3982	PON36586.1	2994	0.00E+00	Protein LIN-9/Protein ALWAYS EARLY [Parasponia andersonii]	XM_011025335	235	1.09E-116	PREDICTED: Populus euphratica protein ALWAYS EARLY 2-like (LOC105125051), transcript variant X2, mRNA	--	--	--	--	--
Cluster-2623.18197-0R	AUX/IAA	AUX/IAA	Cluster-2623.18197	1747	GAV69593.1	411	2.80E-37	AUX_IAA domain-containing protein [Cephalotus follicularis]	XM_031523610	79	2.47E-30	PREDICTED: Punica granatum auxin-induced protein 22D-like (LOC116194724), mRNA	--	--	--	--	--
Cluster-2623.18197-2R	AUX/IAA	AUX/IAA	Cluster-2623.18197	1747	GAV69593.1	411	2.80E-37	AUX_IAA domain-containing protein [Cephalotus follicularis]	XM_031523610	79	2.47E-30	PREDICTED: Punica granatum auxin-induced protein 22D-like (LOC116194724), mRNA	--	--	--	--	--
Cluster-2623.18209-1R	MADS-M-type	MADS->MADS-M-type	Cluster-2623.18209	1566	XP_027097746.1	361	1.60E-31	agamous-like MADS-box protein AGL27 [Coffea arabica]	--	--	--	--	PF00319//PF01486	SRF-type transcription factor (DNA-binding and dimerisation domain)//K-box region	GO:0006355	--	--
Cluster-2623.18226-2F	SWI/SNF-BAF60b	SWI/SNF-BAF60b	Cluster-2623.18226	3730	RVX06723.1	2063	1.60E-228	SWI/SNF complex component SNF12-like [Vitis vinifera]	AM440955	492	0	Vitis vinifera contig VV78X055416.4, whole genome shotgun sequence	--	--	--	KOG2570	SWI/SNF transcription activation complex subunit
Cluster-2623.18265-1R	WRKY	WRKY	Cluster-2623.18265	3360	XP_021818372.1	1787	1.50E-196	probable WRKY transcription factor 2 [Prunus avium]	MN335822	552	0	Santalum album WRKY transcription factor 12 mRNA, complete cds	PF03106	WRKY DNA -binding domain	GO:0006355	--	--
Cluster-2623.1828-1R	bHLH	bHLH	Cluster-2623.1828	3011	XP_023876670.1	1193	1.00E-127	sterol regulatory element-binding protein 1-like [Quercus suber]	XM_018536307	3002	0	Alternaria alternata hypothetical protein mRNA	PF00530//PF09427//PF00010	Scavenger receptor cysteine-rich domain//Domain of unknown function (DUF2014)//Helix-loop-helix DNA-binding domain	GO:0032933//GO:0007165//GO:0045944	KOG2588	Predicted DNA-binding protein
Cluster-2623.18315-0F	NF-YB	NF-Y->NF-YB	Cluster-2623.18315	2850	XP_002531012.1	637	2.80E-63	nuclear transcription factor Y subunit B-3 [Ricinus communis]	CP025645	246	5.94E-123	Ipomoea trifida cultivar NCNSP0306 chromosome 2	PF00125	Core histone H2A/H2B/H3/H4	--	--	--
Cluster-2623.18342-2R	C2H2	C2H2	Cluster-2623.18342	1661	XP_006338944.1	435	4.40E-40	PREDICTED: histone deacetylase HDT1-like [Solanum tuberosum]	--	--	--	--	PF04931//PF04499//PF04147//PF02724	DNA polymerase phi//SIT4 phosphatase-associated protein//Nop14-like family//CDC45-like protein	GO:0006355//GO:0043666//GO:0006270	--	--
Cluster-2623.18361-0F	HB-HD-ZIP	HB->HB-HD-ZIP	Cluster-2623.18361	7376	RVW97328.1	2658	3.30E-297	Homeobox-leucine zipper protein REVOLUTA [Vitis vinifera]	XM_028229985	465	0	PREDICTED: Camellia sinensis homeobox-leucine zipper protein REVOLUTA-like (LOC114286774), transcript variant X2, mRNA	PF01852//PF09119//PF05920//PF19704//PF07765//PF02064//PF00046//PF01754//PF02245//PF00013//PF00170	START domain//SicP binding//Homeobox KN domain//DNA-PKcs, CC5//KIP1-like protein//MAS20 protein import receptor//Homeodomain//A20-like zinc finger//Methylpurine-DNA glycosylase (MPG)//KH domain//bZIP transcription factor	GO:0006605//GO:0006303//GO:0006886//GO:0006284//GO:0006355	--	--
Cluster-2623.18366-2F	GeBP	GeBP	Cluster-2623.18366	1167	PPS09672.1	183	5.10E-11	hypothetical protein GOBAR_AA10975 [Gossypium barbadense]	--	--	--	--	PF10486//PF00487//PF06213//PF09726//PF06459//PF05132//PF04921//PF03286//PF01080//PF02724//PF04504	Phosphoinositide 3-kinase gamma adapter protein p101 subunit//Fatty acid desaturase//Cobalamin biosynthesis protein CobT//Macoilin family//Ryanodine Receptor TM 4-6//RNA polymerase III RPC4//XAP5, circadian clock regulator//Pox virus Ag35 surface protein//Presenilin//CDC45-like protein//Protein of unknown function, DUF573	GO:0006874//GO:0006816//GO:0006270//GO:0009236//GO:0016485//GO:0006629//GO:0023041//GO:0006355//GO:0006383	--	--
Cluster-2623.18387-1R	bHLH	bHLH	Cluster-2623.18387	1820	XP_007051457.2	750	1.40E-76	PREDICTED: transcription factor bHLH14 [Theobroma cacao]	XM_010942643	105	9.07E-45	PREDICTED: Elaeis guineensis transcription factor MYC4-like (LOC105059368), mRNA	PF02702//PF07392//PF00010	Osmosensitive K+ channel His kinase sensor domain//Cyclin-dependent kinase inhibitor 2a p19Arf N-terminus//Helix-loop-helix DNA-binding domain	GO:0006915//GO:0016310//GO:0008285//GO:0000160//GO:0051726	--	--
Cluster-2623.18389-1F	NAC	NAC	Cluster-2623.18389	4009	PSR99707.1	245	1.10E-17	NAC domain-containing protein [Actinidia chinensis var. chinensis]	--	--	--	--	PF02365	No apical meristem (NAM) protein	GO:0006355	--	--
Cluster-2623.18403-2R	MADS-M-type	MADS->MADS-M-type	Cluster-2623.18403	3950	XP_009339094.1	693	1.30E-69	PREDICTED: chlorophyll a-b binding protein P4, chloroplastic [Pyrus x bretschneideri]	XM_021964943	216	3.93E-106	PREDICTED: Prunus avium chlorophyll a-b binding protein P4, chloroplastic (LOC110762328), mRNA	PF00319	SRF-type transcription factor (DNA-binding and dimerisation domain)	--	--	--
Cluster-2623.18411-0R	LUG	LUG	Cluster-2623.18411	4293	XP_021830599.1	2804	0.00E+00	transcriptional corepressor LEUNIG_HOMOLOG-like isoform X1 [Prunus avium]	XM_010654201	914	0	PREDICTED: Vitis vinifera transcriptional corepressor LEUNIG_HOMOLOG (LOC100255105), transcript variant X3, mRNA	PF00400//PF19047//PF08513//PF04053	WD domain, G-beta repeat//HOOK domain//LisH//Coatomer WD associated region	GO:0030705//GO:0006886//GO:0016192	--	--
Cluster-2623.18425-1R	C3H	C3H	Cluster-2623.18425	3349	XP_023891309.1	1312	1.80E-141	putative RING-type E3 ubiquitin transferase C3H69 isoform X1 [Quercus suber]	XM_028258178	267	1.48E-134	PREDICTED: Camellia sinensis putative RING-type E3 ubiquitin transferase C3H69 (LOC114312016), transcript variant X7, mRNA	PF00642//PF12678//PF00097	Zinc finger C-x8-C-x5-C-x3-H type (and similar)//RING-H2 zinc finger domain//Zinc finger, C3HC4 type (RING finger)	--	KOG1039	Predicted E3 ubiquitin ligase
Cluster-2623.18426-0R	Others	Others	Cluster-2623.18426	5402	XP_002281776.1	976	2.60E-102	PREDICTED: two-component response regulator-like PRR37 isoform X2 [Vitis vinifera]	XM_021810457	169	7.22E-80	PREDICTED: Hevea brasiliensis two-component response regulator-like PRR73 (LOC110654455), transcript variant X8, mRNA	PF06203//PF10588//PF05191//PF12326//PF05393//PF09726//PF00072	CCT motif//NADH-ubiquinone oxidoreductase-G iron-sulfur binding region//Adenylate kinase, active site lid//N-glycosylation protein//Human adenovirus early E3A glycoprotein//Macoilin family//Response regulator receiver domain	GO:0034599//GO:0023041//GO:0046034//GO:0006144//GO:0000160	--	--
Cluster-2623.18426-1R	Others	Others	Cluster-2623.18426	5402	XP_002281776.1	976	2.60E-102	PREDICTED: two-component response regulator-like PRR37 isoform X2 [Vitis vinifera]	XM_021810457	169	7.22E-80	PREDICTED: Hevea brasiliensis two-component response regulator-like PRR73 (LOC110654455), transcript variant X8, mRNA	PF06203//PF10588//PF05191//PF12326//PF05393//PF09726//PF00072	CCT motif//NADH-ubiquinone oxidoreductase-G iron-sulfur binding region//Adenylate kinase, active site lid//N-glycosylation protein//Human adenovirus early E3A glycoprotein//Macoilin family//Response regulator receiver domain	GO:0034599//GO:0023041//GO:0046034//GO:0006144//GO:0000160	--	--
Cluster-2623.18452-0F	SNF2	SNF2	Cluster-2623.18452	5170	XP_028072873.1	2927	0.00E+00	helicase-like transcription factor CHR28 isoform X1 [Camellia sinensis]	XM_012213184	450	0	PREDICTED: Jatropha curcas helicase-like transcription factor CHR28 (LOC105631165), transcript variant X3, mRNA	PF00176//PF04851//PF00097//PF12678	SNF2-related domain//Type III restriction enzyme, res subunit//Zinc finger, C3HC4 type (RING finger)//RING-H2 zinc finger domain	--	--	--
Cluster-2623.18460-2R	mTERF	mTERF	Cluster-2623.18460	2680	PON48343.1	1148	1.50E-122	Mitochodrial transcription termination factor [Trema orientale]	XM_021780477	154	7.75E-72	PREDICTED: Hevea brasiliensis transcription termination factor MTERF6, chloroplastic/mitochondrial (LOC110632303), transcript variant X2, mRNA	PF02536//PF18927//PF06257	mTERF//Glycosyl-4,4'-diaponeurosporenoate acyltransferase//Biofilm formation stimulator VEG	GO:0006355	--	--
Cluster-2623.18529-0R	GRAS	GRAS	Cluster-2623.18529	4139	OAY57863.1	1480	7.30E-161	hypothetical protein MANES_02G130900 [Manihot esculenta]	XM_018994920	182	3.28E-87	PREDICTED: Juglans regia scarecrow-like protein 14 (LOC109013011), mRNA	--	--	--	--	--
Cluster-2623.18547-1R	MYB-related	MYB->MYB-related	Cluster-2623.18547	2172	PSS07830.1	295	9.80E-24	Transcription factor MYB1R1 like, partial [Actinidia chinensis var. chinensis]	EU916945	142	2.94E-65	Corylus avellana clone K79-28-11 microsatellite sequences	--	--	--	--	--
Cluster-2623.18562-1F	PHD	PHD	Cluster-2623.18562	11181	XP_010660927.1	5432	0.00E+00	PREDICTED: methyl-CpG-binding domain-containing protein 9 isoform X1 [Vitis vinifera]	XM_016023742	501	0	PREDICTED: Ziziphus jujuba methyl-CpG-binding domain-containing protein 9 (LOC107415421), mRNA	PF00170//PF00439//PF02183//PF05964//PF10723//PF00046//PF01429//PF05920//PF05965	bZIP transcription factor//Bromodomain//Homeobox associated leucine zipper//F/Y-rich N-terminus//Replication regulatory protein RepB//Homeodomain//Methyl-CpG binding domain//Homeobox KN domain//F/Y rich C-terminus	GO:0006355//GO:0006276	--	--
Cluster-2623.18562-1R	HB-HD-ZIP	HB->HB-HD-ZIP	Cluster-2623.18562	11181	XP_010660927.1	5432	0.00E+00	PREDICTED: methyl-CpG-binding domain-containing protein 9 isoform X1 [Vitis vinifera]	XM_016023742	501	0	PREDICTED: Ziziphus jujuba methyl-CpG-binding domain-containing protein 9 (LOC107415421), mRNA	PF00170//PF00439//PF02183//PF05964//PF10723//PF00046//PF01429//PF05920//PF05965	bZIP transcription factor//Bromodomain//Homeobox associated leucine zipper//F/Y-rich N-terminus//Replication regulatory protein RepB//Homeodomain//Methyl-CpG binding domain//Homeobox KN domain//F/Y rich C-terminus	GO:0006355//GO:0006276	--	--
Cluster-2623.18578-1R	HB-other	HB->HB-other	Cluster-2623.18578	8614	KMZ73487.1	2822	0.00E+00	putative Homeobox protein [Zostera marina]	XM_028265596	739	0	PREDICTED: Camellia sinensis homeobox-DDT domain protein RLT2 (LOC114318659), transcript variant X2, mRNA	PF07947//PF00046//PF05920//PF10034//PF05066	YhhN family//Homeodomain//Homeobox KN domain//Q-cell neuroblast polarisation//HB1, ASXL, restriction endonuclease HTH domain	GO:0006355	--	--
Cluster-2623.18583-2R	TRAF	TRAF	Cluster-2623.18583	5440	XP_015885781.1	870	5.20E-90	BTB/POZ domain-containing protein At4g08455 [Ziziphus jujuba]	XM_019319430	201	1.18E-97	PREDICTED: Ipomoea nil BTB/POZ domain-containing protein At4g08455-like (LOC109170351), mRNA	PF01155//PF03910//PF00651//PF06524//PF06936//PF00986	Hydrogenase/urease nickel incorporation, metallochaperone, hypA//Adenovirus minor core protein PV//BTB/POZ domain//NOA36 protein//Selenoprotein S (SelS)//DNA gyrase B subunit, carboxyl terminus	GO:0051604//GO:0006886//GO:0006265	KOG1987	Speckle-type POZ protein SPOP and related proteins with TRAF, MATH and BTB/POZ domains
Cluster-2623.18591-2F	GRAS	GRAS	Cluster-2623.18591	1837	XP_010256895.1	1368	3.10E-148	PREDICTED: scarecrow-like protein 9 [Nelumbo nucifera]	XM_018994920	210	3.91E-103	PREDICTED: Juglans regia scarecrow-like protein 14 (LOC109013011), mRNA	--	--	--	--	--
Cluster-2623.18598-0F	Tify	Tify	Cluster-2623.18598	4458	XP_017602796.1	1277	2.70E-137	PREDICTED: peroxisomal (S)-2-hydroxy-acid oxidase [Gossypium arboreum]	XM_021438189	449	0	PREDICTED: Herrania umbratica peroxisomal (S)-2-hydroxy-acid oxidase (LOC110423813), transcript variant X4, mRNA	PF01070	FMN-dependent dehydrogenase	--	KOG0538	Glycolate oxidase
Cluster-2623.18686-0F	B3	B3->B3	Cluster-2623.18686	7066	PON70962.1	1493	3.90E-162	Zinc finger-type transcription factor, partial [Parasponia andersonii]	XM_028201014	200	5.53E-97	PREDICTED: Camellia sinensis B3 domain-containing protein Os07g0563300-like (LOC114260834), transcript variant X2, mRNA	PF02362//PF07496//PF03854//PF06220	B3 DNA binding domain//CW-type Zinc Finger//P-11 zinc finger//U1 zinc finger	--	--	--
Cluster-2623.18691-1R	Others	Others	Cluster-2623.18691	1385	PSS30183.1	502	6.20E-48	Zinc finger protein like [Actinidia chinensis var. chinensis]	XR_003640454	61	1.98E-20	PREDICTED: Camellia sinensis uncharacterized LOC114294430 (LOC114294430), ncRNA	PF07174//PF06203	Fibronectin-attachment protein (FAP)//CCT motif	--	--	--
Cluster-2623.18721-1R	FAR1	FAR1	Cluster-2623.18721	3172	RVW92080.1	2641	1.30E-295	Protein FAR1-related sequence 8 [Vitis vinifera]	XM_031394192	566	0	PREDICTED: Pistacia vera protein FAR1-RELATED SEQUENCE 8-like (LOC116107918), mRNA	PF04434//PF00872	SWIM zinc finger//Transposase, Mutator family	GO:0006313	--	--
Cluster-2623.18738-1F	bHLH	bHLH	Cluster-2623.18738	2985	XP_021281869.1	970	7.20E-102	transcription factor EGL1 isoform X1 [Herrania umbratica]	XM_024597459	158	5.17E-74	PREDICTED: Populus trichocarpa transcription factor EGL1 (LOC7465866), transcript variant X4, mRNA	PF00010	Helix-loop-helix DNA-binding domain	--	--	--
Cluster-2623.18739-0F	WRKY	WRKY	Cluster-2623.18739	2243	XP_002272407.1	514	4.10E-49	PREDICTED: probable WRKY transcription factor 20 isoform X1 [Vitis vinifera]	MN335846	122	3.98E-54	Santalum album WRKY transcription factor 36 mRNA, complete cds	PF03106	WRKY DNA -binding domain	GO:0006355	--	--
Cluster-2623.18739-1F	WRKY	WRKY	Cluster-2623.18739	2243	XP_002272407.1	514	4.10E-49	PREDICTED: probable WRKY transcription factor 20 isoform X1 [Vitis vinifera]	MN335846	122	3.98E-54	Santalum album WRKY transcription factor 36 mRNA, complete cds	PF03106	WRKY DNA -binding domain	GO:0006355	--	--
Cluster-2623.18741-0R	C2H2	C2H2	Cluster-2623.18741	2957	EEF34962.1	788	9.10E-81	nucleic acid binding protein, putative [Ricinus communis]	XM_019338861	279	2.79E-141	PREDICTED: Ipomoea nil protein indeterminate-domain 7-like (LOC109188263), transcript variant X5, mRNA	PF02892//PF04810//PF07975	BED zinc finger//Sec23/Sec24 zinc finger//TFIIH C1-like domain	GO:0006886//GO:0006888//GO:0006281	--	--
Cluster-2623.18742-1R	Jumonji	Jumonji	Cluster-2623.18742	3194	XP_023879031.1	952	9.40E-100	jmjC domain-containing protein 4 [Quercus suber]	XM_031082589	245	2.40E-122	PREDICTED: Quercus lobata 2-oxoglutarate and iron-dependent oxygenase JMJD4 (LOC115963549), transcript variant X1, mRNA	PF02837//PF14659	Glycosyl hydrolases family 2, sugar binding domain//Phage integrase, N-terminal SAM-like domain	GO:0015074//GO:0005975	KOG2131	Uncharacterized conserved protein, contains JmjC domain
Cluster-2623.1877-1F	MYB	MYB->MYB	Cluster-2623.1877	1594	XP_023881628.1	1558	2.50E-170	pre-mRNA-splicing factor cef1-like [Quercus suber]	XM_018535591	1579	0	Alternaria alternata hypothetical protein mRNA	--	--	--	KOG0050	mRNA splicing protein CDC5 (Myb superfamily)
Cluster-2623.18786-0R	MYB-related	MYB->MYB-related	Cluster-2623.18786	1647	KVH97760.1	309	1.80E-25	Homeodomain-like protein, partial [Cynara cardunculus var. scolymus]	XM_028374500	114	8.14E-50	PREDICTED: Glycine soja transcription factor MYB1R1-like (LOC114410510), mRNA	--	--	--	--	--
Cluster-2623.18789-1F	bZIP	bZIP	Cluster-2623.18789	6830	XP_017607336.1	852	8.00E-88	PREDICTED: proline-rich receptor-like protein kinase PERK8 [Gossypium arboreum]	XM_004514355	155	5.54E-72	PREDICTED: Cicer arietinum proline-rich receptor-like protein kinase PERK8 (LOC101491744), mRNA	PF00069//PF03131//PF07714//PF00170//PF14991//PF07716	Protein kinase domain//bZIP Maf transcription factor//Protein tyrosine and serine/threonine kinase//bZIP transcription factor//Protein melan-A//Basic region leucine zipper	GO:0006355//GO:0006468	--	--
Cluster-2623.18796-1R	HB-HD-ZIP	HB->HB-HD-ZIP	Cluster-2623.18796	5267	XP_002284502.1	1141	1.90E-121	PREDICTED: homeobox-leucine zipper protein GLABRA 2 [Vitis vinifera]	XM_002284466	274	3.01E-138	PREDICTED: Vitis vinifera homeobox-leucine zipper protein GLABRA 2 (LOC100256623), mRNA	PF03245//PF08961//PF06156//PF00170//PF07716//PF06005//PF02183//PF00366//PF05920//PF01852//PF00046//PF07989	Bacteriophage Rz lysis protein//Nuclear receptor-binding factor 2, autophagy regulator//Initiation control protein YabA//bZIP transcription factor//Basic region leucine zipper//Cell division protein ZapB//Homeobox associated leucine zipper//Ribosomal protein S17//Homeobox KN domain//START domain//Homeodomain//Centrosomin N-terminal motif 1	GO:0006260//GO:0019835//GO:0043093//GO:0019076//GO:0090529//GO:0042254//GO:0006914//GO:0006412//GO:0006355	--	--
Cluster-2623.18813-2F	Others	Others	Cluster-2623.18813	4336	XP_019074767.1	3255	0.00E+00	PREDICTED: histidine kinase 5 [Vitis vinifera]	XM_021949601	537	0	PREDICTED: Prunus avium histidine kinase 5 (LOC110749490), mRNA	PF00280//PF00072//PF00512	Potato inhibitor I family//Response regulator receiver domain//His Kinase A (phospho-acceptor) domain	GO:0009611//GO:0016310//GO:0007165//GO:0000160	KOG0519	Sensory transduction histidine kinase
Cluster-2623.18826-0F	NF-YB	NF-Y->NF-YB	Cluster-2623.18826	4204	RYR03323.1	578	2.90E-56	hypothetical protein Ahy_B06g082206 isoform D [Arachis hypogaea]	XR_733834	183	9.25E-88	PREDICTED: Nelumbo nucifera nuclear transcription factor Y subunit B-1-like (LOC104588670), transcript variant X3, misc_RNA	PF00125//PF08114	Core histone H2A/H2B/H3/H4//ATPase proteolipid family	GO:0050790	--	--
Cluster-2623.18830-2F	C2C2-Dof	C2C2->C2C2-Dof	Cluster-2623.18830	1255	XP_024932646.1	510	6.60E-49	dof zinc finger protein DOF1.1-like [Ziziphus jujuba]	XM_012997614	87	6.29E-35	PREDICTED: Erythranthe guttatus dof zinc finger protein DOF1.1-like (LOC105972637), mRNA	PF02701//PF00393	Dof domain, zinc finger//6-phosphogluconate dehydrogenase, C-terminal domain	GO:0006355//GO:0006098//GO:0019521	--	--
Cluster-2623.18844-2R	CAMTA	CAMTA	Cluster-2623.18844	7738	PSR97909.1	714	9.10E-72	Calmodulin-binding transcription activator 5 like [Actinidia chinensis var. chinensis]	XM_016044521	184	4.75E-88	PREDICTED: Ziziphus jujuba calmodulin-binding transcription activator 5 (LOC107433255), transcript variant X2, mRNA	PF13606//PF13857//PF00503//PF03859//PF00023//PF00612//PF00025//PF12796//PF13637	Ankyrin repeat//Ankyrin repeats (many copies)//G-protein alpha subunit//CG-1 domain//Ankyrin repeat//IQ calmodulin-binding motif//ADP-ribosylation factor family//Ankyrin repeats (3 copies)//Ankyrin repeats (many copies)	GO:0007186	--	--
Cluster-2623.18861-2R	SET	SET	Cluster-2623.18861	10089	XP_008802018.1	909	2.90E-94	uncharacterized protein LOC103715982 isoform X2 [Phoenix dactylifera]	CP032249	161	3.79E-75	Gossypioides kirkii chromosome KI_07	PF05454//PF00856	Dystroglycan (Dystrophin-associated glycoprotein 1)//SET domain	--	--	--
Cluster-2623.18864-1R	OFP	OFP	Cluster-2623.18864	12529	XP_002268300.1	868	2.00E-89	PREDICTED: probable serine/threonine-protein kinase WNK4 [Vitis vinifera]	XM_028913000	143	4.77E-65	PREDICTED: Prosopis alba uncharacterized LOC114726413 (LOC114726413), transcript variant X4, mRNA	PF07714//PF04928//PF02941//PF00069//PF13724	Protein tyrosine and serine/threonine kinase//Poly(A) polymerase central domain//Ferredoxin thioredoxin reductase variable alpha chain//Protein kinase domain//DNA-binding domain	GO:0043631//GO:0015979//GO:0006468	--	--
Cluster-2623.18875-2F	STAT	STAT	Cluster-2623.18875	3083	XP_010644056.1	1970	8.20E-218	PREDICTED: uncharacterized protein LOC100260583 isoform X2 [Vitis vinifera]	--	--	--	--	--	--	--	--	--
Cluster-2623.18899-1F	C3H	C3H	Cluster-2623.18899	2858	XP_010654714.1	1258	2.80E-135	PREDICTED: zinc finger CCCH domain-containing protein 17 [Vitis vinifera]	XM_010068665	113	5.12E-49	PREDICTED: Eucalyptus grandis zinc finger CCCH domain-containing protein 17 (LOC104453987), mRNA	PF00642//PF01667	Zinc finger C-x8-C-x5-C-x3-H type (and similar)//Ribosomal protein S27	GO:0042254//GO:0006412	--	--
Cluster-2623.18939-0R	HB-HD-ZIP	HB->HB-HD-ZIP	Cluster-2623.18939	2485	XP_021287102.1	800	3.10E-82	homeobox-leucine zipper protein HAT5-like [Herrania umbratica]	AM483358	137	2.02E-62	Vitis vinifera contig VV78X174928.10, whole genome shotgun sequence	PF05920//PF06156//PF00046//PF00170//PF02183//PF06005	Homeobox KN domain//Initiation control protein YabA//Homeodomain//bZIP transcription factor//Homeobox associated leucine zipper//Cell division protein ZapB	GO:0090529//GO:0006260//GO:0043093//GO:0006355	--	--
Cluster-2623.18941-0F	SBP	SBP	Cluster-2623.18941	4643	XP_004134953.1	228	1.20E-15	PREDICTED: squamosa promoter-binding protein 1 [Cucumis sativus]	--	--	--	--	PF03110	SBP domain	--	--	--
Cluster-2623.18941-1F	SBP	SBP	Cluster-2623.18941	4643	XP_004134953.1	228	1.20E-15	PREDICTED: squamosa promoter-binding protein 1 [Cucumis sativus]	--	--	--	--	PF03110	SBP domain	--	--	--
Cluster-2623.18951-1R	WRKY	WRKY	Cluster-2623.18951	10243	OAY42600.1	484	5.60E-45	hypothetical protein MANES_08G001500 [Manihot esculenta]	XM_019399186	98	4.04E-40	PREDICTED: Nicotiana attenuata two-component response regulator-like APRR7 (LOC109233342), transcript variant X4, mRNA	PF01284//PF04197//PF00072	Membrane-associating domain//Birnavirus RNA dependent RNA polymerase (VP1), palm domain//Response regulator receiver domain	GO:0019079//GO:0000160//GO:0006144	--	--
Cluster-2623.18951-2R	WRKY	WRKY	Cluster-2623.18951	10243	OAY42600.1	484	5.60E-45	hypothetical protein MANES_08G001500 [Manihot esculenta]	XM_019399186	98	4.04E-40	PREDICTED: Nicotiana attenuata two-component response regulator-like APRR7 (LOC109233342), transcript variant X4, mRNA	PF01284//PF04197//PF00072	Membrane-associating domain//Birnavirus RNA dependent RNA polymerase (VP1), palm domain//Response regulator receiver domain	GO:0019079//GO:0000160//GO:0006144	--	--
Cluster-2623.19014-0F	B3-ARF	B3->B3-ARF	Cluster-2623.19014	5829	PQM42885.1	2362	5.50E-263	auxin response factor 6 [Prunus yedoensis var. nudiflora]	XM_002307538	723	0	PREDICTED: Populus trichocarpa auxin response factor 6 (LOC7464667), mRNA	PF02362//PF09726//PF03153//PF06507	B3 DNA binding domain//Macoilin family//Transcription factor IIA, alpha/beta subunit//Auxin response factor	GO:0023041//GO:0006355//GO:0009725//GO:0006367	--	--
Cluster-2623.1902-0F	NAC	NAC	Cluster-2623.1902	1372	XP_022719788.1	984	7.90E-104	NAC domain-containing protein 30 [Durio zibethinus]	XM_028365415	255	2.80E-128	PREDICTED: Glycine soja NAC domain-containing protein 30-like (LOC114402744), mRNA	PF02365	No apical meristem (NAM) protein	GO:0006355	--	--
Cluster-2623.19061-1F	Others	Others	Cluster-2623.19061	1466	XP_010247454.1	351	2.10E-30	PREDICTED: zinc finger protein HD1-like isoform X2 [Nelumbo nucifera]	XM_024162424	100	4.38E-42	PREDICTED: Morus notabilis zinc finger protein CONSTANS-LIKE 9 (LOC21385865), transcript variant X2, mRNA	PF00643	B-box zinc finger	--	--	--
Cluster-2623.19096-0F	PHD	PHD	Cluster-2623.19096	3785	XP_023875981.1	2299	7.20E-256	uncharacterized protein LOC111988423 isoform X2 [Quercus suber]	XM_019343952	70	5.45E-25	PREDICTED: Ipomoea nil uncharacterized LOC109193127 (LOC109193127), mRNA	PF01342	SAND domain	--	--	--
Cluster-2623.19111-0R	mTERF	mTERF	Cluster-2623.19111	1177	RVW89965.1	1117	2.60E-119	Transcription termination factor MTEF1, chloroplastic [Vitis vinifera]	XM_007211598	297	1.08E-151	PREDICTED: Prunus persica transcription termination factor MTEF1, chloroplastic (LOC18780427), mRNA	PF02536//PF04618	mTERF//HD-ZIP protein N terminus	GO:0006355	--	--
Cluster-2623.19127-1R	BBR-BPC	BBR-BPC	Cluster-2623.19127	3280	ACC64527.1	979	7.20E-103	GAGA-binding transcriptional activator BBR/BPC4-like [Vitis vinifera]	XM_007041947	146	2.66E-67	PREDICTED: Theobroma cacao protein BASIC PENTACYSTEINE4 (LOC18607675), mRNA	--	--	--	--	--
Cluster-2623.19132-1F	SNF2	SNF2	Cluster-2623.19132	8493	XP_010653739.1	3266	0.00E+00	PREDICTED: DNA helicase INO80 isoform X1 [Vitis vinifera]	XM_011049799	873	0	PREDICTED: Populus euphratica DNA helicase INO80 (LOC105142259), transcript variant X3, mRNA	PF00732//PF04851//PF00176//PF11496//PF13892	GMC oxidoreductase//Type III restriction enzyme, res subunit//SNF2-related domain//Class II histone deacetylase complex subunits 2 and 3//DNA-binding domain	GO:0016575	KOG0388	SNF2 family DNA-dependent ATPase
Cluster-2623.19137-2F	Jumonji	Jumonji	Cluster-2623.19137	4648	XP_010652383.1	1562	2.50E-170	PREDICTED: putative lysine-specific demethylase JMJ16 isoform X4 [Vitis vinifera]	XM_024051796	437	0	PREDICTED: Quercus suber probable arabinose 5-phosphate isomerase (LOC112019262), mRNA	PF13580//PF01380	SIS domain//SIS domain	GO:1901135	KOG1246	DNA-binding protein jumonji/RBP2/SMCY, contains JmjC domain
Cluster-2623.19148-0R	B3	B3->B3	Cluster-2623.19148	2531	XP_019072394.1	535	1.70E-51	PREDICTED: B3 domain-containing protein Os03g0120900 [Vitis vinifera]	XM_022822750	216	2.50E-106	PREDICTED: Setaria italica B3 domain-containing protein Os03g0120900 (LOC101784039), mRNA	PF05052//PF02362	MerE protein//B3 DNA binding domain	GO:0015694	--	--
Cluster-2623.19177-1F	TCP	TCP	Cluster-2623.19177	1674	OMO89641.1	516	1.80E-49	Transcription factor, TCP [Corchorus capsularis]	KY296323	80	6.58E-31	Hypoxis decumbens proliferation cell factor-like protein 5 (PCF-like5) mRNA, partial cds	--	--	--	--	--
Cluster-2623.19194-1F	C2C2-Dof	C2C2->C2C2-Dof	Cluster-2623.19194	3074	XP_023886570.1	1196	4.60E-128	cyclic dof factor 3 [Quercus suber]	XM_019402489	133	4.20E-60	PREDICTED: Nicotiana attenuata cyclic dof factor 3 (LOC109236323), mRNA	PF12589//PF02701	Methyltransferase involved in Williams-Beuren syndrome//Dof domain, zinc finger	GO:0000154//GO:0006396//GO:0070476//GO:0006355	--	--
Cluster-2623.19215-2F	C3H	C3H	Cluster-2623.19215	3217	OAY42433.1	2181	2.90E-242	hypothetical protein MANES_09G179700 [Manihot esculenta]	XM_016019270	559	0	PREDICTED: Ziziphus jujuba glucose-6-phosphate 1-dehydrogenase 4, chloroplastic (LOC107411652), transcript variant X1, mRNA	PF00479//PF03261//PF02781//PF00642	Glucose-6-phosphate dehydrogenase, NAD binding domain//Cyclin-dependent kinase 5 activator protein//Glucose-6-phosphate dehydrogenase, C-terminal domain//Zinc finger C-x8-C-x5-C-x3-H type (and similar)	GO:0006006//GO:0006098//GO:0006749	KOG0563	Glucose-6-phosphate 1-dehydrogenase
Cluster-2623.19263-0R	C2H2	C2H2	Cluster-2623.19263	2253	CBI32873.3	1131	1.20E-120	unnamed protein product, partial [Vitis vinifera]	XM_008388329	110	1.87E-47	PREDICTED: Malus domestica transcription factor IIIA-like (LOC103449046), transcript variant X3, mRNA	PF02892	BED zinc finger	--	KOG1721	FOG: Zn-finger
Cluster-2623.19263-1R	C2H2	C2H2	Cluster-2623.19263	2253	CBI32873.3	1131	1.20E-120	unnamed protein product, partial [Vitis vinifera]	XM_008388329	110	1.87E-47	PREDICTED: Malus domestica transcription factor IIIA-like (LOC103449046), transcript variant X3, mRNA	PF02892	BED zinc finger	--	KOG1721	FOG: Zn-finger
Cluster-2623.19263-2R	C2H2	C2H2	Cluster-2623.19263	2253	CBI32873.3	1131	1.20E-120	unnamed protein product, partial [Vitis vinifera]	XM_008388329	110	1.87E-47	PREDICTED: Malus domestica transcription factor IIIA-like (LOC103449046), transcript variant X3, mRNA	PF02892	BED zinc finger	--	KOG1721	FOG: Zn-finger
Cluster-2623.19303-1F	NAC	NAC	Cluster-2623.19303	1620	--	--	--	--	--	--	--	--	PF02365	No apical meristem (NAM) protein	GO:0006355	--	--
Cluster-2623.19325-0R	TCP	TCP	Cluster-2623.19325	1575	PON95407.1	986	5.30E-104	TCP transcription factor [Trema orientale]	XM_010662427	280	4.09E-142	PREDICTED: Vitis vinifera transcription factor TCP20 (LOC100253170), mRNA	--	--	--	--	--
Cluster-2623.19327-0R	Others	Others	Cluster-2623.19327	2003	XP_018848786.1	635	3.40E-63	PREDICTED: B-box zinc finger protein 22 [Juglans regia]	XM_024302126	124	2.74E-55	PREDICTED: Rosa chinensis B-box zinc finger protein 22 (LOC112165569), mRNA	PF00643	B-box zinc finger	--	--	--
Cluster-2623.19354-1F	B3	B3->B3	Cluster-2623.19354	5585	OMP02303.1	781	1.10E-79	hypothetical protein COLO4_11216 [Corchorus olitorius]	XM_027478267	125	2.15E-55	PREDICTED: Abrus precatorius B3 domain-containing transcription repressor VAL1 (LOC113848880), transcript variant X7, mRNA	PF02362	B3 DNA binding domain	--	--	--
Cluster-2623.19373-0R	SNF2	SNF2	Cluster-2623.19373	7286	XP_002276245.2	7185	0.00E+00	PREDICTED: ATP-dependent helicase BRM [Vitis vinifera]	XM_024032162	1625	0	PREDICTED: Quercus suber ATP-dependent helicase BRM (LOC112000054), mRNA	PF00439//PF08880//PF00270//PF00176//PF04851	Bromodomain//QLQ//DEAD/DEAH box helicase//SNF2-related domain//Type III restriction enzyme, res subunit	GO:0006355	KOG0386	Chromatin remodeling complex SWI/SNF, component SWI2 and related ATPases (DNA/RNA helicase superfamily)
Cluster-2623.19398-1R	GARP-ARR-B	GARP->GARP-ARR-B	Cluster-2623.19398	4147	XP_010651276.1	1885	8.00E-208	PREDICTED: two-component response regulator ORR21 isoform X1 [Vitis vinifera]	XM_021743740	273	8.50E-138	PREDICTED: Manihot esculenta two-component response regulator ORR21 (LOC110605292), mRNA	PF00072	Response regulator receiver domain	GO:0000160	--	--
Cluster-2623.19424-1F	SET	SET	Cluster-2623.19424	4826	XP_002278728.1	2487	1.40E-277	PREDICTED: histone-lysine N-methyltransferase, H3 lysine-9 specific SUVH1 [Vitis vinifera]	AM462678	396	0	Vitis vinifera contig VV78X201477.20, whole genome shotgun sequence	PF05033//PF00856	Pre-SET motif//SET domain	GO:0006554//GO:0034968//GO:0006479	--	--
Cluster-2623.19451-1F	SNF2	SNF2	Cluster-2623.19451	8100	PQQ08230.1	4279	0.00E+00	protein CHROMATIN REMODELING 5 [Prunus yedoensis var. nudiflora]	XM_002275064	1332	0	PREDICTED: Vitis vinifera protein CHROMATIN REMODELING 5 (LOC100261898), mRNA	PF01300//PF03730//PF11496//PF00176//PF02024//PF04851//PF00270	Telomere recombination//Ku70/Ku80 C-terminal arm//Class II histone deacetylase complex subunits 2 and 3//SNF2-related domain//Leptin//Type III restriction enzyme, res subunit//DEAD/DEAH box helicase	GO:0007165//GO:0016575//GO:0006303	KOG0384	Chromodomain-helicase DNA-binding protein
Cluster-2623.19465-1R	NAC	NAC	Cluster-2623.19465	2921	XP_012842356.1	456	2.80E-42	PREDICTED: NAC domain-containing protein 19, partial [Erythranthe guttata]	XM_008341222	122	5.20E-54	PREDICTED: Malus domestica NAC domain-containing protein 35 (LOC103402468), mRNA	PF00487//PF03286//PF03153//PF01080//PF02166//PF02535//PF02365	Fatty acid desaturase//Pox virus Ag35 surface protein//Transcription factor IIA, alpha/beta subunit//Presenilin//Androgen receptor//ZIP Zinc transporter//No apical meristem (NAM) protein	GO:0006367//GO:0030521//GO:0007165//GO:0055085//GO:0006355//GO:0030001//GO:0006629//GO:0016485	--	--
Cluster-2623.19465-2R	NAC	NAC	Cluster-2623.19465	2921	XP_012842356.1	456	2.80E-42	PREDICTED: NAC domain-containing protein 19, partial [Erythranthe guttata]	XM_008341222	122	5.20E-54	PREDICTED: Malus domestica NAC domain-containing protein 35 (LOC103402468), mRNA	PF00487//PF03286//PF03153//PF01080//PF02166//PF02535//PF02365	Fatty acid desaturase//Pox virus Ag35 surface protein//Transcription factor IIA, alpha/beta subunit//Presenilin//Androgen receptor//ZIP Zinc transporter//No apical meristem (NAM) protein	GO:0006367//GO:0030521//GO:0007165//GO:0055085//GO:0006355//GO:0030001//GO:0006629//GO:0016485	--	--
Cluster-2623.19510-2F	SWI/SNF-BAF60b	SWI/SNF-BAF60b	Cluster-2623.19510	4301	OAY24518.1	975	2.70E-102	hypothetical protein MANES_17G021800 [Manihot esculenta]	CP032250	97	6.07E-40	Gossypioides kirkii chromosome KI_08	PF02213//PF00013//PF03126//PF07650	GYF domain//KH domain//Plus-3 domain//KH domain	--	--	--
Cluster-2623.19529-0F	DBP	DBP	Cluster-2623.19529	3092	KCW61346.1	773	5.20E-79	hypothetical protein EUGRSUZ_H04087 [Eucalyptus grandis]	XM_024167201	155	2.49E-72	PREDICTED: Morus notabilis probable protein phosphatase 2C 2 (LOC21408816), mRNA	PF00481	Protein phosphatase 2C	GO:0006470	--	--
Cluster-2623.19587-0R	WRKY	WRKY	Cluster-2623.19587	7425	OVA13404.1	1537	3.20E-167	Protein kinase domain [Macleaya cordata]	XM_015725892	344	5.19E-177	PREDICTED: Ricinus communis protein IMPAIRED IN BABA-INDUCED STERILITY 1 (LOC8283441), transcript variant X1, mRNA	PF07714//PF03106//PF04112//PF00069	Protein tyrosine and serine/threonine kinase//WRKY DNA -binding domain//Mak10 subunit, NatC N(alpha)-terminal acetyltransferase//Protein kinase domain	GO:0006468//GO:0017196//GO:0006355	--	--
Cluster-2623.19587-1R	WRKY	WRKY	Cluster-2623.19587	7425	OVA13404.1	1537	3.20E-167	Protein kinase domain [Macleaya cordata]	XM_015725892	344	5.19E-177	PREDICTED: Ricinus communis protein IMPAIRED IN BABA-INDUCED STERILITY 1 (LOC8283441), transcript variant X1, mRNA	PF07714//PF03106//PF04112//PF00069	Protein tyrosine and serine/threonine kinase//WRKY DNA -binding domain//Mak10 subunit, NatC N(alpha)-terminal acetyltransferase//Protein kinase domain	GO:0006468//GO:0017196//GO:0006355	--	--
Cluster-2623.19589-0F	HB-HD-ZIP	HB->HB-HD-ZIP	Cluster-2623.19589	3501	XP_021642839.1	3561	0.00E+00	homeobox-leucine zipper protein ATHB-8-like [Hevea brasiliensis]	XM_002283681	1106	0	PREDICTED: Vitis vinifera homeobox-leucine zipper protein ATHB-15 (LOC100243970), mRNA	PF01852//PF08194//PF07765//PF00046//PF00170	START domain//DIM protein//KIP1-like protein//Homeodomain//bZIP transcription factor	GO:0006355//GO:0006952	--	--
Cluster-2623.19590-1R	C3H	C3H	Cluster-2623.19590	2079	XP_011029046.1	822	7.30E-85	PREDICTED: zinc finger CCCH domain-containing protein 2 [Populus euphratica]	--	--	--	--	PF00642//PF05001	Zinc finger C-x8-C-x5-C-x3-H type (and similar)//RNA polymerase Rpb1 C-terminal repeat	GO:0006366	--	--
Cluster-2623.19594-0R	NAC	NAC	Cluster-2623.19594	2352	PNT52974.1	393	4.60E-35	hypothetical protein POPTR_001G061200 [Populus trichocarpa]	XM_031426344	102	5.48E-43	PREDICTED: Pistacia vera NAC domain-containing protein 83-like (LOC116140765), mRNA	PF02365	No apical meristem (NAM) protein	GO:0006355	--	--
Cluster-2623.19603-0R	HB-HD-ZIP	HB->HB-HD-ZIP	Cluster-2623.19603	1808	CBI29502.3	898	9.80E-94	unnamed protein product, partial [Vitis vinifera]	XM_021969635	142	2.44E-65	PREDICTED: Prunus avium homeobox-leucine zipper protein HAT4-like (LOC110766328), mRNA	PF08961//PF04032//PF06156//PF04618//PF02183//PF05920//PF00046//PF10588	Nuclear receptor-binding factor 2, autophagy regulator//RNAse P Rpr2/Rpp21/SNM1 subunit domain//Initiation control protein YabA//HD-ZIP protein N terminus//Homeobox associated leucine zipper//Homeobox KN domain//Homeodomain//NADH-ubiquinone oxidoreductase-G iron-sulfur binding region	GO:0006355//GO:0006396//GO:0006260//GO:0006914	--	--
Cluster-2623.19604-1F	HB-HD-ZIP	HB->HB-HD-ZIP	Cluster-2623.19604	3540	OMO78653.1	1608	8.90E-176	hypothetical protein CCACVL1_14232 [Corchorus capsularis]	XM_010055362	242	1.24E-120	PREDICTED: Eucalyptus grandis homeobox-leucine zipper protein ANTHOCYANINLESS 2 (LOC104442068), mRNA	PF01852//PF05920//PF15898//PF00046	START domain//Homeobox KN domain//cGMP-dependent protein kinase interacting domain//Homeodomain	GO:0006355	--	--
Cluster-2623.19607-0R	B3-ARF	B3->B3-ARF	Cluster-2623.19607	4639	XP_002279808.1	1275	4.80E-137	PREDICTED: auxin response factor 6 isoform X1 [Vitis vinifera]	XM_019222648	738	0	PREDICTED: Vitis vinifera auxin response factor 6 (LOC100242923), transcript variant X2, mRNA	PF06507//PF04618//PF03303//PF00564//PF13580//PF02362	Auxin response factor//HD-ZIP protein N terminus//WTF protein//PB1 domain//SIS domain//B3 DNA binding domain	GO:0009725//GO:0006355//GO:0110134//GO:1901135	--	--
Cluster-2623.19636-1R	MYB-related	MYB->MYB-related	Cluster-2623.19636	2484	XP_002274215.1	530	6.30E-51	PREDICTED: uncharacterized protein LOC100263481 isoform X3 [Vitis vinifera]	XM_010263647	67	1.66E-23	PREDICTED: Nelumbo nucifera uncharacterized LOC104600603 (LOC104600603), transcript variant X2, mRNA	--	--	--	--	--
Cluster-2623.19648-1F	mTERF	mTERF	Cluster-2623.19648	2149	XP_020534304.1	680	2.20E-68	uncharacterized protein LOC105631964 [Jatropha curcas]	CP023116	105	1.07E-44	Lupinus angustifolius cultivar Tanjil chromosome LG-04	--	--	--	--	--
Cluster-2623.19655-1F	FAR1	FAR1	Cluster-2623.19655	5131	XP_002268503.1	3038	0.00E+00	PREDICTED: protein FAR-RED ELONGATED HYPOCOTYL 3 [Vitis vinifera]	XM_024603693	508	0	PREDICTED: Populus trichocarpa protein FAR-RED ELONGATED HYPOCOTYL 3 (LOC7479602), transcript variant X6, mRNA	PF04434//PF00872//PF03123	SWIM zinc finger//Transposase, Mutator family//CAT RNA binding domain	GO:0006313	--	--
Cluster-2623.19661-1R	NAC	NAC	Cluster-2623.19661	2723	RVW39084.1	1273	4.80E-137	NAC domain-containing protein 78 [Vitis vinifera]	XM_010033829	153	2.83E-71	PREDICTED: Eucalyptus grandis NAC domain-containing protein 78 (LOC104421755), mRNA	PF02365//PF08545//PF05024	No apical meristem (NAM) protein//3-Oxoacyl-[acyl-carrier-protein (ACP)] synthase III//N-acetylglucosaminyl transferase component (Gpi1)	GO:0006633//GO:0042967//GO:0006506//GO:0006355	--	--
Cluster-2623.19705-0F	C2H2	C2H2	Cluster-2623.19705	2707	EEF34375.1	1068	2.80E-113	transcription factor, putative [Ricinus communis]	XM_021751238	271	7.14E-137	PREDICTED: Manihot esculenta cytoplasmic 60S subunit biogenesis factor REI1 homolog 1 (LOC110611107), mRNA	PF04931//PF06613	DNA polymerase phi//KorB C-terminal beta-barrel domain	GO:0045892//GO:0006355	KOG2785	C2H2-type Zn-finger protein
Cluster-2623.19731-2F	GNAT	GNAT	Cluster-2623.19731	1503	XP_015895275.1	680	1.50E-68	serotonin N-acetyltransferase 2, chloroplastic-like [Ziziphus jujuba]	XM_008391131	206	5.34E-101	PREDICTED: Malus domestica serotonin N-acetyltransferase 2, chloroplastic (LOC103451714), mRNA	PF08445//PF13673//PF13508//PF00583	FR47-like protein//Acetyltransferase (GNAT) domain//Acetyltransferase (GNAT) domain//Acetyltransferase (GNAT) family	GO:0042967	--	--
Cluster-2623.19765-0F	TUB	TUB	Cluster-2623.19765	2786	XP_022758084.1	741	2.40E-75	tubby-like F-box protein 3 [Durio zibethinus]	XM_011472699	126	2.96E-56	PREDICTED: Fragaria vesca subsp. vesca tubby-like F-box protein 3 (LOC101309415), mRNA	PF05495//PF00646//PF12937//PF00319	CHY zinc finger//F-box domain//F-box-like//SRF-type transcription factor (DNA-binding and dimerisation domain)	--	--	--
Cluster-2623.19765-1F	TUB	TUB	Cluster-2623.19765	2786	XP_022758084.1	741	2.40E-75	tubby-like F-box protein 3 [Durio zibethinus]	XM_011472699	126	2.96E-56	PREDICTED: Fragaria vesca subsp. vesca tubby-like F-box protein 3 (LOC101309415), mRNA	PF05495//PF00646//PF12937//PF00319	CHY zinc finger//F-box domain//F-box-like//SRF-type transcription factor (DNA-binding and dimerisation domain)	--	--	--
Cluster-2623.19778-0F	AP2/ERF-ERF	AP2/ERF->AP2/ERF-ERF	Cluster-2623.19778	3728	XP_019076319.1	709	1.70E-71	PREDICTED: ethylene-responsive transcription factor RAP2-7 isoform X3 [Vitis vinifera]	XM_022034069	236	2.82E-117	PREDICTED: Carica papaya ethylene-responsive transcription factor RAP2-7 (LOC110808549), mRNA	PF00847	AP2 domain	GO:0006355	--	--
Cluster-2623.19906-0F	HB-other	HB->HB-other	Cluster-2623.19906	9099	ONI10544.1	2542	1.10E-283	hypothetical protein PRUPE_4G052600 [Prunus persica]	XM_018956046	195	4.29E-94	PREDICTED: Juglans regia homeobox-DDT domain protein RLT1 (LOC108984176), transcript variant X4, mRNA	PF05066//PF13456//PF05920//PF00317//PF07706//PF00046	HB1, ASXL, restriction endonuclease HTH domain//Reverse transcriptase-like//Homeobox KN domain//Ribonucleotide reductase, all-alpha domain//Aminotransferase ubiquitination site//Homeodomain	GO:0000162//GO:0009074//GO:0009094//GO:0051252//GO:0006144//GO:0006260//GO:0006206//GO:0009821//GO:0006355//GO:0006571//GO:0009186//GO:0006536//GO:0006103	--	--
Cluster-2623.19912-1F	mTERF	mTERF	Cluster-2623.19912	3245	KDP28104.1	315	7.00E-26	hypothetical protein JCGZ_13875 [Jatropha curcas]	--	--	--	--	PF02536//PF00588	mTERF//SpoU rRNA Methylase family	GO:0006396//GO:0006355//GO:0009451	--	--
Cluster-2623.19917-0R	Trihelix	Trihelix	Cluster-2623.19917	3352	OMO55868.1	780	8.70E-80	hypothetical protein CCACVL1_26947 [Corchorus capsularis]	XM_010100591	113	6.02E-49	PREDICTED: Morus notabilis trihelix transcription factor GT-2 (LOC21395416), mRNA	PF06524	NOA36 protein	--	--	--
Cluster-2623.19931-2F	WRKY	WRKY	Cluster-2623.19931	2100	NP_001268110.1	1285	1.50E-138	DNA binding protein WRKY2 [Vitis vinifera]	XM_028255313	216	2.07E-106	PREDICTED: Camellia sinensis probable WRKY transcription factor 4 (LOC114309551), transcript variant X2, mRNA	PF03106//PF05887//PF01080//PF02724//PF06495//PF03612//PF05132//PF06459	WRKY DNA -binding domain//Procyclic acidic repetitive protein (PARP)//Presenilin//CDC45-like protein//Fruit fly transformer protein//Sorbitol phosphotransferase enzyme II N-terminus//RNA polymerase III RPC4//Ryanodine Receptor TM 4-6	GO:0016485//GO:0046660//GO:0006874//GO:0006816//GO:0006270//GO:0006355//GO:0006383//GO:0006397//GO:0009401//GO:0008643	--	--
Cluster-2623.19941-1R	SNF2	SNF2	Cluster-2623.19941	8616	XP_018807398.1	2909	0.00E+00	PREDICTED: protein CHROMATIN REMODELING 35-like isoform X3 [Juglans regia]	XM_024599271	415	0	PREDICTED: Populus trichocarpa protein CHROMATIN REMODELING 35 (LOC7461236), mRNA	PF09339//PF00046//PF00176//PF04851//PF05920	IclR helix-turn-helix domain//Homeodomain//SNF2-related domain//Type III restriction enzyme, res subunit//Homeobox KN domain	GO:0006355	--	--
Cluster-2623.19953-1R	GeBP	GeBP	Cluster-2623.19953	3807	XP_010246980.1	824	7.80E-85	PREDICTED: E3 ubiquitin-protein ligase RNF185 isoform X1 [Nelumbo nucifera]	XM_029108586	110	3.19E-47	PREDICTED: Malus domestica probable transcription factor At3g04930 (LOC103444348), transcript variant X3, mRNA	PF16685//PF12861//PF04564//PF04504//PF11789//PF00097//PF12678	zinc RING finger of MSL2//Anaphase-promoting complex subunit 11 RING-H2 finger//U-box domain//Protein of unknown function, DUF573//Zinc-finger of the MIZ type in Nse subunit//Zinc finger, C3HC4 type (RING finger)//RING-H2 zinc finger domain	GO:0031145//GO:0006355//GO:0016567	KOG0823	Predicted E3 ubiquitin ligase
Cluster-2623.20000-2R	bHLH	bHLH	Cluster-2623.20000	2983	RVX12917.1	591	6.40E-58	Transcription factor bHLH130 [Vitis vinifera]	FQ393029	88	4.22E-35	Vitis vinifera clone SS0AFA2YP14	PF00010//PF01299	Helix-loop-helix DNA-binding domain//Lysosome-associated membrane glycoprotein (Lamp)	--	--	--
Cluster-2623.20010-0R	TRAF	TRAF	Cluster-2623.20010	3094	XP_022722806.1	1004	8.50E-106	BTB/POZ and MATH domain-containing protein 2-like isoform X2 [Durio zibethinus]	XM_028211577	221	5.10E-109	PREDICTED: Camellia sinensis BTB/POZ and MATH domain-containing protein 2-like (LOC114270155), mRNA	PF00917//PF00651	MATH domain//BTB/POZ domain	--	KOG1987	Speckle-type POZ protein SPOP and related proteins with TRAF, MATH and BTB/POZ domains
Cluster-2623.20013-2R	FAR1	FAR1	Cluster-2623.20013	978	PWA36668.1	253	3.30E-19	FAR1 DNA binding domain, FHY3/FAR1 family [Artemisia annua]	--	--	--	--	--	--	--	--	--
Cluster-2623.20025-2R	mTERF	mTERF	Cluster-2623.20025	2952	XP_019076517.1	746	6.70E-76	PREDICTED: uncharacterized protein LOC104879853 [Vitis vinifera]	--	--	--	--	PF02536	mTERF	GO:0006355	--	--
Cluster-2623.2006-0R	C3H	C3H	Cluster-2623.2006	2076	XP_023871797.1	1289	5.10E-139	PAN2-PAN3 deadenylation complex subunit PAN3-like [Quercus suber]	XM_018529183	2052	0	Alternaria alternata PABP-dependent poly(A) nuclease 3 partial mRNA	PF00642//PF00069	Zinc finger C-x8-C-x5-C-x3-H type (and similar)//Protein kinase domain	GO:0006468	KOG3741	Poly(A) ribonuclease subunit
Cluster-2623.20072-0R	Trihelix	Trihelix	Cluster-2623.20072	7297	CBI36158.3	2592	1.50E-289	unnamed protein product, partial [Vitis vinifera]	XM_031116555	677	0	PREDICTED: Quercus lobata pentatricopeptide repeat-containing protein At3g16010 (LOC115992374), transcript variant X3, mRNA	PF19189//PF05432//PF00515//PF09036//PF04504	Mtf2 family//Bone sialoprotein II (BSP-II)//Tetratricopeptide repeat//Bcr-Abl oncoprotein oligomerisation domain//Protein of unknown function, DUF573	GO:0006468//GO:0001503//GO:0006355//GO:0016310//GO:0007155//GO:0009069//GO:0007165	--	--
Cluster-2623.20077-0R	C2C2-YABBY	C2C2->C2C2-YABBY	Cluster-2623.20077	3158	XP_027164896.1	297	8.30E-24	putative axial regulator YABBY 2 isoform X2 [Coffea eugenioides]	XM_017784732	128	2.60E-57	PREDICTED: Gossypium arboreum putative axial regulator YABBY 2 (LOC108481609), transcript variant X3, mRNA	PF04690//PF19039	YABBY protein//ASK kinase PH domain	GO:0007275//GO:0000165	--	--
Cluster-2623.20077-2R	C2C2-YABBY	C2C2->C2C2-YABBY	Cluster-2623.20077	3158	XP_027164896.1	297	8.30E-24	putative axial regulator YABBY 2 isoform X2 [Coffea eugenioides]	XM_017784732	128	2.60E-57	PREDICTED: Gossypium arboreum putative axial regulator YABBY 2 (LOC108481609), transcript variant X3, mRNA	PF04690//PF19039	YABBY protein//ASK kinase PH domain	GO:0007275//GO:0000165	--	--
Cluster-2623.20101-1R	AUX/IAA	AUX/IAA	Cluster-2623.20101	2172	ARQ20705.1	530	5.50E-51	auxin early response protein AUX/IAA7 [Camellia sinensis]	XM_025105426	103	1.41E-43	PREDICTED: Cynara cardunculus var. scolymus auxin-responsive protein IAA14-like (LOC112501719), mRNA	--	--	--	--	--
Cluster-2623.20101-2R	AUX/IAA	AUX/IAA	Cluster-2623.20101	2172	ARQ20705.1	530	5.50E-51	auxin early response protein AUX/IAA7 [Camellia sinensis]	XM_025105426	103	1.41E-43	PREDICTED: Cynara cardunculus var. scolymus auxin-responsive protein IAA14-like (LOC112501719), mRNA	--	--	--	--	--
Cluster-2623.20119-1R	bZIP	bZIP	Cluster-2623.20119	2906	XP_015890161.1	1046	1.10E-110	G-box-binding factor 1 isoform X2 [Ziziphus jujuba]	XM_024600394	196	3.78E-95	PREDICTED: Populus trichocarpa G-box-binding factor 1 (LOC18099306), transcript variant X2, mRNA	PF10473//PF06156//PF06386//PF01544//PF03131//PF06005//PF02183//PF00170//PF07716	Leucine-rich repeats of kinetochore protein Cenp-F/LEK1//Initiation control protein YabA//Gas vesicle synthesis protein GvpL/GvpF//CorA-like Mg2+ transporter protein//bZIP Maf transcription factor//Cell division protein ZapB//Homeobox associated leucine zipper//bZIP transcription factor//Basic region leucine zipper	GO:0031412//GO:0030001//GO:0090529//GO:0006355//GO:0055085//GO:0006260//GO:0043093	--	--
Cluster-2623.20121-2F	SNF2	SNF2	Cluster-2623.20121	7183	PKA47899.1	1767	6.60E-194	Putative SWI/SNF-related matrix-associated actin-dependent regulator [Apostasia shenzhenica]	XM_025067900	236	5.47E-117	PREDICTED: Ziziphus jujuba uncharacterized LOC107423781 (LOC107423781), mRNA	PF00176//PF12861//PF00270//PF00097//PF12678	SNF2-related domain//Anaphase-promoting complex subunit 11 RING-H2 finger//DEAD/DEAH box helicase//Zinc finger, C3HC4 type (RING finger)//RING-H2 zinc finger domain	GO:0031145	--	--
Cluster-2623.20145-0F	AP2/ERF-ERF	AP2/ERF->AP2/ERF-ERF	Cluster-2623.20145	1697	XP_012849126.1	328	1.10E-27	PREDICTED: ethylene-responsive transcription factor 3-like [Erythranthe guttata]	XM_009404573	78	8.63E-30	PREDICTED: Musa acuminata subsp. malaccensis ethylene-responsive transcription factor 12-like (LOC103986556), mRNA	PF00847	AP2 domain	GO:0006355	--	--
Cluster-2623.20150-2R	SNF2	SNF2	Cluster-2623.20150	4699	XP_010658219.1	3623	0.00E+00	PREDICTED: SNF2 domain-containing protein CLASSY 1 isoform X2 [Vitis vinifera]	XM_019224512	465	0	PREDICTED: Vitis vinifera SNF2 domain-containing protein CLASSY 1 (LOC100250037), transcript variant X5, mRNA	PF07464//PF16719//PF04851//PF00176//PF11496	Apolipophorin-III precursor (apoLp-III)//SAWADEE domain//Type III restriction enzyme, res subunit//SNF2-related domain//Class II histone deacetylase complex subunits 2 and 3	GO:0006869//GO:0016575	KOG0390	DNA repair protein, SNF2 family
Cluster-2623.20161-1R	C2C2-Dof	C2C2->C2C2-Dof	Cluster-2623.20161	1622	XP_021289461.1	509	1.10E-48	dof zinc finger protein DOF2.4 [Herrania umbratica]	AP019298	116	6.19E-51	Prunus dulcis DNA, pseudomolecule Pd02	PF01788//PF02701	PsbJ//Dof domain, zinc finger	GO:0015979//GO:0006355	--	--
Cluster-2623.20193-2F	Others	Others	Cluster-2623.20193	5483	XP_021677466.1	524	6.90E-50	uncharacterized protein LOC110662695 isoform X2 [Hevea brasiliensis]	CP032578	59	1.03E-18	Gossypium turneri isolate D10-2 chromosome D10_08	PF12519//PF04272	Mitochondrial distribution and morphology protein 10//Phospholamban	GO:0007005//GO:1901894	--	--
Cluster-2623.20203-2F	B3-ARF	B3->B3-ARF	Cluster-2623.20203	1801	OVA10127.1	1209	8.40E-130	AUX/IAA protein [Macleaya cordata]	XM_023689052	128	1.47E-57	PREDICTED: Cucurbita pepo subsp. pepo auxin response factor 18-like (LOC111804298), transcript variant X4, mRNA	PF02362//PF19037//PF06507	B3 DNA binding domain//Second Longin domain of FUZ, MON1 and HPS1//Auxin response factor	GO:0009725//GO:0006355//GO:0016192	--	--
Cluster-2623.20210-0R	RWP-RK	RWP-RK	Cluster-2623.20210	4712	XP_010663967.1	2089	2.00E-231	PREDICTED: protein NLP4 [Vitis vinifera]	XR_002705492	130	3.01E-58	PREDICTED: Olea europaea var. sylvestris protein NLP5-like (LOC111409344), transcript variant X5, misc_RNA	PF13185//PF00564	GAF domain//PB1 domain	--	--	--
Cluster-2623.20213-2F	TRAF	TRAF	Cluster-2623.20213	5196	RVX16071.1	1203	1.20E-128	BTB/POZ domain-containing protein [Vitis vinifera]	XR_002698791	180	5.33E-86	PREDICTED: Olea europaea var. sylvestris BTB/POZ domain-containing protein At2g30600 (LOC111372536), transcript variant X3, misc_RNA	PF00651	BTB/POZ domain	--	--	--
Cluster-2623.20234-0R	RWP-RK	RWP-RK	Cluster-2623.20234	7694	RVX12080.1	3165	0.00E+00	Pentatricopeptide repeat-containing protein [Vitis vinifera]	XM_009347646	467	0	PREDICTED: Pyrus x bretschneideri pentatricopeptide repeat-containing protein At2g17140-like (LOC103937701), mRNA	PF00564	PB1 domain	--	--	--
Cluster-2623.20235-0R	bHLH	bHLH	Cluster-2623.20235	1410	XP_002281083.2	923	9.60E-97	PREDICTED: transcription factor bHLH94 [Vitis vinifera]	XM_030599231	94	9.10E-39	PREDICTED: Syzygium oleosum transcription factor bHLH96-like (LOC115676347), mRNA	PF00260//PF00010	Protamine P1//Helix-loop-helix DNA-binding domain	GO:0035092//GO:0007283	--	--
Cluster-2623.20273-1R	TRAF	TRAF	Cluster-2623.20273	2522	EOY11904.1	1022	5.70E-108	BTB/POZ domain-containing protein [Theobroma cacao]	XM_017394521	199	7.04E-97	PREDICTED: Daucus carota subsp. sativus BTB/POZ domain-containing protein At1g55760-like (LOC108220683), mRNA	PF00651	BTB/POZ domain	--	KOG1987	Speckle-type POZ protein SPOP and related proteins with TRAF, MATH and BTB/POZ domains
Cluster-2623.20298-1F	SNF2	SNF2	Cluster-2623.20298	5628	OWM74109.1	3285	0.00E+00	hypothetical protein CDL15_Pgr008420 [Punica granatum]	XM_028246735	1174	0	PREDICTED: Camellia sinensis ISWI chromatin-remodeling complex ATPase CHR11-like (LOC114301771), mRNA	PF04851//PF09110//PF09111//PF03497//PF13892//PF00270//PF00176//PF11496//PF06461	Type III restriction enzyme, res subunit//HAND//SLIDE//Anthrax toxin LF subunit//DNA-binding domain//DEAD/DEAH box helicase//SNF2-related domain//Class II histone deacetylase complex subunits 2 and 3//CHD subfamily II, SANT-like domain	GO:0016575//GO:0006338//GO:0006171	KOG0385	Chromatin remodeling complex WSTF-ISWI, small subunit
Cluster-2623.20298-2F	SNF2	SNF2	Cluster-2623.20298	5628	OWM74109.1	3285	0.00E+00	hypothetical protein CDL15_Pgr008420 [Punica granatum]	XM_028246735	1174	0	PREDICTED: Camellia sinensis ISWI chromatin-remodeling complex ATPase CHR11-like (LOC114301771), mRNA	PF04851//PF09110//PF09111//PF03497//PF13892//PF00270//PF00176//PF11496//PF06461	Type III restriction enzyme, res subunit//HAND//SLIDE//Anthrax toxin LF subunit//DNA-binding domain//DEAD/DEAH box helicase//SNF2-related domain//Class II histone deacetylase complex subunits 2 and 3//CHD subfamily II, SANT-like domain	GO:0016575//GO:0006338//GO:0006171	KOG0385	Chromatin remodeling complex WSTF-ISWI, small subunit
Cluster-2623.203-1R	TRAF	TRAF	Cluster-2623.203	1807	PSS36024.1	576	2.10E-56	BTB/POZ domain-containing protein [Actinidia chinensis var. chinensis]	--	--	--	--	PF14073//PF00651	Centrosome localisation domain of Cep57//BTB/POZ domain	--	--	--
Cluster-2623.20320-2R	Others	Others	Cluster-2623.20320	5140	ONI30612.1	3829	0.00E+00	hypothetical protein PRUPE_1G262300 [Prunus persica]	XM_024040906	436	0	PREDICTED: Quercus suber paired amphipathic helix protein Sin3-like 4 (LOC112008577), transcript variant X2, mRNA	PF05829//PF13971//PF02671	Adenovirus late L2 mu core protein (Protein X)//Meiosis-specific protein Mei4//Paired amphipathic helix repeat	GO:0006355//GO:0042138//GO:0006310	KOG4204	Histone deacetylase complex, SIN3 component
Cluster-2623.20354-0F	C3H	C3H	Cluster-2623.20354	3399	RVW66228.1	2215	3.50E-246	Zinc finger CCCH domain-containing protein 66 [Vitis vinifera]	XM_022896905	359	0	PREDICTED: Durio zibethinus zinc finger CCCH domain-containing protein 66-like (LOC111301320), mRNA	PF13606//PF00642//PF00023//PF02511//PF13857//PF13637//PF12796	Ankyrin repeat//Zinc finger C-x8-C-x5-C-x3-H type (and similar)//Ankyrin repeat//Thymidylate synthase complementing protein//Ankyrin repeats (many copies)//Ankyrin repeats (many copies)//Ankyrin repeats (3 copies)	GO:0006231//GO:0006206	--	--
Cluster-2623.20367-2F	Alfin-like	Alfin-like	Cluster-2623.20367	4996	XP_022156923.1	465	4.40E-43	PHD finger protein ALFIN-LIKE 2-like [Momordica charantia]	XM_017760995	138	1.14E-62	PREDICTED: Gossypium arboreum PHD finger protein ALFIN-LIKE 2 (LOC108461235), mRNA	PF01405//PF03461//PF12165//PF10152//PF05996	Photosystem II reaction centre T protein//TRCF domain//Alfin//Subunit CCDC53 of WASH complex//Ferredoxin-dependent bilin reductase	GO:0006355//GO:0010024//GO:0006281//GO:0015979	KOG1632	Uncharacterized PHD Zn-finger protein
Cluster-2623.20375-1R	Jumonji	Jumonji	Cluster-2623.20375	5835	XP_010664345.1	2119	8.20E-235	PREDICTED: F-box protein At1g78280 [Vitis vinifera]	XM_018962440	255	1.22E-127	PREDICTED: Juglans regia F-box protein At1g78280-like (LOC108988999), mRNA	PF12937//PF05683//PF00646	F-box-like//Fumarase C-terminus//F-box domain	--	KOG2131	Uncharacterized conserved protein, contains JmjC domain
Cluster-2623.20391-0F	Trihelix	Trihelix	Cluster-2623.20391	5021	PSR89684.1	572	1.70E-55	Trihelix transcription factor [Actinidia chinensis var. chinensis]	XM_030676941	113	9.05E-49	PREDICTED: Rhodamnia argentea trihelix transcription factor ASIL1 (LOC115742555), mRNA	PF07074//PF02096//PF04504//PF02050	Translocon-associated protein, gamma subunit (TRAP-gamma)//60Kd inner membrane protein//Protein of unknown function, DUF573//Flagellar FliJ protein	GO:0006355//GO:0006614//GO:0071973	--	--
Cluster-2623.20409-2R	GRAS	GRAS	Cluster-2623.20409	6587	XP_006435553.1	1649	2.90E-180	scarecrow-like protein 30 [Citrus clementina]	MH677715	52	9.66E-15	Pterocarya stenoptera microsatellite Ps1612 sequence	--	--	--	--	--
Cluster-2623.20426-2R	DBP	DBP	Cluster-2623.20426	5310	PON53529.1	1729	1.30E-189	Sugar phosphate transporter [Trema orientale]	XM_031098856	236	4.04E-117	PREDICTED: Quercus lobata putative glycerol-3-phosphate transporter 5 (LOC115977163), mRNA	PF00083//PF07690//PF00481	Sugar (and other) transporter//Major Facilitator Superfamily//Protein phosphatase 2C	GO:0006470//GO:0055085	KOG2533	Permease of the major facilitator superfamily
Cluster-2623.20449-1F	C3H	C3H	Cluster-2623.20449	5314	XP_023914401.1	387	5.10E-34	uncharacterized protein LOC112025954 isoform X2 [Quercus suber]	--	--	--	--	PF00642	Zinc finger C-x8-C-x5-C-x3-H type (and similar)	--	--	--
Cluster-2623.20450-1R	SNF2	SNF2	Cluster-2623.20450	7437	XP_010653900.1	5258	0.00E+00	PREDICTED: protein PHOTOPERIOD-INDEPENDENT EARLY FLOWERING 1 [Vitis vinifera]	XM_010655598	1091	0	PREDICTED: Vitis vinifera protein PHOTOPERIOD-INDEPENDENT EARLY FLOWERING 1 (LOC100248703), mRNA	PF00176//PF10240//PF04851//PF00270//PF13892	SNF2-related domain//Multivesicular body subunit 12//Type III restriction enzyme, res subunit//DEAD/DEAH box helicase//DNA-binding domain	--	KOG0391	SNF2 family DNA-dependent ATPase
Cluster-2623.20491-1F	WRKY	WRKY	Cluster-2623.20491	1165	AYA73386.1	306	2.80E-25	WRKY transcription factor 20 [Camellia sinensis]	XR_002690092	41	2.17E-09	PREDICTED: Durio zibethinus probable WRKY transcription factor 20 (LOC111288386), transcript variant X2, misc_RNA	PF03106	WRKY DNA -binding domain	GO:0006355	--	--
Cluster-2623.20491-2F	WRKY	WRKY	Cluster-2623.20491	1165	AYA73386.1	306	2.80E-25	WRKY transcription factor 20 [Camellia sinensis]	XR_002690092	41	2.17E-09	PREDICTED: Durio zibethinus probable WRKY transcription factor 20 (LOC111288386), transcript variant X2, misc_RNA	PF03106	WRKY DNA -binding domain	GO:0006355	--	--
Cluster-2623.20521-0R	SBP	SBP	Cluster-2623.20521	6889	XP_002277039.1	813	2.70E-83	PREDICTED: squamosa promoter-binding-like protein 7 [Vitis vinifera]	XM_021739105	102	1.62E-42	PREDICTED: Manihot esculenta squamosa promoter-binding-like protein 7 (LOC110601790), transcript variant X5, mRNA	PF00083//PF07690//PF09297//PF03110	Sugar (and other) transporter//Major Facilitator Superfamily//NADH pyrophosphatase zinc ribbon domain//SBP domain	GO:0055085	--	--
Cluster-2623.20539-1F	OFP	OFP	Cluster-2623.20539	4746	XP_010663462.1	1767	4.40E-194	PREDICTED: kelch domain-containing protein 3 isoform X3 [Vitis vinifera]	XM_016880941	286	5.78E-145	PREDICTED: Gossypium hirsutum kelch domain-containing protein 3-like (LOC107946552), transcript variant X1, mRNA	PF01344//PF10280//PF07646	Kelch motif//Mediator complex protein//Kelch motif	GO:0006357	KOG0379	Kelch repeat-containing proteins
Cluster-2623.20547-2F	SNF2	SNF2	Cluster-2623.20547	8441	XP_010649797.1	5353	0.00E+00	PREDICTED: chromatin structure-remodeling complex protein SYD isoform X1 [Vitis vinifera]	XM_031117999	1304	0	PREDICTED: Quercus lobata chromatin structure-remodeling complex protein SYD (LOC115993996), mRNA	PF04851//PF00176//PF14619//PF05039//PF08138//PF06733	Type III restriction enzyme, res subunit//SNF2-related domain//Snf2-ATP coupling, chromatin remodelling complex//Agouti protein//Sex peptide (SP) family//DEAD_2	GO:0046008//GO:0007165//GO:0009755	KOG0386	Chromatin remodeling complex SWI/SNF, component SWI2 and related ATPases (DNA/RNA helicase superfamily)
Cluster-2623.20559-0F	Rcd1-like	Rcd1-like	Cluster-2623.20559	1867	KHM99533.1	577	1.70E-56	Cell differentiation protein RCD1 like [Glycine soja]	--	--	--	--	--	--	--	KOG3036	Protein involved in cell differentiation/sexual development
Cluster-2623.20564-1F	SNF2	SNF2	Cluster-2623.20564	6795	XP_028122262.1	3048	0.00E+00	protein CHROMATIN REMODELING 8 isoform X1 [Camellia sinensis]	XM_018971638	602	0	PREDICTED: Juglans regia protein CHROMATIN REMODELING 8 (LOC108995956), transcript variant X4, mRNA	PF07934//PF11496//PF04851//PF00176	8-oxoguanine DNA glycosylase, N-terminal domain//Class II histone deacetylase complex subunits 2 and 3//Type III restriction enzyme, res subunit//SNF2-related domain	GO:0006285//GO:0006281//GO:0006308//GO:0006289//GO:0016575	KOG0387	Transcription-coupled repair protein CSB/RAD26 (contains SNF2 family DNA-dependent ATPase domain)
Cluster-2623.20596-1R	GARP-G2-like	GARP->GARP-G2-like	Cluster-2623.20596	4600	XP_021279775.1	602	5.20E-59	transcription activator GLK1 [Herrania umbratica]	XM_002275194	165	1.03E-77	PREDICTED: Vitis vinifera transcription activator GLK1 (LOC100260852), mRNA	PF00481	Protein phosphatase 2C	GO:0006470	--	--
Cluster-2623.20606-1F	B3	B3->B3	Cluster-2623.20606	1087	XP_020536495.1	230	1.70E-16	B3 domain-containing protein REM13 [Jatropha curcas]	--	--	--	--	PF00411//PF02362	Ribosomal protein S11//B3 DNA binding domain	GO:0042254//GO:0006412	--	--
Cluster-2623.20608-1F	C3H	C3H	Cluster-2623.20608	3121	XP_002275775.1	979	6.80E-103	PREDICTED: zinc finger CCCH domain-containing protein 3 [Vitis vinifera]	XM_031406327	94	2.04E-38	PREDICTED: Pistacia vera zinc finger CCCH domain-containing protein 3 (LOC116120377), mRNA	PF00642//PF03157//PF06495	Zinc finger C-x8-C-x5-C-x3-H type (and similar)//High molecular weight glutenin subunit//Fruit fly transformer protein	GO:0006397//GO:0046660	--	--
Cluster-2623.20622-0R	C3H	C3H	Cluster-2623.20622	2257	XP_015884827.1	646	2.00E-64	zinc finger CCCH domain-containing protein 6 [Ziziphus jujuba]	--	--	--	--	PF10345//PF00642	Cohesin loading factor//Zinc finger C-x8-C-x5-C-x3-H type (and similar)	GO:0007064	--	--
Cluster-2623.20671-1F	AP2/ERF-ERF	AP2/ERF->AP2/ERF-ERF	Cluster-2623.20671	8152	XP_012070065.1	629	6.90E-62	probable enoyl-CoA hydratase 2, mitochondrial isoform X2 [Jatropha curcas]	MH332975	142	1.11E-64	Fragaria x ananassa transcription factor ERF73 mRNA, complete cds	PF00847//PF00378	AP2 domain//Enoyl-CoA hydratase/isomerase	GO:0006355	KOG1679	Enoyl-CoA hydratase
Cluster-2623.20698-1R	MADS-M-type	MADS->MADS-M-type	Cluster-2623.20698	912	KZV14565.1	160	1.80E-08	hypothetical protein F511_42561 [Dorcoceras hygrometricum]	--	--	--	--	PF00319	SRF-type transcription factor (DNA-binding and dimerisation domain)	--	--	--
Cluster-2623.20711-0F	TAZ	TAZ	Cluster-2623.20711	2472	XP_015882428.1	707	1.90E-71	BTB/POZ and TAZ domain-containing protein 1-like [Ziziphus jujuba]	XM_022914200	174	5.44E-83	PREDICTED: Durio zibethinus BTB/POZ and TAZ domain-containing protein 1-like (LOC111313512), mRNA	PF00651//PF17672	BTB/POZ domain//Fertilisation-influencing membrane protein	GO:0007342	--	--
Cluster-2623.20711-2F	TRAF	TRAF	Cluster-2623.20711	2472	XP_015882428.1	707	1.90E-71	BTB/POZ and TAZ domain-containing protein 1-like [Ziziphus jujuba]	XM_022914200	174	5.44E-83	PREDICTED: Durio zibethinus BTB/POZ and TAZ domain-containing protein 1-like (LOC111313512), mRNA	PF00651//PF17672	BTB/POZ domain//Fertilisation-influencing membrane protein	GO:0007342	--	--
Cluster-2623.20726-2R	GRAS	GRAS	Cluster-2623.20726	6162	XP_002283383.1	995	1.90E-104	PREDICTED: scarecrow-like protein 33 [Vitis vinifera]	--	--	--	--	PF13656	RNA polymerase Rpb3/Rpb11 dimerisation domain	GO:0006351	--	--
Cluster-2623.20741-2F	NAC	NAC	Cluster-2623.20741	3983	CBI28277.3	553	2.20E-53	unnamed protein product, partial [Vitis vinifera]	XM_031100729	125	1.53E-55	PREDICTED: Quercus lobata NAC domain-containing protein 60-like (LOC115978849), mRNA	PF00443//PF05483//PF01529//PF02365//PF05817//PF03224	Ubiquitin carboxyl-terminal hydrolase//Synaptonemal complex protein 1 (SCP-1)//DHHC palmitoyltransferase//No apical meristem (NAM) protein//Oligosaccharyltransferase subunit Ribophorin II//V-ATPase subunit H	GO:1902600//GO:0042967//GO:0006119//GO:0007130//GO:0006487//GO:0006508//GO:0016579//GO:0006355	--	--
Cluster-2623.20743-0F	Trihelix	Trihelix	Cluster-2623.20743	2607	EOX96536.1	557	4.90E-54	Transcription factor, putative [Theobroma cacao]	XM_004307199	149	4.54E-69	PREDICTED: Fragaria vesca subsp. vesca trihelix transcription factor ASIL2 (LOC101301818), mRNA	PF04504	Protein of unknown function, DUF573	GO:0006355	--	--
Cluster-2623.20771-1R	B3	B3->B3	Cluster-2623.20771	1552	XP_018849676.1	409	4.20E-37	PREDICTED: B3 domain-containing transcription factor VRN1-like [Juglans regia]	--	--	--	--	PF02362	B3 DNA binding domain	--	--	--
Cluster-2623.20776-1F	Others	Others	Cluster-2623.20776	7114	XP_023886056.1	1993	4.10E-220	pentatricopeptide repeat-containing protein At5g66631-like [Quercus suber]	XM_024065697	453	0	PREDICTED: Quercus suber protein DA1-related 1-like (LOC112032933), mRNA	--	--	--	--	--
Cluster-2623.2078-1F	NF-YA	NF-Y->NF-YA	Cluster-2623.2078	1992	XP_023911982.1	379	1.60E-33	transcriptional activator HAP2-like [Quercus suber]	CP022028	1253	0	Alternaria solani isolate NL03003 chromosome 5, complete sequence	PF04005//PF03153//PF02045	Hus1-like protein//Transcription factor IIA, alpha/beta subunit//CCAAT-binding transcription factor (CBF-B/NF-YA) subunit B	GO:0006355//GO:0000077//GO:0006367	KOG1561	CCAAT-binding factor, subunit B (HAP2)
Cluster-2623.20781-1R	AP2/ERF-ERF	AP2/ERF->AP2/ERF-ERF	Cluster-2623.20781	2199	ABQ62989.1	485	9.20E-46	RAP2-like protein [Populus trichocarpa]	XM_010550123	134	8.33E-61	PREDICTED: Tarenaya hassleriana ethylene-responsive transcription factor RAP2-10-like (LOC104819854), mRNA	PF00847	AP2 domain	GO:0006355	--	--
Cluster-2623.20805-0R	NF-YB	NF-Y->NF-YB	Cluster-2623.20805	3404	XP_021910503.1	520	1.20E-49	nuclear transcription factor Y subunit B-1-like [Carica papaya]	XM_019847388	140	5.99E-64	PREDICTED: Elaeis guineensis nuclear transcription factor Y subunit B (LOC105035632), transcript variant X4, mRNA	PF00125	Core histone H2A/H2B/H3/H4	--	--	--
Cluster-2623.20814-2R	PHD	PHD	Cluster-2623.20814	3630	EOX93306.1	1102	4.30E-117	PHD finger family protein / bromo-adjacent (BAH) domain-containing protein isoform 1 [Theobroma cacao]	XM_011102062	278	1.23E-140	PREDICTED: Sesamum indicum chromatin remodeling protein EBS (LOC105178568), mRNA	PF01254//PF01426	Nuclear transition protein 2//BAH domain	GO:0007283	--	--
Cluster-2623.20818-2F	C3H	C3H	Cluster-2623.20818	3244	XP_015875946.1	931	2.60E-97	zinc finger CCCH domain-containing protein 14-like [Ziziphus jujuba]	XM_022057001	223	4.14E-110	PREDICTED: Carica papaya zinc finger CCCH domain-containing protein 14-like (LOC110826372), mRNA	PF00642//PF08352//PF00013	Zinc finger C-x8-C-x5-C-x3-H type (and similar)//Oligopeptide/dipeptide transporter, C-terminal region//KH domain	GO:0015833	--	--
Cluster-2623.20824-1R	WRKY	WRKY	Cluster-2623.20824	2570	RVW34177.1	592	4.20E-58	putative WRKY transcription factor 39 [Vitis vinifera]	XM_007030476	119	2.13E-52	PREDICTED: Theobroma cacao probable WRKY transcription factor 74 (LOC18600165), transcript variant X1, mRNA	PF07500//PF06495//PF03106	Transcription factor S-II (TFIIS), central domain//Fruit fly transformer protein//WRKY DNA -binding domain	GO:0046660//GO:0006355//GO:0006351//GO:0006397	--	--
Cluster-2623.20824-2R	WRKY	WRKY	Cluster-2623.20824	2570	RVW34177.1	592	4.20E-58	putative WRKY transcription factor 39 [Vitis vinifera]	XM_007030476	119	2.13E-52	PREDICTED: Theobroma cacao probable WRKY transcription factor 74 (LOC18600165), transcript variant X1, mRNA	PF07500//PF06495//PF03106	Transcription factor S-II (TFIIS), central domain//Fruit fly transformer protein//WRKY DNA -binding domain	GO:0046660//GO:0006355//GO:0006351//GO:0006397	--	--
Cluster-2623.20865-0F	AP2/ERF-ERF	AP2/ERF->AP2/ERF-ERF	Cluster-2623.20865	3244	XP_021828249.1	329	1.70E-27	ethylene-responsive transcription factor ERF113 [Prunus avium]	XM_031532663	91	9.88E-37	PREDICTED: Punica granatum ethylene-responsive transcription factor ERF113-like (LOC116201421), mRNA	PF07565	Band 3 cytoplasmic domain	GO:0006820	--	--
Cluster-2623.20871-2F	GRAS	GRAS	Cluster-2623.20871	3551	XP_002280790.1	840	1.00E-86	PREDICTED: scarecrow-like protein 14 [Vitis vinifera]	--	--	--	--	PF06112	Gammaherpesvirus capsid protein	--	--	--
Cluster-2623.20889-1F	GRAS	GRAS	Cluster-2623.20889	2238	XP_010256895.1	910	4.90E-95	PREDICTED: scarecrow-like protein 9 [Nelumbo nucifera]	XM_020566232	108	2.41E-46	PREDICTED: Prunus persica scarecrow-like protein 14 (LOC18773542), mRNA	PF06738//PF16752//PF02116	Putative threonine/serine exporter//Tubulin-specific chaperone C N-terminal domain//Fungal pheromone mating factor STE2 GPCR	GO:0007186//GO:0019236//GO:0007606//GO:0055085	--	--
Cluster-2623.20927-0F	MYB-related	MYB->MYB-related	Cluster-2623.20927	3597	XP_010653608.1	1867	8.40E-206	PREDICTED: TSL-kinase interacting protein 1 isoform X2 [Vitis vinifera]	XM_016831937	204	1.67E-99	PREDICTED: Gossypium hirsutum TSL-kinase interacting protein 1-like (LOC107905306), transcript variant X3, mRNA	PF02219	Methylenetetrahydrofolate reductase	GO:0046653//GO:0006555	--	--
Cluster-2623.20934-1F	GARP-G2-like	GARP->GARP-G2-like	Cluster-2623.20934	6613	XP_021661341.1	465	5.80E-43	E3 ubiquitin-protein ligase RNF181-like [Hevea brasiliensis]	KP245820	83	5.67E-32	Betula luminifera E3 ubiquitin-protein ligase (RING1) mRNA, partial cds	PF12906//PF12861//PF12678//PF00097	RING-variant domain//Anaphase-promoting complex subunit 11 RING-H2 finger//RING-H2 zinc finger domain//Zinc finger, C3HC4 type (RING finger)	GO:0031145	--	--
Cluster-2623.20937-1R	C3H	C3H	Cluster-2623.20937	2669	RVW93347.1	2421	3.60E-270	tRNA-dihydrouridine(47) synthase [NAD(P)(+)]-like [Vitis vinifera]	XM_002275375	559	0	PREDICTED: Vitis vinifera tRNA-dihydrouridine(47) synthase [NAD(P)(+)]-like (LOC100262408), transcript variant X2, mRNA	PF00642//PF06466	Zinc finger C-x8-C-x5-C-x3-H type (and similar)//PCAF (P300/CBP-associated factor) N-terminal domain	GO:0006355//GO:0042967	KOG2333	Uncharacterized conserved protein
Cluster-2623.20941-0F	GNAT	GNAT	Cluster-2623.20941	2713	XP_018828844.1	551	2.50E-53	PREDICTED: uncharacterized protein LOC108997147 [Juglans regia]	XM_031072621	144	2.84E-66	PREDICTED: Quercus lobata uncharacterized LOC115954695 (LOC115954695), mRNA	PF02513	Spin/Ssty Family	GO:0007276	--	--
Cluster-2623.20948-0F	GNAT	GNAT	Cluster-2623.20948	2965	TEY45941.1	785	2.00E-80	hypothetical protein Saspl_044971 [Salvia splendens]	XM_024049547	214	3.80E-105	PREDICTED: Quercus suber acetyltransferase NSI (LOC112017082), mRNA	PF01853//PF13508//PF00583//PF08445//PF13673	MOZ/SAS family//Acetyltransferase (GNAT) domain//Acetyltransferase (GNAT) family//FR47-like protein//Acetyltransferase (GNAT) domain	GO:0042967//GO:0006355//GO:0016573	KOG1490	GTP-binding protein CRFG/NOG1 (ODN superfamily)
Cluster-2623.20976-1R	GARP-G2-like	GARP->GARP-G2-like	Cluster-2623.20976	2504	CAN73573.1	920	3.80E-96	hypothetical protein VITISV_007446 [Vitis vinifera]	XM_019002123	189	2.53E-91	PREDICTED: Juglans regia transcription factor PCL1-like (LOC109019757), mRNA	--	--	--	--	--
Cluster-2623.21019-1F	MADS-MIKC	MADS->MADS-MIKC	Cluster-2623.21019	2615	AIY25020.1	361	2.60E-31	short vegetative phase 1 [Dimocarpus longan]	XM_022775847	88	3.70E-35	PREDICTED: Vigna radiata var. radiata MADS-box protein JOINTLESS (LOC106776949), transcript variant X2, mRNA	PF00319	SRF-type transcription factor (DNA-binding and dimerisation domain)	--	--	--
Cluster-2623.21038-1R	SNF2	SNF2	Cluster-2623.21038	7077	XP_019073333.1	4376	0.00E+00	PREDICTED: F-box protein At3g54460 isoform X2 [Vitis vinifera]	XM_007010999	724	0	PREDICTED: Theobroma cacao F-box protein At3g54460 (LOC18587287), transcript variant X3, mRNA	PF12937//PF07496//PF00176//PF04851//PF00646//PF00097	F-box-like//CW-type Zinc Finger//SNF2-related domain//Type III restriction enzyme, res subunit//F-box domain//Zinc finger, C3HC4 type (RING finger)	--	KOG1001	Helicase-like transcription factor HLTF/DNA helicase RAD5, DEAD-box superfamily
Cluster-2623.21125-1R	TCP	TCP	Cluster-2623.21125	2533	OMO75177.1	799	4.10E-82	Transcription factor, TCP [Corchorus capsularis]	XM_028338695	123	1.25E-54	PREDICTED: Glycine soja transcription factor TCP8 (LOC114379894), mRNA	PF17096	Altered inheritance of mitochondria protein 3	GO:0051016	--	--
Cluster-2623.21128-0R	C2H2	C2H2	Cluster-2623.21128	1180	XP_002276294.1	668	3.00E-67	PREDICTED: uncharacterized protein LOC100250572 [Vitis vinifera]	--	--	--	--	PF14369	zinc-ribbon	--	--	--
Cluster-2623.21164-1F	AP2/ERF-ERF	AP2/ERF->AP2/ERF-ERF	Cluster-2623.21164	1296	RVW79356.1	339	4.60E-29	Ethylene-responsive transcription factor 4 [Vitis vinifera]	XM_030605008	113	2.29E-49	PREDICTED: Syzygium oleosum ethylene-responsive transcription factor 4 (LOC115681157), mRNA	PF00847	AP2 domain	GO:0006355	--	--
Cluster-2623.21193-2R	IWS1	IWS1	Cluster-2623.21193	4860	XP_019076626.1	1210	1.70E-129	PREDICTED: protein IWS1 homolog 1 isoform X2 [Vitis vinifera]	XM_017363558	352	0	PREDICTED: Daucus carota subsp. sativus protein IWS1 homolog (LOC108196323), mRNA	PF00209	Sodium:neurotransmitter symporter family	--	KOG1793	Uncharacterized conserved protein
Cluster-2623.21195-2R	MYB	MYB->MYB	Cluster-2623.21195	5462	XP_022728015.1	833	1.00E-85	protein ODORANT1-like [Durio zibethinus]	XM_021765814	240	2.48E-119	PREDICTED: Manihot esculenta protein ODORANT1-like (LOC110621537), mRNA	PF05094	Late expression factor 9 (LEF-9)	GO:0019083	--	--
Cluster-2623.21202-0F	SWI/SNF-SWI3	SWI/SNF-SWI3	Cluster-2623.21202	5824	XP_015866667.1	2181	5.30E-242	protein FLOWERING LOCUS D-like [Ziziphus jujuba]	XR_001999643	633	0	PREDICTED: Juglans regia protein FLOWERING LOCUS D-like (LOC109013852), transcript variant X5, misc_RNA	PF01593//PF04433//PF07992//PF01494//PF01266//PF02826	Flavin containing amine oxidoreductase//SWIRM domain//Pyridine nucleotide-disulphide oxidoreductase//FAD binding domain//FAD dependent oxidoreductase//D-isomer specific 2-hydroxyacid dehydrogenase, NAD binding domain	--	KOG0029	Amine oxidase
Cluster-2623.21238-1F	SET	SET	Cluster-2623.21238	4140	XP_010646790.1	2277	2.80E-253	PREDICTED: histone-lysine N-methyltransferase, H3 lysine-9 specific SUVH8 [Vitis vinifera]	XR_002602997	259	5.14E-130	PREDICTED: Momordica charantia histone-lysine N-methyltransferase, H3 lysine-9 specific SUVH6-like (LOC111022642), transcript variant X5, misc_RNA	PF12474//PF00856//PF05033	Polo kinase kinase//SET domain//Pre-SET motif	GO:0016310//GO:0006554//GO:0009069//GO:0034968//GO:0006479	--	--
Cluster-2623.21244-0F	WRKY	WRKY	Cluster-2623.21244	3961	XP_010266466.1	549	6.30E-53	PREDICTED: probable WRKY transcription factor 41 [Nelumbo nucifera]	XM_021901946	87	2.02E-34	PREDICTED: Chenopodium quinoa uncharacterized LOC110722669 (LOC110722669), transcript variant X3, mRNA	PF09085//PF03106//PF17223	Adhesion molecule, immunoglobulin-like//WRKY DNA -binding domain//Cuticle protein CPCFC	GO:0006355//GO:0007155	--	--
Cluster-2623.21244-1F	WRKY	WRKY	Cluster-2623.21244	3961	XP_010266466.1	549	6.30E-53	PREDICTED: probable WRKY transcription factor 41 [Nelumbo nucifera]	XM_021901946	87	2.02E-34	PREDICTED: Chenopodium quinoa uncharacterized LOC110722669 (LOC110722669), transcript variant X3, mRNA	PF09085//PF03106//PF17223	Adhesion molecule, immunoglobulin-like//WRKY DNA -binding domain//Cuticle protein CPCFC	GO:0006355//GO:0007155	--	--
Cluster-2623.21248-1F	BES1	BES1	Cluster-2623.21248	1732	XP_010106032.1	551	1.60E-53	protein BRASSINAZOLE-RESISTANT 1 [Morus notabilis]	--	--	--	--	--	--	--	--	--
Cluster-2623.2128-1R	SNF2	SNF2	Cluster-2623.2128	1164	XP_023919825.1	1789	3.00E-197	ISWI chromatin-remodeling complex ATPase ISW2-like [Quercus suber]	XM_018535721	1131	0	Alternaria alternata hypothetical protein mRNA	PF06733//PF00270//PF04851//PF00176//PF11496	DEAD_2//DEAD/DEAH box helicase//Type III restriction enzyme, res subunit//SNF2-related domain//Class II histone deacetylase complex subunits 2 and 3	GO:0016575	KOG0385	Chromatin remodeling complex WSTF-ISWI, small subunit
Cluster-2623.21308-0R	IWS1	IWS1	Cluster-2623.21308	5389	XP_018837762.1	1888	4.60E-208	PREDICTED: uncharacterized protein LOC109003883 [Juglans regia]	XM_002279663	210	1.16E-102	PREDICTED: Vitis vinifera uncharacterized LOC100247144 (LOC100247144), mRNA	--	--	--	--	--
Cluster-2623.21311-0F	MYB-related	MYB->MYB-related	Cluster-2623.21311	7137	XP_017978910.1	1562	3.90E-170	PREDICTED: uncharacterized protein LOC18597315 isoform X1 [Theobroma cacao]	XM_021438320	230	1.18E-113	PREDICTED: Herrania umbratica transcriptional adapter ADA2b (LOC110423901), mRNA	PF04433//PF00569//PF11704//PF01426//PF03037//PF00643//PF05197	SWIRM domain//Zinc finger, ZZ type//Vesicle coat protein involved in Golgi to plasma membrane transport//BAH domain//Kinetoplastid membrane protein 11//B-box zinc finger//TRIC channel	GO:0006813//GO:0071805//GO:0006952//GO:0008284	KOG0457	Histone acetyltransferase complex SAGA/ADA, subunit ADA2
Cluster-2623.21332-2R	GeBP	GeBP	Cluster-2623.21332	2666	PSS24877.1	863	1.60E-89	Transcription factor [Actinidia chinensis var. chinensis]	XM_006297598	78	1.37E-29	PREDICTED: Capsella rubella probable transcription factor At3g04930 (LOC17891406), mRNA	PF04504	Protein of unknown function, DUF573	GO:0006355	--	--
Cluster-2623.21358-2F	bZIP	bZIP	Cluster-2623.21358	2603	XP_010274217.1	433	1.20E-39	PREDICTED: light-inducible protein CPRF2 isoform X2 [Nelumbo nucifera]	--	--	--	--	PF07989//PF05837//PF01166//PF06156//PF09726//PF07926//PF03131//PF00170//PF02724//PF07716	Centrosomin N-terminal motif 1//Centromere protein H (CENP-H)//TSC-22/dip/bun family//Initiation control protein YabA//Macoilin family//TPR/MLP1/MLP2-like protein//bZIP Maf transcription factor//bZIP transcription factor//CDC45-like protein//Basic region leucine zipper	GO:0023041//GO:0006357//GO:0006355//GO:0006606//GO:0006260//GO:0051382//GO:0006270	--	--
Cluster-2623.21373-0F	PHD	PHD	Cluster-2623.21373	4616	XP_002265315.1	2059	5.90E-228	PREDICTED: uncharacterized protein At4g10930 isoform X1 [Vitis vinifera]	XM_010269320	143	1.75E-65	PREDICTED: Nelumbo nucifera uncharacterized protein At4g10930 (LOC104604790), transcript variant X4, mRNA	PF03559//PF12678//PF00097	NDP-hexose 2,3-dehydratase//RING-H2 zinc finger domain//Zinc finger, C3HC4 type (RING finger)	--	--	--
Cluster-2623.21386-2F	GRAS	GRAS	Cluster-2623.21386	3320	XP_016652828.1	743	1.70E-75	PREDICTED: scarecrow-like protein 14 [Prunus mume]	XM_016718060	44	1.36E-10	PREDICTED: Capsicum annuum scarecrow-like protein 30 (LOC107871209), transcript variant X2, mRNA	PF03243	Alkylmercury lyase	GO:0046413	--	--
Cluster-2623.21389-1F	AP2/ERF-ERF	AP2/ERF->AP2/ERF-ERF	Cluster-2623.21389	2157	ARM20326.1	588	1.00E-57	RAP2-4-like protein [Santalum album]	XM_002285766	137	1.75E-62	PREDICTED: Vitis vinifera ethylene-responsive transcription factor RAP2-4 (LOC100245515), mRNA	PF03153//PF00847	Transcription factor IIA, alpha/beta subunit//AP2 domain	GO:0006367//GO:0006355	--	--
Cluster-2623.21393-0R	B3	B3->B3	Cluster-2623.21393	3079	XP_019072365.1	898	1.70E-93	PREDICTED: B3 domain-containing protein Os01g0723500 isoform X2 [Vitis vinifera]	XM_018991074	57	7.46E-18	PREDICTED: Juglans regia B3 domain-containing protein Os01g0723500-like (LOC109010294), transcript variant X3, mRNA	PF02362	B3 DNA binding domain	--	--	--
Cluster-2623.21393-2R	B3	B3->B3	Cluster-2623.21393	3079	XP_019072365.1	898	1.70E-93	PREDICTED: B3 domain-containing protein Os01g0723500 isoform X2 [Vitis vinifera]	XM_018991074	57	7.46E-18	PREDICTED: Juglans regia B3 domain-containing protein Os01g0723500-like (LOC109010294), transcript variant X3, mRNA	PF02362	B3 DNA binding domain	--	--	--
Cluster-2623.214-2R	bHLH	bHLH	Cluster-2623.214	3528	XP_023902488.1	808	5.20E-83	homeobox protein 5-like [Quercus suber]	CP022033	1701	0	Alternaria solani isolate NL03003 chromosome 10, complete sequence	PF00684//PF16672//PF00010	DnaJ central domain//Ragulator complex protein LAMTOR5//Helix-loop-helix DNA-binding domain	GO:0043154//GO:0043066	--	--
Cluster-2623.21438-0R	MADS-MIKC	MADS->MADS-MIKC	Cluster-2623.21438	1707	XP_019073898.1	756	2.70E-77	PREDICTED: MADS-box protein SVP [Vitis vinifera]	XM_025076138	209	1.31E-102	PREDICTED: Ziziphus jujuba MADS-box protein JOINTLESS (LOC107425139), transcript variant X4, mRNA	PF01486//PF00319	K-box region//SRF-type transcription factor (DNA-binding and dimerisation domain)	GO:0006355	--	--
Cluster-2623.21444-0R	TAZ	TAZ	Cluster-2623.21444	4891	XP_021661327.1	515	6.80E-49	BTB/POZ and TAZ domain-containing protein 3 isoform X1 [Hevea brasiliensis]	LT594791	149	8.57E-69	Theobroma cacao genome assembly, chromosome: IV	PF00651	BTB/POZ domain	--	--	--
Cluster-2623.21467-0F	AP2/ERF-ERF	AP2/ERF->AP2/ERF-ERF	Cluster-2623.21467	1885	XP_008239077.1	505	3.80E-48	PREDICTED: ethylene-responsive transcription factor CRF2 [Prunus mume]	XM_031238267	67	1.25E-23	PREDICTED: Ipomoea triloba ethylene-responsive transcription factor CRF4-like (LOC115998645), mRNA	PF00847	AP2 domain	GO:0006355	--	--
Cluster-2623.21469-2F	Jumonji	Jumonji	Cluster-2623.21469	4061	CBI22382.3	3528	0.00E+00	unnamed protein product, partial [Vitis vinifera]	XM_031103633	606	0	PREDICTED: Quercus lobata putative lysine-specific demethylase JMJ16 (LOC115981468), transcript variant X3, mRNA	PF03427//PF05965//PF08619//PF05964	Carbohydrate binding domain (family 19)//F/Y rich C-terminus//Alkali metal cation/H+ antiporter Nha1 C terminus//F/Y-rich N-terminus	GO:0006032//GO:0006885//GO:0006814	KOG1246	DNA-binding protein jumonji/RBP2/SMCY, contains JmjC domain
Cluster-2623.21478-2R	SET	SET	Cluster-2623.21478	8533	XP_019080090.1	2060	8.30E-228	PREDICTED: histone-lysine N-methyltransferase, H3 lysine-9 specific SUVH1 [Vitis vinifera]	XM_017752070	76	5.71E-28	PREDICTED: Gossypium arboreum protein ZINC INDUCED FACILITATOR-LIKE 1-like (LOC108453777), transcript variant X3, mRNA	PF05033//PF00856	Pre-SET motif//SET domain	GO:0006554//GO:0006479//GO:0034968	--	--
Cluster-2623.21489-2F	LUG	LUG	Cluster-2623.21489	5103	XP_023881420.1	1508	5.10E-164	transcriptional corepressor LEUNIG-like isoform X1 [Quercus suber]	XM_011462361	105	2.58E-44	PREDICTED: Fragaria vesca subsp. vesca 30S ribosomal protein S5, chloroplastic (LOC101291028), transcript variant X2, mRNA	PF06214//PF08513//PF04053//PF03719//PF00400	Signaling lymphocytic activation molecule (SLAM) protein//LisH//Coatomer WD associated region//Ribosomal protein S5, C-terminal domain//WD domain, G-beta repeat	GO:0006412//GO:0006886//GO:0042254//GO:0046649//GO:0016192	KOG0266	WD40 repeat-containing protein
Cluster-2623.21500-0F	GARP-G2-like	GARP->GARP-G2-like	Cluster-2623.21500	3662	--	--	--	--	--	--	--	--	PF08064	UME (NUC010) domain	GO:0016310//GO:0009069	--	--
Cluster-2623.21528-2R	C2H2	C2H2	Cluster-2623.21528	4766	RYQ92778.1	2884	0.00E+00	hypothetical protein Ahy_B09g099018 [Arachis hypogaea]	XM_018973238	416	0	PREDICTED: Juglans regia probable lysine-specific demethylase ELF6 (LOC108997107), mRNA	--	--	--	KOG1246	DNA-binding protein jumonji/RBP2/SMCY, contains JmjC domain
Cluster-2623.21555-1R	RB	RB	Cluster-2623.21555	4025	XP_012067166.1	3494	0.00E+00	retinoblastoma-related protein [Jatropha curcas]	XM_022909973	596	0	PREDICTED: Durio zibethinus retinoblastoma-related protein-like (LOC111310474), transcript variant X3, mRNA	PF01857//PF02900//PF15202//PF01858	Retinoblastoma-associated protein B domain//Catalytic LigB subunit of aromatic ring-opening dioxygenase//Adipogenin//Retinoblastoma-associated protein A domain	GO:0051726//GO:0006725//GO:0045444	KOG1010	Rb (Retinoblastoma tumor suppressor)-related protein
Cluster-2623.21569-1R	mTERF	mTERF	Cluster-2623.21569	5168	PSS17405.1	749	5.30E-76	Transcription termination factor like [Actinidia chinensis var. chinensis]	--	--	--	--	PF02536//PF02631	mTERF//RecX family	GO:0006282//GO:0006355	--	--
Cluster-2623.21632-1F	Trihelix	Trihelix	Cluster-2623.21632	3440	PNT10348.1	3299	0.00E+00	hypothetical protein POPTR_012G095800 [Populus trichocarpa]	XM_028202663	944	0	PREDICTED: Camellia sinensis ribonuclease J-like (LOC114262310), transcript variant X1, mRNA	--	--	--	KOG1136	Predicted cleavage and polyadenylation specificity factor (CPSF subunit)
Cluster-2623.21641-1F	Alfin-like	Alfin-like	Cluster-2623.21641	3165	RXH73421.1	757	3.80E-77	hypothetical protein DVH24_016243 [Malus domestica]	XM_006395722	136	9.31E-62	PREDICTED: Eutrema salsugineum PHD finger protein ALFIN-LIKE 6 (LOC18012426), mRNA	PF12165//PF09637	Alfin//Med18 protein	GO:0006357//GO:0006355	--	--
Cluster-2623.21645-1F	C2H2	C2H2	Cluster-2623.21645	2033	XP_022730359.1	690	1.40E-69	protein indeterminate-domain 9-like isoform X1 [Durio zibethinus]	XM_030666290	219	4.31E-108	PREDICTED: Rhodamnia argentea zinc finger protein JACKDAW-like (LOC115735172), mRNA	PF02892//PF08515//PF04810//PF07975	BED zinc finger//Transforming growth factor beta type I GS-motif//Sec23/Sec24 zinc finger//TFIIH C1-like domain	GO:0006468//GO:0016310//GO:0006281//GO:0007178//GO:0006886//GO:0006888//GO:0009069	--	--
Cluster-2623.21649-2F	AP2/ERF-ERF	AP2/ERF->AP2/ERF-ERF	Cluster-2623.21649	2616	XP_021904202.1	692	1.10E-69	dehydration-responsive element-binding protein 2C-like [Carica papaya]	XM_023083183	79	3.72E-30	PREDICTED: Cucurbita moschata dehydration-responsive element-binding protein 2C-like (LOC111445007), transcript variant X2, mRNA	PF00847//PF04183	AP2 domain//IucA / IucC family	GO:0006355//GO:0019290	--	--
Cluster-2623.21659-0R	Trihelix	Trihelix	Cluster-2623.21659	1906	RVX17101.1	838	9.30E-87	Trihelix transcription factor ASIL2 [Vitis vinifera]	XM_019371532	125	7.25E-56	PREDICTED: Nicotiana attenuata trihelix transcription factor ASIL2 (LOC109208394), mRNA	--	--	--	--	--
Cluster-2623.2167-1F	C2H2	C2H2	Cluster-2623.2167	1602	--	--	--	--	XM_018526575	1591	0	Alternaria alternata hypothetical protein partial mRNA	PF06061	Baculoviridae ME53	--	--	--
Cluster-2623.21675-1F	GeBP	GeBP	Cluster-2623.21675	974	--	--	--	--	--	--	--	--	PF04504	Protein of unknown function, DUF573	GO:0006355	--	--
Cluster-2623.21693-0R	MYB-related	MYB->MYB-related	Cluster-2623.21693	2367	XP_028108058.1	539	5.40E-52	myb-related protein 306-like isoform X1 [Camellia sinensis]	MK030164	94	1.54E-38	Dimocarpus longan MYB transcription factor 22 mRNA, complete cds	PF00060//PF15333//PF09111	Ligand-gated ion channel//TATA box-binding protein-associated factor 1D//SLIDE	GO:0006355//GO:0006811//GO:0006338	--	--
Cluster-2623.21693-1R	MYB-related	MYB->MYB-related	Cluster-2623.21693	2367	XP_028108058.1	539	5.40E-52	myb-related protein 306-like isoform X1 [Camellia sinensis]	MK030164	94	1.54E-38	Dimocarpus longan MYB transcription factor 22 mRNA, complete cds	PF00060//PF15333//PF09111	Ligand-gated ion channel//TATA box-binding protein-associated factor 1D//SLIDE	GO:0006355//GO:0006811//GO:0006338	--	--
Cluster-2623.21699-0R	GRAS	GRAS	Cluster-2623.21699	1180	XP_008784607.1	651	2.80E-65	scarecrow-like protein 9 [Phoenix dactylifera]	--	--	--	--	PF00594	Vitamin K-dependent carboxylation/gamma-carboxyglutamic (GLA) domain	--	--	--
Cluster-2623.21699-1R	GRAS	GRAS	Cluster-2623.21699	1180	XP_008784607.1	651	2.80E-65	scarecrow-like protein 9 [Phoenix dactylifera]	--	--	--	--	PF00594	Vitamin K-dependent carboxylation/gamma-carboxyglutamic (GLA) domain	--	--	--
Cluster-2623.21699-2R	GRAS	GRAS	Cluster-2623.21699	1180	XP_008784607.1	651	2.80E-65	scarecrow-like protein 9 [Phoenix dactylifera]	--	--	--	--	PF00594	Vitamin K-dependent carboxylation/gamma-carboxyglutamic (GLA) domain	--	--	--
Cluster-2623.21702-1R	AP2/ERF-ERF	AP2/ERF->AP2/ERF-ERF	Cluster-2623.21702	1216	XP_004505555.1	306	2.90E-25	ethylene-responsive transcription factor 9 [Cicer arietinum]	XM_003607448	59	2.24E-19	PREDICTED: Medicago truncatula ethylene-responsive transcription factor 9 (LOC11438813), mRNA	PF01441//PF00847	Lipoprotein//AP2 domain	GO:0006355	--	--
Cluster-2623.21707-1R	GRAS	GRAS	Cluster-2623.21707	4023	GAV82156.1	1635	7.50E-179	GRAS domain-containing protein [Cephalotus follicularis]	XM_031392676	345	7.79E-178	PREDICTED: Pistacia vera scarecrow-like protein 1 (LOC116106317), transcript variant X6, mRNA	--	--	--	--	--
Cluster-2623.21741-1R	Trihelix	Trihelix	Cluster-2623.21741	5587	PSS03007.1	706	5.50E-71	Trihelix transcription factor [Actinidia chinensis var. chinensis]	XM_024174410	153	5.86E-71	PREDICTED: Morus notabilis trihelix transcription factor ASIL2 (LOC21387331), transcript variant X4, mRNA	--	--	--	--	--
Cluster-2623.21754-0R	Trihelix	Trihelix	Cluster-2623.21754	2478	XP_021289063.1	1097	1.10E-116	transcriptional regulator EFH1 isoform X1 [Herrania umbratica]	CP023120	198	2.49E-96	Lupinus angustifolius cultivar Tanjil chromosome LG-08	--	--	--	--	--
Cluster-2623.21797-0R	WRKY	WRKY	Cluster-2623.21797	5955	BAB83088.1	1364	3.00E-147	beta-amyrin synthase [Betula platyphylla]	XR_002879920	365	0	PREDICTED: Quercus suber beta-amyrin synthase (LOC111984348), transcript variant X3, misc_RNA	PF03106//PF05136//PF07678//PF11593//PF00432	WRKY DNA -binding domain//Phage portal protein, lambda family//A-macroglobulin TED domain//Mediator complex subunit 3 fungal//Prenyltransferase and squalene oxidase repeat	GO:0006355//GO:0006357//GO:0019068	--	--
Cluster-2623.21810-2F	PHD	PHD	Cluster-2623.21810	4489	XP_021635439.1	3216	0.00E+00	histone-lysine N-methyltransferase ATX2-like [Hevea brasiliensis]	XM_028254377	420	0	PREDICTED: Camellia sinensis histone-lysine N-methyltransferase ATX2-like (LOC114308711), transcript variant X1, mRNA	PF05965//PF00856//PF05964//PF06220	F/Y rich C-terminus//SET domain//F/Y-rich N-terminus//U1 zinc finger	--	--	--
Cluster-2623.21827-0R	GRAS	GRAS	Cluster-2623.21827	4292	PQQ00606.1	1002	2.00E-105	scarecrow-like protein 14 [Prunus yedoensis var. nudiflora]	CP039336	39	1.06E-07	Cicer arietinum chromosome Ca6	PF02888//PF18876	Calmodulin binding domain//AF-4 proto-oncoprotein C-terminal region	GO:0006813	--	--
Cluster-2623.21843-0F	WRKY	WRKY	Cluster-2623.21843	3478	OMP02348.1	699	2.20E-70	DNA-binding WRKY [Corchorus olitorius]	XM_002272004	130	2.22E-58	PREDICTED: Vitis vinifera WRKY transcription factor WRKY24 (LOC100243352), mRNA	PF03106//PF06405	WRKY DNA -binding domain//Red chlorophyll catabolite reductase (RCC reductase)	GO:0006355	--	--
Cluster-2623.21843-1F	WRKY	WRKY	Cluster-2623.21843	3478	OMP02348.1	699	2.20E-70	DNA-binding WRKY [Corchorus olitorius]	XM_002272004	130	2.22E-58	PREDICTED: Vitis vinifera WRKY transcription factor WRKY24 (LOC100243352), mRNA	PF03106//PF06405	WRKY DNA -binding domain//Red chlorophyll catabolite reductase (RCC reductase)	GO:0006355	--	--
Cluster-2623.21843-2F	WRKY	WRKY	Cluster-2623.21843	3478	OMP02348.1	699	2.20E-70	DNA-binding WRKY [Corchorus olitorius]	XM_002272004	130	2.22E-58	PREDICTED: Vitis vinifera WRKY transcription factor WRKY24 (LOC100243352), mRNA	PF03106//PF06405	WRKY DNA -binding domain//Red chlorophyll catabolite reductase (RCC reductase)	GO:0006355	--	--
Cluster-2623.21859-0F	mTERF	mTERF	Cluster-2623.21859	1573	PSS06243.1	473	1.60E-44	Transcription termination factor like [Actinidia chinensis var. chinensis]	XM_010252482	35	6.40E-06	PREDICTED: Nelumbo nucifera transcription termination factor MTERF15, mitochondrial-like (LOC104592930), mRNA	PF02536	mTERF	GO:0006355	--	--
Cluster-2623.21870-2F	PLATZ	PLATZ	Cluster-2623.21870	3936	KDP36720.1	619	4.80E-61	hypothetical protein JCGZ_08011 [Jatropha curcas]	XM_008800924	133	5.40E-60	PREDICTED: Phoenix dactylifera uncharacterized LOC103713875 (LOC103713875), transcript variant X2, mRNA	PF11395//PF14829	Betacoronavirus NS7B protein//Glycerol-3-phosphate acyltransferase N-terminal	GO:0046486//GO:0042967	--	--
Cluster-2623.21874-1F	GRAS	GRAS	Cluster-2623.21874	3524	XP_027080754.1	459	1.50E-42	scarecrow-like protein 14 [Coffea arabica]	--	--	--	--	--	--	--	--	--
Cluster-2623.21874-2F	GRAS	GRAS	Cluster-2623.21874	3524	XP_027080754.1	459	1.50E-42	scarecrow-like protein 14 [Coffea arabica]	--	--	--	--	--	--	--	--	--
Cluster-2623.21895-1F	GRAS	GRAS	Cluster-2623.21895	1218	EOY01029.1	618	1.90E-61	GRAS family transcription factor family protein [Theobroma cacao]	--	--	--	--	PF00288	GHMP kinases N terminal domain	--	--	--
Cluster-2623.21901-0F	GRAS	GRAS	Cluster-2623.21901	2126	PQQ20228.1	1537	9.20E-168	DELLA protein DWARF8 [Prunus yedoensis var. nudiflora]	XM_031617749	253	5.67E-127	PREDICTED: Nymphaea colorata DELLA protein GAI1-like (LOC116246060), mRNA	--	--	--	--	--
Cluster-2623.21913-0R	CPP	CPP	Cluster-2623.21913	2979	XP_010254065.1	990	3.50E-104	PREDICTED: protein tesmin/TSO1-like CXC 5 isoform X2 [Nelumbo nucifera]	XM_028259899	101	2.50E-42	PREDICTED: Camellia sinensis protein tesmin/TSO1-like CXC 5 (LOC114313517), transcript variant X2, mRNA	--	--	--	KOG1171	Metallothionein-like protein
Cluster-2623.21942-2F	SET	SET	Cluster-2623.21942	5807	XP_010652406.1	1657	3.10E-181	PREDICTED: probable inactive histone-lysine N-methyltransferase SUVR2 isoform X1 [Vitis vinifera]	XM_028250455	122	1.04E-53	PREDICTED: Camellia sinensis probable inactive histone-lysine N-methyltransferase SUVR2 (LOC114305375), mRNA	PF10440//PF05033//PF00001//PF00856	Ubiquitin-binding WIYLD domain//Pre-SET motif//7 transmembrane receptor (rhodopsin family)//SET domain	GO:0006554//GO:0006479//GO:0034968//GO:0007186	KOG1082	Histone H3 (Lys9) methyltransferase SUV39H1/Clr4, required for transcriptional silencing
Cluster-2623.21952-1R	MADS-M-type	MADS->MADS-M-type	Cluster-2623.21952	2772	XP_021274640.1	195	4.90E-12	agamous-like MADS-box protein AGL62 [Herrania umbratica]	--	--	--	--	PF00319//PF07813	SRF-type transcription factor (DNA-binding and dimerisation domain)//LTXXQ motif family protein	--	--	--
Cluster-2623.21969-0F	C3H	C3H	Cluster-2623.21969	2753	XP_010241841.1	970	6.70E-102	PREDICTED: zinc finger CCCH domain-containing protein 32-like [Nelumbo nucifera]	XM_021739646	237	5.78E-118	PREDICTED: Manihot esculenta zinc finger CCCH domain-containing protein 34-like (LOC110602191), mRNA	PF07473//PF05782//PF00642	Spasmodic peptide gm9a; conotoxin from Conus species//Extracellular matrix protein 1 (ECM1)//Zinc finger C-x8-C-x5-C-x3-H type (and similar)	GO:0007165	--	--
Cluster-2623.21969-2F	C3H	C3H	Cluster-2623.21969	2753	XP_010241841.1	970	6.70E-102	PREDICTED: zinc finger CCCH domain-containing protein 32-like [Nelumbo nucifera]	XM_021739646	237	5.78E-118	PREDICTED: Manihot esculenta zinc finger CCCH domain-containing protein 34-like (LOC110602191), mRNA	PF07473//PF05782//PF00642	Spasmodic peptide gm9a; conotoxin from Conus species//Extracellular matrix protein 1 (ECM1)//Zinc finger C-x8-C-x5-C-x3-H type (and similar)	GO:0007165	--	--
Cluster-2623.21978-0R	TCP	TCP	Cluster-2623.21978	1985	XP_018826533.1	621	1.40E-61	PREDICTED: transcription factor TCP14 [Juglans regia]	XM_028353064	183	4.33E-88	PREDICTED: Glycine soja transcription factor TCP14-like (LOC114392024), mRNA	PF06729//PF03169	Kinetochore component, CENP-R//OPT oligopeptide transporter protein	GO:0006355//GO:0034080	--	--
Cluster-2623.2204-1R	GRAS	GRAS	Cluster-2623.2204	831	RWW23260.1	272	1.70E-21	hypothetical protein GW17_00012500 [Ensete ventricosum]	--	--	--	--	--	--	--	--	--
Cluster-2623.2204-2R	GRAS	GRAS	Cluster-2623.2204	831	RWW23260.1	272	1.70E-21	hypothetical protein GW17_00012500 [Ensete ventricosum]	--	--	--	--	--	--	--	--	--
Cluster-2623.22045-2F	C2C2-GATA	C2C2->C2C2-GATA	Cluster-2623.22045	3134	EEF35042.1	328	2.10E-27	GATA transcription factor, putative [Ricinus communis]	XM_002283717	92	2.65E-37	PREDICTED: Vitis vinifera GATA transcription factor 25 (LOC100242037), mRNA	PF00320	GATA zinc finger	GO:0006355	--	--
Cluster-2623.2206-0F	C2H2	C2H2	Cluster-2623.2206	1635	XP_023902457.1	389	9.30E-35	biofilm and cell wall regulator 1-like [Quercus suber]	XM_018533124	1346	0	Alternaria alternata hypothetical protein mRNA	PF14369	zinc-ribbon	--	--	--
Cluster-2623.22103-2R	zf-HD	zf-HD	Cluster-2623.22103	705	XP_021901030.1	328	4.70E-28	mini zinc finger protein 3-like [Carica papaya]	--	--	--	--	--	--	--	--	--
Cluster-2623.22106-0R	AP2/ERF-ERF	AP2/ERF->AP2/ERF-ERF	Cluster-2623.22106	5805	PON91693.1	1092	1.00E-115	Helicase SMUBP-2/Hcs1-like [Trema orientale]	XM_002277583	340	6.78E-175	PREDICTED: Vitis vinifera DNA-binding protein SMUBP-2 (LOC100262429), mRNA	PF01695//PF07652//PF03796//PF01443//PF05970//PF05373//PF00448//PF00847//PF13086//PF04851//PF03266//PF13476//PF05496//PF00005//PF02572//PF02367//PF00004//PF00580//PF00270//PF00158//PF02562	IstB-like ATP binding protein//Flavivirus DEAD domain//DnaB-like helicase C terminal domain//Viral (Superfamily 1) RNA helicase//PIF1-like helicase//L-proline 3-hydroxylase, C-terminal//SRP54-type protein, GTPase domain//AP2 domain//AAA domain//Type III restriction enzyme, res subunit//NTPase//AAA domain//Holliday junction DNA helicase RuvB P-loop domain//ABC transporter//ATP:corrinoid adenosyltr…	GO:0009236//GO:0006614//GO:0015994//GO:0002949//GO:0000723//GO:0006281//GO:0006355//GO:0006260//GO:0006310	KOG1803	DNA helicase
Cluster-2623.2211-2R	LOB	LOB	Cluster-2623.2211	722	RWR93884.1	603	6.30E-60	LOB domain-containing protein 41-like protein [Cinnamomum micranthum f. kanehirae]	XM_010034334	166	4.30E-79	PREDICTED: Eucalyptus grandis LOB domain-containing protein 40 (LOC104422106), mRNA	PF06442	R67 dihydrofolate reductase	GO:0009410//GO:0006761//GO:0046656	--	--
Cluster-2623.22139-2F	GRAS	GRAS	Cluster-2623.22139	1058	XP_020420704.1	956	1.10E-100	scarecrow-like protein 14 [Prunus persica]	XM_019220302	50	1.95E-14	PREDICTED: Vitis vinifera scarecrow-like protein 14 (LOC100245086), mRNA	--	--	--	--	--
Cluster-2623.22157-0F	SET	SET	Cluster-2623.22157	3084	RVW78657.1	770	1.20E-78	Histone-lysine N-methyltransferase ASHH3 [Vitis vinifera]	XM_028260800	231	1.40E-114	PREDICTED: Camellia sinensis histone-lysine N-methyltransferase ASHH3 (LOC114314319), transcript variant X4, mRNA	PF00856	SET domain	--	KOG4442	Clathrin coat binding protein/Huntingtin interacting protein HIP1, involved in regulation of endocytosis
Cluster-2623.22167-0R	MYB-related	MYB->MYB-related	Cluster-2623.22167	2079	RAL47072.1	531	4.00E-51	hypothetical protein DM860_017113 [Cuscuta australis]	--	--	--	--	PF07846//PF09111//PF06440	Metallothionein family//SLIDE//DNA polymerase III, theta subunit	GO:0006260//GO:0006338	--	--
Cluster-2623.22187-1R	AP2/ERF-ERF	AP2/ERF->AP2/ERF-ERF	Cluster-2623.22187	1237	XP_028209618.1	411	2.00E-37	ethylene-responsive transcription factor ERF039-like [Glycine soja]	XM_010543916	83	1.04E-32	PREDICTED: Tarenaya hassleriana ethylene-responsive transcription factor ERF039-like (LOC104815503), transcript variant X2, mRNA	PF00847//PF09726	AP2 domain//Macoilin family	GO:0023041//GO:0006355	--	--
Cluster-2623.22202-0R	MADS-M-type	MADS->MADS-M-type	Cluster-2623.22202	1326	--	--	--	--	--	--	--	--	--	--	--	--	--
Cluster-2623.22212-2R	GRAS	GRAS	Cluster-2623.22212	329	XP_002314168.1	381	1.60E-34	scarecrow-like protein 14 [Populus trichocarpa]	--	--	--	--	--	--	--	--	--
Cluster-2623.22223-0F	GARP-ARR-B	GARP->GARP-ARR-B	Cluster-2623.22223	2776	XP_010649546.1	1971	5.70E-218	PREDICTED: two-component response regulator ARR1 isoform X2 [Vitis vinifera]	XM_024607462	392	0	PREDICTED: Populus trichocarpa two-component response regulator ARR2 (LOC18101870), transcript variant X5, mRNA	PF09090//PF00072	MIF4G like//Response regulator receiver domain	GO:0016070//GO:0000160	--	--
Cluster-2623.22247-1F	B3-ARF	B3->B3-ARF	Cluster-2623.22247	7274	CBI29640.3	1292	8.10E-139	unnamed protein product, partial [Vitis vinifera]	XM_021968849	373	0	PREDICTED: Prunus avium auxin response factor 1 (LOC110765665), mRNA	PF02362//PF06507//PF01708	B3 DNA binding domain//Auxin response factor//Geminivirus putative movement protein	GO:0006355//GO:0009725//GO:0046740	--	--
Cluster-2623.22259-2F	GNAT	GNAT	Cluster-2623.22259	5178	XP_021647426.1	1606	2.20E-175	uncharacterized protein LOC110640430 [Hevea brasiliensis]	XM_028230230	190	1.47E-91	PREDICTED: Camellia sinensis uncharacterized LOC114286998 (LOC114286998), transcript variant X1, mRNA	PF13508//PF08445//PF13516//PF13302//PF00583//PF02100//PF09510//PF13673	Acetyltransferase (GNAT) domain//FR47-like protein//Leucine Rich repeat//Acetyltransferase (GNAT) domain//Acetyltransferase (GNAT) family//Ornithine decarboxylase antizyme//Rtt102p-like transcription regulator protein//Acetyltransferase (GNAT) domain	GO:0019467//GO:0006338//GO:0042967	KOG1947	Leucine rich repeat proteins, some proteins contain F-box
Cluster-2623.22311-1F	MYB-related	MYB->MYB-related	Cluster-2623.22311	7808	XP_023921852.1	1745	2.60E-191	MMS19 nucleotide excision repair protein homolog isoform X2 [Quercus suber]	XM_028259762	199	2.20E-96	PREDICTED: Camellia sinensis MMS19 nucleotide excision repair protein homolog (LOC114313372), transcript variant X4, mRNA	PF02985//PF01627	HEAT repeat//Hpt domain	GO:0000160	--	--
Cluster-2623.22322-0R	GRF	GRF	Cluster-2623.22322	3279	EOY15657.1	819	2.60E-84	Growth-regulating factor 1 [Theobroma cacao]	XM_002283468	201	7.10E-98	PREDICTED: Vitis vinifera growth-regulating factor 1 (LOC100260890), mRNA	PF08880	QLQ	GO:0006355	--	--
Cluster-2623.22380-0R	PLATZ	PLATZ	Cluster-2623.22380	2378	OWM88278.1	441	1.30E-40	hypothetical protein CDL15_Pgr003690 [Punica granatum]	XM_007211146	141	1.16E-64	PREDICTED: Prunus persica uncharacterized LOC18777415 (LOC18777415), mRNA	PF02434	Fringe-like	--	--	--
Cluster-2623.22388-0F	MADS-M-type	MADS->MADS-M-type	Cluster-2623.22388	5384	APU87548.1	1797	1.70E-197	CesA8 [Plantago ovata]	XM_024034258	491	0	PREDICTED: Quercus suber cellulose synthase A catalytic subunit 8 [UDP-forming] (LOC112002106), transcript variant X2, mRNA	PF00319//PF04135//PF01258//PF03552	SRF-type transcription factor (DNA-binding and dimerisation domain)//Nucleolar RNA-binding protein, Nop10p family//Prokaryotic dksA/traR C4-type zinc finger//Cellulose synthase	GO:0030244//GO:0005982//GO:0005985//GO:0001522//GO:0042254//GO:0006011	--	--
Cluster-2623.2239-2F	Others	Others	Cluster-2623.2239	3755	XP_023918866.1	3833	0.00E+00	histidine protein kinase NIK1-like [Quercus suber]	XM_018531895	3383	0	Alternaria alternata two-component osmosensing histidine kinase mRNA	PF00072//PF08702//PF07464//PF05478//PF01442//PF00672//PF10473//PF18947//PF00512//PF14523	Response regulator receiver domain//Fibrinogen alpha/beta chain family//Apolipophorin-III precursor (apoLp-III)//Prominin//Apolipoprotein A1/A4/E domain//HAMP domain//Leucine-rich repeats of kinetochore protein Cenp-F/LEK1//HAMP domain//His Kinase A (phospho-acceptor) domain//Syntaxin-like protein	GO:0051258//GO:0007165//GO:0006869//GO:0030168//GO:0000160//GO:0016310//GO:0042157	--	--
Cluster-2623.22443-0F	NF-YA	NF-Y->NF-YA	Cluster-2623.22443	2734	OAY36452.1	311	1.70E-25	hypothetical protein MANES_11G022300 [Manihot esculenta]	--	--	--	--	PF02045	CCAAT-binding transcription factor (CBF-B/NF-YA) subunit B	GO:0006355	--	--
Cluster-2623.22443-1F	NF-YA	NF-Y->NF-YA	Cluster-2623.22443	2734	OAY36452.1	311	1.70E-25	hypothetical protein MANES_11G022300 [Manihot esculenta]	--	--	--	--	PF02045	CCAAT-binding transcription factor (CBF-B/NF-YA) subunit B	GO:0006355	--	--
Cluster-2623.22526-2R	HB-HD-ZIP	HB->HB-HD-ZIP	Cluster-2623.22526	1589	PPD97337.1	336	1.30E-28	hypothetical protein GOBAR_DD05632 [Gossypium barbadense]	XM_008234859	79	2.24E-30	PREDICTED: Prunus mume homeobox-leucine zipper protein ATHB-12-like (LOC103332157), mRNA	PF02183//PF00046//PF02820//PF05920//PF01527	Homeobox associated leucine zipper//Homeodomain//mbt repeat//Homeobox KN domain//Transposase	GO:0006313//GO:0006355	--	--
Cluster-2623.22561-1F	MYB-related	MYB->MYB-related	Cluster-2623.22561	5475	OAY38061.1	1109	1.00E-117	hypothetical protein MANES_11G149200 [Manihot esculenta]	LR722623	141	2.69E-64	Hordeum vulgare subsp. vulgare genome assembly, chromosome: 0H	PF01527//PF01529	Transposase//DHHC palmitoyltransferase	GO:0042967//GO:0006313	--	--
Cluster-2623.22584-0R	mTERF	mTERF	Cluster-2623.22584	1046	XP_021639511.1	704	1.80E-71	transcription termination factor MTERF8, chloroplastic-like [Hevea brasiliensis]	XM_024338550	45	1.16E-11	PREDICTED: Rosa chinensis transcription termination factor MTEF18, mitochondrial-like (LOC112197738), transcript variant X2, mRNA	PF02536	mTERF	GO:0006355	--	--
Cluster-2623.22635-0R	GRAS	GRAS	Cluster-2623.22635	9602	PON68789.1	1124	3.20E-119	GRAS transcription factor [Trema orientale]	--	--	--	--	PF02045//PF08103//PF09242	CCAAT-binding transcription factor (CBF-B/NF-YA) subunit B//Uperin family//Flavocytochrome c sulphide dehydrogenase, flavin-binding	GO:0006355	--	--
Cluster-2623.22635-1R	GRAS	GRAS	Cluster-2623.22635	9602	PON68789.1	1124	3.20E-119	GRAS transcription factor [Trema orientale]	--	--	--	--	PF02045//PF08103//PF09242	CCAAT-binding transcription factor (CBF-B/NF-YA) subunit B//Uperin family//Flavocytochrome c sulphide dehydrogenase, flavin-binding	GO:0006355	--	--
Cluster-2623.22635-2R	GRAS	GRAS	Cluster-2623.22635	9602	PON68789.1	1124	3.20E-119	GRAS transcription factor [Trema orientale]	--	--	--	--	PF02045//PF08103//PF09242	CCAAT-binding transcription factor (CBF-B/NF-YA) subunit B//Uperin family//Flavocytochrome c sulphide dehydrogenase, flavin-binding	GO:0006355	--	--
Cluster-2623.22641-1F	HB-HD-ZIP	HB->HB-HD-ZIP	Cluster-2623.22641	4869	XP_002262950.3	412	5.90E-37	PREDICTED: homeobox-leucine zipper protein ATHB-12 [Vitis vinifera]	XM_002302623	107	1.90E-45	PREDICTED: Populus trichocarpa homeobox-leucine zipper protein ATHB-7 (LOC7497280), mRNA	PF10473//PF05920//PF02183//PF00046//PF13411	Leucine-rich repeats of kinetochore protein Cenp-F/LEK1//Homeobox KN domain//Homeobox associated leucine zipper//Homeodomain//MerR HTH family regulatory protein	GO:0006355	--	--
Cluster-2623.22649-1R	NAC	NAC	Cluster-2623.22649	2108	PPR89262.1	249	2.00E-18	hypothetical protein GOBAR_AA31419 [Gossypium barbadense]	AP019303	49	1.42E-13	Prunus dulcis DNA, pseudomolecule Pd07	PF08446//PF02365	PAS fold//No apical meristem (NAM) protein	GO:0006355	--	--
Cluster-2623.22675-2R	AP2/ERF-ERF	AP2/ERF->AP2/ERF-ERF	Cluster-2623.22675	2733	XP_028088327.1	298	5.50E-24	ethylene-responsive transcription factor ERF118-like [Camellia sinensis]	XM_019004229	61	3.95E-20	PREDICTED: Juglans regia ethylene-responsive transcription factor ERF118-like (LOC109021567), mRNA	PF08105//PF00847	Metchnikowin family//AP2 domain	GO:0019732//GO:0006355//GO:0019731	--	--
Cluster-2623.22679-2F	BES1	BES1	Cluster-2623.22679	3452	XP_014520752.1	1330	1.50E-143	beta-amylase 8 [Vigna radiata var. radiata]	KP739464	459	0	Camellia sinensis beta-amylase 8 mRNA, complete cds	PF01373	Glycosyl hydrolase family 14	GO:0000272//GO:0005985//GO:0005982	--	--
Cluster-2623.22711-2F	Others	Others	Cluster-2623.22711	3958	PON46074.1	2048	9.50E-227	Ethylene receptor [Parasponia andersonii]	XM_018968610	417	0	PREDICTED: Juglans regia protein EIN4 (LOC108993629), mRNA	PF00072//PF00512//PF02793//PF01590	Response regulator receiver domain//His Kinase A (phospho-acceptor) domain//Hormone receptor domain//GAF domain	GO:0007186//GO:0000160//GO:0007165//GO:0016310	KOG0519	Sensory transduction histidine kinase
Cluster-2623.22715-2F	NAC	NAC	Cluster-2623.22715	817	--	--	--	--	--	--	--	--	PF02365	No apical meristem (NAM) protein	GO:0006355	--	--
Cluster-2623.22751-2R	SNF2	SNF2	Cluster-2623.22751	4774	GAV72113.1	2186	1.10E-242	SNF2_N domain-containing protein/Helicase_C domain-containing protein [Cephalotus follicularis]	XM_021754492	182	3.78E-87	PREDICTED: Manihot esculenta protein CHROMATIN REMODELING 35-like (LOC110613397), mRNA	PF04851//PF00176	Type III restriction enzyme, res subunit//SNF2-related domain	--	--	--
Cluster-2623.22771-1R	MYB	MYB->MYB	Cluster-2623.22771	9296	XP_010658422.1	1950	5.20E-215	PREDICTED: uncharacterized protein LOC100240985 isoform X1 [Vitis vinifera]	CP032255	193	5.67E-93	Gossypioides kirkii chromosome KI_13	--	--	--	KOG1878	Nuclear receptor coregulator SMRT/SMRTER, contains Myb-like domains
Cluster-2623.22797-1R	Jumonji	Jumonji	Cluster-2623.22797	8370	XP_010662857.1	1449	5.80E-157	PREDICTED: uncharacterized protein LOC100247074 [Vitis vinifera]	XM_028223219	267	3.73E-134	PREDICTED: Camellia sinensis uncharacterized LOC114280817 (LOC114280817), transcript variant X2, mRNA	--	--	--	KOG1356	Putative transcription factor 5qNCA, contains JmjC domain
Cluster-2623.22799-0F	EIL	EIL	Cluster-2623.22799	6864	XP_019076322.1	1785	5.20E-196	PREDICTED: ETHYLENE INSENSITIVE 3-like 3 protein isoform X2 [Vitis vinifera]	JQ771469	427	0	Paeonia suffruticosa ethylene insensitive 3-like 1 protein (EIL1) mRNA, complete cds	PF05399//PF04873//PF14630//PF08138//PF00978//PF05764	Ectropic viral integration site 2A protein (EVI2A)//Ethylene insensitive 3//Origin recognition complex (ORC) subunit 5 C-terminus//Sex peptide (SP) family//RNA dependent RNA polymerase//YL1 nuclear protein	GO:0006144//GO:0046008//GO:0006260//GO:0007165//GO:0043486//GO:0006355//GO:0006351//GO:0006338	KOG2132	Uncharacterized conserved protein, contains JmjC domain
Cluster-2623.2281-0R	MYB-related	MYB->MYB-related	Cluster-2623.2281	1445	XP_002513377.1	460	4.80E-43	transcription factor MYB58 isoform X1 [Ricinus communis]	XM_010094720	154	4.13E-72	PREDICTED: Morus notabilis transcription factor MYB63 (LOC21399287), mRNA	PF15771//PF09111//PF05887	Interactor of HORMAD1 protein 1//SLIDE//Procyclic acidic repetitive protein (PARP)	GO:0006310//GO:0042138//GO:0006338	--	--
Cluster-2623.2281-1R	MYB-related	MYB->MYB-related	Cluster-2623.2281	1445	XP_002513377.1	460	4.80E-43	transcription factor MYB58 isoform X1 [Ricinus communis]	XM_010094720	154	4.13E-72	PREDICTED: Morus notabilis transcription factor MYB63 (LOC21399287), mRNA	PF15771//PF09111//PF05887	Interactor of HORMAD1 protein 1//SLIDE//Procyclic acidic repetitive protein (PARP)	GO:0006310//GO:0042138//GO:0006338	--	--
Cluster-2623.22815-1F	GeBP	GeBP	Cluster-2623.22815	1715	PQP91536.1	249	1.70E-18	nucleolin-like [Prunus yedoensis var. nudiflora]	--	--	--	--	PF04504	Protein of unknown function, DUF573	GO:0006355	--	--
Cluster-2623.22829-0R	HSF	HSF	Cluster-2623.22829	6393	XP_024933007.1	782	9.80E-80	heat stress transcription factor A-7a-like isoform X1 [Ziziphus jujuba]	CP039333	50	1.21E-13	Cicer arietinum chromosome Ca3	PF00701//PF00447//PF02487	Dihydrodipicolinate synthetase family//HSF-type DNA-binding//CLN3 protein	GO:0006355	--	--
Cluster-2623.22830-0F	HB-HD-ZIP	HB->HB-HD-ZIP	Cluster-2623.22830	4130	XP_023898511.1	3555	0.00E+00	homeobox-leucine zipper protein ATHB-15 [Quercus suber]	XM_002283967	1272	0	PREDICTED: Vitis vinifera homeobox-leucine zipper protein ATHB-15 (LOC100260057), mRNA	PF01852//PF00046//PF00170//PF07765	START domain//Homeodomain//bZIP transcription factor//KIP1-like protein	GO:0006355	--	--
Cluster-2623.22944-0R	HSF	HSF	Cluster-2623.22944	362	EXB37018.1	152	6.20E-08	Heat stress transcription factor C-1 [Morus notabilis]	XM_010090519	78	1.70E-30	PREDICTED: Morus notabilis heat stress transcription factor C-1 (LOC21403684), mRNA	PF06375//PF05104//PF00447	AP-3 complex subunit delta-1//Ribosome receptor lysine/proline rich region//HSF-type DNA-binding	GO:0006355//GO:0015031	--	--
Cluster-2623.22970-2F	AP2/ERF-ERF	AP2/ERF->AP2/ERF-ERF	Cluster-2623.22970	1242	XP_023876329.1	457	9.20E-43	ethylene-responsive transcription factor RAP2-1-like [Quercus suber]	XM_022287963	129	2.79E-58	PREDICTED: Momordica charantia ethylene-responsive transcription factor ERF011-like (LOC111013492), mRNA	PF00847	AP2 domain	GO:0006355	--	--
Cluster-2623.2299-0F	NF-YC	NF-Y->NF-YC	Cluster-2623.2299	1376	XP_023896074.1	804	5.90E-83	nuclear transcription factor Y subunit C-3-like [Quercus suber]	XM_018530181	1361	0	Alternaria alternata histone-fold-containing protein mRNA	PF00125//PF09415//PF04617	Core histone H2A/H2B/H3/H4//CENP-S associating Centromere protein X//Hox9 activation region	GO:0006351//GO:0006281//GO:0051382	KOG1657	CCAAT-binding factor, subunit C (HAP5)
Cluster-2623.23036-1F	AUX/IAA	AUX/IAA	Cluster-2623.23036	1734	XP_010652421.1	683	8.00E-69	PREDICTED: auxin-responsive protein IAA11 isoform X1 [Vitis vinifera]	XM_028259116	83	1.47E-32	PREDICTED: Camellia sinensis auxin-responsive protein IAA13-like (LOC114312833), mRNA	--	--	--	--	--
Cluster-2623.23037-0F	mTERF	mTERF	Cluster-2623.23037	3860	XP_027331428.1	1098	1.30E-116	transcription termination factor MTERF9, chloroplastic [Abrus precatorius]	XM_018957217	203	6.47E-99	PREDICTED: Juglans regia transcription termination factor MTERF9, chloroplastic-like (LOC108985062), mRNA	PF09026//PF01056//PF11705//PF06524//PF02536	Centromere protein B dimerisation domain//Myc amino-terminal region//DNA-directed RNA polymerase III subunit Rpc31//NOA36 protein//mTERF	GO:0006383//GO:0006355	--	--
Cluster-2623.23056-1F	GRAS	GRAS	Cluster-2623.23056	8752	XP_020420704.1	1117	1.90E-118	scarecrow-like protein 14 [Prunus persica]	--	--	--	--	PF05279	Aspartyl beta-hydroxylase N-terminal region	--	--	--
Cluster-2623.23058-1F	B3-ARF	B3->B3-ARF	Cluster-2623.23058	4038	GAV67848.1	2524	6.20E-282	AUX_IAA domain-containing protein/B3 domain-containing protein/Auxin_resp domain-containing protein [Cephalotus follicularis]	XM_022913410	511	0	PREDICTED: Durio zibethinus auxin response factor 5-like (LOC111312796), transcript variant X3, mRNA	PF06507//PF08649//PF02362	Auxin response factor//DASH complex subunit Dad1//B3 DNA binding domain	GO:0009725//GO:0006355	--	--
Cluster-2623.23151-2R	bHLH	bHLH	Cluster-2623.23151	5379	PON55520.1	555	1.70E-53	Basic helix-loop-helix transcription factor [Trema orientale]	XR_003333155	157	3.37E-73	PREDICTED: Papaver somniferum transcription factor PIF1-like (LOC113296817), transcript variant X2, misc_RNA	PF00010	Helix-loop-helix DNA-binding domain	--	--	--
Cluster-2623.23196-0F	LOB	LOB	Cluster-2623.23196	5860	XP_021654432.1	1138	4.70E-121	cytosolic endo-beta-N-acetylglucosaminidase 1-like isoform X3 [Hevea brasiliensis]	XM_028081563	92	4.99E-37	PREDICTED: Vigna unguiculata cytosolic endo-beta-N-acetylglucosaminidase 1 (LOC114192021), mRNA	PF00322//PF03644	Endothelin family//Glycosyl hydrolase family 85	GO:0019229	KOG2331	Predicted glycosylhydrolase
Cluster-2623.23196-2F	LOB	LOB	Cluster-2623.23196	5860	XP_021654432.1	1138	4.70E-121	cytosolic endo-beta-N-acetylglucosaminidase 1-like isoform X3 [Hevea brasiliensis]	XM_028081563	92	4.99E-37	PREDICTED: Vigna unguiculata cytosolic endo-beta-N-acetylglucosaminidase 1 (LOC114192021), mRNA	PF00322//PF03644	Endothelin family//Glycosyl hydrolase family 85	GO:0019229	KOG2331	Predicted glycosylhydrolase
Cluster-2623.23206-0R	SNF2	SNF2	Cluster-2623.23206	7725	XP_002275285.1	6695	0.00E+00	PREDICTED: TATA-binding protein-associated factor BTAF1 isoform X2 [Vitis vinifera]	XM_002275249	1089	0	PREDICTED: Vitis vinifera TATA-binding protein-associated factor BTAF1 (LOC100247209), transcript variant X3, mRNA	PF04689//PF00176//PF02985	DNA binding protein S1FA//SNF2-related domain//HEAT repeat	GO:0006355	KOG0392	SNF2 family DNA-dependent ATPase domain-containing protein
Cluster-2623.23241-0F	FAR1	FAR1	Cluster-2623.23241	8010	XP_010652225.1	3132	0.00E+00	PREDICTED: protein FAR1-RELATED SEQUENCE 11 [Vitis vinifera]	XR_003629464	866	0	PREDICTED: Camellia sinensis protein FAR1-RELATED SEQUENCE 11-like (LOC114262782), transcript variant X3, misc_RNA	PF02985//PF11698//PF02820//PF04434//PF01602//PF01749//PF00514	HEAT repeat//V-ATPase subunit H//mbt repeat//SWIM zinc finger//Adaptin N terminal region//Importin beta binding domain//Armadillo/beta-catenin-like repeat	GO:0006606//GO:0016192//GO:0006355//GO:1902600//GO:0006886	KOG0166	Karyopherin (importin) alpha
Cluster-2623.23263-0R	FAR1	FAR1	Cluster-2623.23263	7402	XP_019076816.1	3132	0.00E+00	PREDICTED: protein FAR1-RELATED SEQUENCE 11 [Vitis vinifera]	XR_003629464	866	0	PREDICTED: Camellia sinensis protein FAR1-RELATED SEQUENCE 11-like (LOC114262782), transcript variant X3, misc_RNA	PF00514//PF01749//PF01602//PF04434//PF11698//PF02820//PF02985	Armadillo/beta-catenin-like repeat//Importin beta binding domain//Adaptin N terminal region//SWIM zinc finger//V-ATPase subunit H//mbt repeat//HEAT repeat	GO:0006606//GO:0016192//GO:0006355//GO:1902600//GO:0006886	KOG0166	Karyopherin (importin) alpha
Cluster-2623.23301-2F	SET	SET	Cluster-2623.23301	6514	XP_018843105.1	2390	3.50E-266	PREDICTED: histone-lysine N-methyltransferase ATXR7 isoform X1 [Juglans regia]	XM_031095256	354	0	PREDICTED: Quercus lobata histone-lysine N-methyltransferase ATXR7 (LOC115974750), transcript variant X3, mRNA	PF02213//PF13691//PF00856	GYF domain//tRNase Z endonuclease//SET domain	GO:0008033	KOG1080	Histone H3 (Lys4) methyltransferase complex, subunit SET1 and related methyltransferases
Cluster-2623.23316-1F	mTERF	mTERF	Cluster-2623.23316	5572	CAB75932.1	461	1.40E-42	putative protein [Arabidopsis thaliana]	--	--	--	--	PF02536	mTERF	GO:0006355	--	--
Cluster-2623.23325-1F	MYB-related	MYB->MYB-related	Cluster-2623.23325	3485	XP_006480971.1	948	3.00E-99	transcription factor DIVARICATA [Citrus sinensis]	GQ246163	146	2.83E-67	Malus x domestica cultivar Jiangsu Fuji MYB transcription factor (MYB53) mRNA, partial cds	PF01285	TEA/ATTS domain	GO:0006355	--	--
Cluster-2623.23361-1F	GRAS	GRAS	Cluster-2623.23361	2907	PON68789.1	922	2.60E-96	GRAS transcription factor [Trema orientale]	--	--	--	--	--	--	--	--	--
Cluster-2623.23379-0R	mTERF	mTERF	Cluster-2623.23379	5045	XP_028090547.1	842	8.50E-87	transcription termination factor MTERF4, chloroplastic [Camellia sinensis]	XM_010539448	70	7.28E-25	PREDICTED: Tarenaya hassleriana transcription termination factor MTERF4, chloroplastic (LOC104812335), mRNA	PF02536	mTERF	GO:0006355	--	--
Cluster-2623.23379-2R	mTERF	mTERF	Cluster-2623.23379	5045	XP_028090547.1	842	8.50E-87	transcription termination factor MTERF4, chloroplastic [Camellia sinensis]	XM_010539448	70	7.28E-25	PREDICTED: Tarenaya hassleriana transcription termination factor MTERF4, chloroplastic (LOC104812335), mRNA	PF02536	mTERF	GO:0006355	--	--
Cluster-2623.23382-1F	GNAT	GNAT	Cluster-2623.23382	4103	GAY63379.1	315	8.90E-26	hypothetical protein CUMW_225060 [Citrus unshiu]	XM_009592691	79	5.87E-30	PREDICTED: Nicotiana tomentosiformis putative ribosomal-protein-alanine acetyltransferase (LOC104088074), transcript variant X2, mRNA	PF02298//PF00583	Plastocyanin-like domain//Acetyltransferase (GNAT) family	GO:0042967//GO:0006118	KOG3235	Subunit of the major N alpha-acetyltransferase
Cluster-2623.23412-2F	TRAF	TRAF	Cluster-2623.23412	3236	XP_002280519.2	3091	0.00E+00	PREDICTED: ETO1-like protein 1 [Vitis vinifera]	XM_002280483	862	0	PREDICTED: Vitis vinifera ETO1-like protein 1 (LOC100266551), mRNA	PF09445//PF00651//PF13181//PF00515//PF13176	RNA cap guanine-N2 methyltransferase//BTB/POZ domain//Tetratricopeptide repeat//Tetratricopeptide repeat//Tetratricopeptide repeat	GO:0009452//GO:0001510	--	--
Cluster-2623.23456-1F	MADS-MIKC	MADS->MADS-MIKC	Cluster-2623.23456	1608	XP_019428505.1	275	1.50E-21	PREDICTED: truncated transcription factor CAULIFLOWER A-like [Lupinus angustifolius]	MH931100	76	1.06E-28	Nicotiana obtusifolia FRUITFUL-like protein (MBP20) mRNA, partial cds	PF10584//PF00319//PF02865//PF07851//PF01486//PF06003//PF02601//PF00170	Proteasome subunit A N-terminal signature//SRF-type transcription factor (DNA-binding and dimerisation domain)//STAT protein, protein interaction domain//TMPIT-like protein//K-box region//Survival motor neuron protein (SMN)//Exonuclease VII, large subunit//bZIP transcription factor	GO:0006397//GO:0006355//GO:0006511//GO:0006308//GO:0007165	--	--
Cluster-2623.23473-2R	MYB-related	MYB->MYB-related	Cluster-2623.23473	2435	XP_015876104.1	435	6.40E-40	transcription factor MYB36 [Ziziphus jujuba]	XM_031080422	150	1.18E-69	PREDICTED: Quercus lobata transcription factor MYB36 (LOC115961434), mRNA	PF01440	Geminivirus AL2 protein	--	--	--
Cluster-2623.23496-2R	mTERF	mTERF	Cluster-2623.23496	504	PSS06242.1	263	1.20E-20	Transcription termination factor like [Actinidia chinensis var. chinensis]	--	--	--	--	PF02536	mTERF	GO:0006355	--	--
Cluster-2623.23501-2R	SET	SET	Cluster-2623.23501	4515	XP_010661928.1	2320	3.10E-258	PREDICTED: histone-lysine N-methyltransferase ATX4 isoform X2 [Vitis vinifera]	XM_031109019	329	6.86E-169	PREDICTED: Quercus lobata histone-lysine N-methyltransferase ATX3 (LOC115986161), transcript variant X6, mRNA	PF00856//PF01342	SET domain//SAND domain	--	KOG1080	Histone H3 (Lys4) methyltransferase complex, subunit SET1 and related methyltransferases
Cluster-2623.23516-1R	Others	Others	Cluster-2623.23516	2947	OAY32970.1	644	4.50E-64	hypothetical protein MANES_13G059800 [Manihot esculenta]	XM_016884796	174	6.51E-83	PREDICTED: Gossypium hirsutum zinc finger protein CONSTANS-LIKE 9-like (LOC107950033), transcript variant X4, mRNA	PF06203//PF03884//PF05924//PF08053	CCT motif//DNA gyrase inhibitor YacG//SAMP Motif//Tryptophanase operon leader peptide	GO:0031556//GO:0031554//GO:0016055	--	--
Cluster-2623.23542-2R	mTERF	mTERF	Cluster-2623.23542	4517	XP_023881718.1	1522	1.10E-165	transcription termination factor MTEF18, mitochondrial [Quercus suber]	--	--	--	--	PF02536	mTERF	GO:0006355	--	--
Cluster-2623.23553-2R	Trihelix	Trihelix	Cluster-2623.23553	2909	XP_006367516.1	543	2.30E-52	PREDICTED: trihelix transcription factor GT-3b-like [Solanum tuberosum]	XM_028905299	124	4.00E-55	PREDICTED: Prosopis alba trihelix transcription factor GT-3b-like (LOC114719770), mRNA	PF03600	Citrate transporter	GO:0055085	--	--
Cluster-2623.23563-1F	GRAS	GRAS	Cluster-2623.23563	3515	PON75564.1	495	1.00E-46	GRAS transcription factor [Parasponia andersonii]	XM_018994932	50	6.64E-14	PREDICTED: Juglans regia scarecrow-like protein 14 (LOC109013019), mRNA	PF15433//PF04664	Mitochondrial 28S ribosomal protein S31//Opioid growth factor receptor (OGFr) conserved region	GO:0042254	--	--
Cluster-2623.23565-2R	GRAS	GRAS	Cluster-2623.23565	1220	PON68792.1	692	5.10E-70	GRAS transcription factor [Trema orientale]	CP039347	62	4.82E-21	Vigna unguiculata cultivar Xiabao 2 chromosome Vu11	--	--	--	--	--
Cluster-2623.23567-0F	GRAS	GRAS	Cluster-2623.23567	680	XP_016169454.1	434	2.30E-40	LOW QUALITY PROTEIN: uncharacterized protein LOC107612146 [Arachis ipaensis]	AM472384	60	3.40E-20	Vitis vinifera contig VV78X157260.5, whole genome shotgun sequence	--	--	--	--	--
Cluster-2623.23567-2F	GRAS	GRAS	Cluster-2623.23567	680	XP_016169454.1	434	2.30E-40	LOW QUALITY PROTEIN: uncharacterized protein LOC107612146 [Arachis ipaensis]	AM472384	60	3.40E-20	Vitis vinifera contig VV78X157260.5, whole genome shotgun sequence	--	--	--	--	--
Cluster-2623.23568-2F	GRAS	GRAS	Cluster-2623.23568	309	XP_024990687.1	164	2.10E-09	scarecrow-like protein 30 [Cynara cardunculus var. scolymus]	--	--	--	--	--	--	--	--	--
Cluster-2623.23573-2R	Whirly	Whirly	Cluster-2623.23573	1744	XP_010915147.1	340	4.80E-29	single-stranded DNA-binding protein WHY1, chloroplastic isoform X2 [Elaeis guineensis]	--	--	--	--	PF08536	Whirly transcription factor	GO:0006355//GO:0006952	--	--
Cluster-2623.23593-0R	FAR1	FAR1	Cluster-2623.23593	6632	XP_015880909.1	2658	3.00E-297	protein FAR-RED IMPAIRED RESPONSE 1 [Ziziphus jujuba]	XM_010649901	727	0	PREDICTED: Vitis vinifera protein FAR-RED IMPAIRED RESPONSE 1 (LOC100251986), transcript variant X3, mRNA	PF06305//PF04434//PF00872	Lipopolysaccharide assembly protein A domain//SWIM zinc finger//Transposase, Mutator family	GO:0006313	--	--
Cluster-2623.23600-0F	WRKY	WRKY	Cluster-2623.23600	5744	XP_008242987.1	934	2.10E-97	PREDICTED: probable GMP synthase [glutamine-hydrolyzing] [Prunus mume]	XM_018968050	242	2.02E-120	PREDICTED: Juglans regia probable GMP synthase [glutamine-hydrolyzing] (LOC108993216), mRNA	PF19055//PF04931//PF03352//PF00558//PF06729//PF18608//PF03106//PF05793	ABC-2 type transporter//DNA polymerase phi//Methyladenine glycosylase//Vpu protein//Kinetochore component, CENP-R//XIAP-associated factor 1 C-terminal domain//WRKY DNA -binding domain//Transcription initiation factor IIF, alpha subunit (TFIIF-alpha)	GO:0006915//GO:0032968//GO:0019076//GO:0006284//GO:0034080//GO:0006367//GO:0032801//GO:0006355//GO:0006812	--	--
Cluster-2623.23600-2F	WRKY	WRKY	Cluster-2623.23600	5744	XP_008242987.1	934	2.10E-97	PREDICTED: probable GMP synthase [glutamine-hydrolyzing] [Prunus mume]	XM_018968050	242	2.02E-120	PREDICTED: Juglans regia probable GMP synthase [glutamine-hydrolyzing] (LOC108993216), mRNA	PF19055//PF04931//PF03352//PF00558//PF06729//PF18608//PF03106//PF05793	ABC-2 type transporter//DNA polymerase phi//Methyladenine glycosylase//Vpu protein//Kinetochore component, CENP-R//XIAP-associated factor 1 C-terminal domain//WRKY DNA -binding domain//Transcription initiation factor IIF, alpha subunit (TFIIF-alpha)	GO:0006915//GO:0032968//GO:0019076//GO:0006284//GO:0034080//GO:0006367//GO:0032801//GO:0006355//GO:0006812	--	--
Cluster-2623.23631-0R	AP2/ERF-ERF	AP2/ERF->AP2/ERF-ERF	Cluster-2623.23631	1589	XP_011076436.1	501	9.30E-48	ethylene-responsive transcription factor 5-like [Sesamum indicum]	XM_030607710	103	1.02E-43	PREDICTED: Syzygium oleosum ethylene-responsive transcription factor ERF105 (LOC115683247), mRNA	PF00847	AP2 domain	GO:0006355	--	--
Cluster-2623.23660-1F	HSF	HSF	Cluster-2623.23660	2203	RVX21372.1	836	1.80E-86	Heat shock factor protein HSF24 [Vitis vinifera]	XM_028258296	162	2.27E-76	PREDICTED: Camellia sinensis heat shock factor protein HSF24 (LOC114312113), mRNA	PF00170//PF00447//PF07412	bZIP transcription factor//HSF-type DNA-binding//Geminin	GO:0006275//GO:0006355	--	--
Cluster-2623.23751-1R	B3	B3->B3	Cluster-2623.23751	3547	PSS01042.1	196	4.80E-12	B3 domain-containing protein [Actinidia chinensis var. chinensis]	--	--	--	--	PF02362	B3 DNA binding domain	--	--	--
Cluster-2623.23751-2R	B3	B3->B3	Cluster-2623.23751	3547	PSS01042.1	196	4.80E-12	B3 domain-containing protein [Actinidia chinensis var. chinensis]	--	--	--	--	PF02362	B3 DNA binding domain	--	--	--
Cluster-2623.23811-1F	WRKY	WRKY	Cluster-2623.23811	1568	XP_021814046.1	224	1.20E-15	probable WRKY transcription factor 32 isoform X2 [Prunus avium]	XM_028223295	64	4.82E-22	PREDICTED: Camellia sinensis probable WRKY transcription factor 32 (LOC114280887), mRNA	PF03106	WRKY DNA -binding domain	GO:0006355	--	--
Cluster-2623.23811-2F	WRKY	WRKY	Cluster-2623.23811	1568	XP_021814046.1	224	1.20E-15	probable WRKY transcription factor 32 isoform X2 [Prunus avium]	XM_028223295	64	4.82E-22	PREDICTED: Camellia sinensis probable WRKY transcription factor 32 (LOC114280887), mRNA	PF03106	WRKY DNA -binding domain	GO:0006355	--	--
Cluster-2623.23813-0R	GRAS	GRAS	Cluster-2623.23813	3528	XP_023916981.1	1450	1.90E-157	scarecrow-like transcription factor PAT1 [Quercus suber]	XM_006469455	169	4.70E-80	PREDICTED: Citrus sinensis scarecrow-like protein 21 (LOC102612934), mRNA	PF00935//PF05393	Ribosomal protein L44//Human adenovirus early E3A glycoprotein	GO:0042254//GO:0006412	--	--
Cluster-2623.23830-2F	GARP-G2-like	GARP->GARP-G2-like	Cluster-2623.23830	2214	XP_010663129.1	642	5.80E-64	PREDICTED: probable transcription factor KAN2 isoform X1 [Vitis vinifera]	XM_023067754	130	1.40E-58	PREDICTED: Cucurbita moschata probable transcription factor KAN2 (LOC111431165), mRNA	PF06003	Survival motor neuron protein (SMN)	GO:0006397	--	--
Cluster-2623.23846-1F	C2H2	C2H2	Cluster-2623.23846	500	RVW60639.1	171	5.40E-10	hypothetical protein CK203_048902 [Vitis vinifera]	--	--	--	--	--	--	--	--	--
Cluster-2623.23857-2F	GRAS	GRAS	Cluster-2623.23857	497	XP_011042722.1	312	2.40E-26	PREDICTED: scarecrow-like protein 34 [Populus euphratica]	--	--	--	--	--	--	--	--	--
Cluster-2623.23858-0R	GRAS	GRAS	Cluster-2623.23858	716	XP_021716124.1	213	1.00E-14	scarecrow-like protein 30 [Chenopodium quinoa]	--	--	--	--	--	--	--	--	--
Cluster-2623.23880-0R	Whirly	Whirly	Cluster-2623.23880	5367	XP_018834183.1	673	3.60E-67	PREDICTED: single-stranded DNA-bindig protein WHY2, mitochondrial [Juglans regia]	XM_021803454	96	2.73E-39	PREDICTED: Hevea brasiliensis RING-H2 finger protein ATL7-like (LOC110649053), transcript variant X2, mRNA	PF12861//PF12906//PF08536//PF12678//PF00097	Anaphase-promoting complex subunit 11 RING-H2 finger//RING-variant domain//Whirly transcription factor//RING-H2 zinc finger domain//Zinc finger, C3HC4 type (RING finger)	GO:0006952//GO:0006355//GO:0031145	--	--
Cluster-2623.23903-0R	SWI/SNF-BAF60b	SWI/SNF-BAF60b	Cluster-2623.23903	2039	XP_006282479.2	246	4.40E-18	upstream activation factor subunit UAF30 isoform X1 [Capsella rubella]	XM_021752361	69	1.05E-24	PREDICTED: Manihot esculenta upstream activation factor subunit UAF30 (LOC110611843), transcript variant X3, mRNA	PF00216	Bacterial DNA-binding protein	--	--	--
Cluster-2623.23903-1R	SWI/SNF-BAF60b	SWI/SNF-BAF60b	Cluster-2623.23903	2039	XP_006282479.2	246	4.40E-18	upstream activation factor subunit UAF30 isoform X1 [Capsella rubella]	XM_021752361	69	1.05E-24	PREDICTED: Manihot esculenta upstream activation factor subunit UAF30 (LOC110611843), transcript variant X3, mRNA	PF00216	Bacterial DNA-binding protein	--	--	--
Cluster-2623.23958-1F	C3H	C3H	Cluster-2623.23958	5078	CBI40503.3	901	1.20E-93	unnamed protein product, partial [Vitis vinifera]	XM_016656459	206	1.83E-100	PREDICTED: Nicotiana tabacum zinc finger CCCH domain-containing protein 1-like (LOC107829014), mRNA	PF00076//PF00642//PF00097	RNA recognition motif. (a.k.a. RRM, RBD, or RNP domain)//Zinc finger C-x8-C-x5-C-x3-H type (and similar)//Zinc finger, C3HC4 type (RING finger)	--	KOG1813	Predicted E3 ubiquitin ligase
Cluster-2623.23960-1F	Trihelix	Trihelix	Cluster-2623.23960	7219	XP_023903719.1	367	1.50E-31	trihelix transcription factor ASIL2-like [Quercus suber]	--	--	--	--	PF03334	Na+/H+ antiporter subunit	GO:0098662	--	--
Cluster-2623.23967-1R	WRKY	WRKY	Cluster-2623.23967	1753	XP_010279056.1	485	7.30E-46	PREDICTED: WRKY transcription factor 22 [Nelumbo nucifera]	MN335873	207	1.74E-101	Santalum album WRKY transcription factor 63 mRNA, complete cds	PF03106	WRKY DNA -binding domain	GO:0006355	--	--
Cluster-2623.23971-1F	C3H	C3H	Cluster-2623.23971	4445	XP_024017167.1	876	8.50E-91	zinc finger CCCH domain-containing protein 64 [Morus notabilis]	XM_027212359	128	3.67E-57	PREDICTED: Coffea arabica zinc finger CCCH domain-containing protein 64 (LOC113693728), transcript variant X7, mRNA	PF02671//PF01230//PF00642	Paired amphipathic helix repeat//HIT domain//Zinc finger C-x8-C-x5-C-x3-H type (and similar)	GO:0006355	KOG2476	Uncharacterized conserved protein
Cluster-2623.23975-1R	SNF2	SNF2	Cluster-2623.23975	4003	XP_010657210.1	1699	2.80E-186	PREDICTED: DNA repair protein RAD16 [Vitis vinifera]	XM_031074364	419	0	PREDICTED: Quercus lobata DNA repair protein RAD16 (LOC115955945), mRNA	PF00176//PF12861//PF04851//PF07477//PF12678//PF00097	SNF2-related domain//Anaphase-promoting complex subunit 11 RING-H2 finger//Type III restriction enzyme, res subunit//Glycosyl hydrolase family 67 C-terminus//RING-H2 zinc finger domain//Zinc finger, C3HC4 type (RING finger)	GO:0031145//GO:0045493//GO:0005975	KOG1002	Nucleotide excision repair protein RAD16
Cluster-2623.23989-2R	FAR1	FAR1	Cluster-2623.23989	3910	XP_010660826.1	2037	1.80E-225	PREDICTED: protein FAR1-RELATED SEQUENCE 7-like [Vitis vinifera]	XM_010662524	334	9.86E-172	PREDICTED: Vitis vinifera protein FAR1-RELATED SEQUENCE 7-like (LOC100264645), mRNA	PF04434//PF00872	SWIM zinc finger//Transposase, Mutator family	GO:0006313	--	--
Cluster-2623.23993-1F	NF-X1	NF-X1	Cluster-2623.23993	4786	XP_002271239.1	2965	0.00E+00	PREDICTED: NF-X1-type zinc finger protein NFXL2 isoform X1 [Vitis vinifera]	XM_016021914	442	0	PREDICTED: Ziziphus jujuba NF-X1-type zinc finger protein NFXL2 (LOC107413863), mRNA	PF07757//PF07714//PF01422//PF03503//PF00069	Predicted AdoMet-dependent methyltransferase//Protein tyrosine and serine/threonine kinase//NF-X1 type zinc finger//Chlamydia cysteine-rich outer membrane protein 3//Protein kinase domain	GO:0006468	KOG1952	Transcription factor NF-X1, contains NFX-type Zn2+-binding and R3H domains
Cluster-2623.24071-2F	mTERF	mTERF	Cluster-2623.24071	367	PSS06243.1	299	5.60E-25	Transcription termination factor like [Actinidia chinensis var. chinensis]	--	--	--	--	PF02536	mTERF	GO:0006355	--	--
Cluster-2623.24072-0F	mTERF	mTERF	Cluster-2623.24072	7566	PNX92993.1	2317	1.20E-257	retrovirus-related Pol polyprotein from transposon TNT 1-94 [Trifolium pratense]	XM_024785587	63	8.52E-21	PREDICTED: Medicago truncatula uncharacterized mitochondrial protein AtMg00810-like (LOC112422525), transcript variant X1, mRNA	PF04940//PF02536//PF00665//PF06839//PF10541	Sensors of blue-light using FAD//mTERF//Integrase core domain//GRF zinc finger//Nuclear envelope localisation domain	GO:0015074//GO:0006355//GO:0007165	--	--
Cluster-2623.24077-2F	C2C2-Dof	C2C2->C2C2-Dof	Cluster-2623.24077	1644	PON99169.1	324	3.20E-27	Zinc finger, Dof-type [Trema orientale]	XM_030689507	118	4.85E-52	PREDICTED: Rhodamnia argentea dof zinc finger protein DOF1.6-like (LOC115751585), transcript variant X2, mRNA	PF02701//PF00320	Dof domain, zinc finger//GATA zinc finger	GO:0006355	--	--
Cluster-2623.2408-2R	HMG	HMG	Cluster-2623.2408	822	XP_010104978.1	190	5.50E-12	high mobility group B protein 6 [Morus notabilis]	XM_025745035	700	0	Tilletiopsis washingtonensis hypothetical protein (FA09DRAFT_358971), partial mRNA	--	--	--	KOG0381	HMG box-containing protein
Cluster-2623.24149-0R	C2H2	C2H2	Cluster-2623.24149	1177	NP_001235613.2	454	1.90E-42	scof-1 protein [Glycine max]	XM_018989086	55	3.62E-17	PREDICTED: Juglans regia zinc finger protein ZAT10-like (LOC109008851), mRNA	--	--	--	--	--
Cluster-2623.24176-0F	TRAF	TRAF	Cluster-2623.24176	4360	GAY68953.1	990	5.10E-104	hypothetical protein CUMW_268180 [Citrus unshiu]	--	--	--	--	PF00651//PF08465//PF06331//PF08506	BTB/POZ domain//Thymidine kinase from Herpesvirus C-terminal//Transcription factor TFIIH complex subunit Tfb5//Cse1	GO:0006230//GO:0006289//GO:0006367//GO:0006886//GO:0006206	--	--
Cluster-2623.24180-1F	bHLH	bHLH	Cluster-2623.24180	3306	XP_024924458.1	766	3.60E-78	transcription factor BIM2-like [Ziziphus jujuba]	XM_019221241	155	2.67E-72	PREDICTED: Vitis vinifera transcription factor BIM2 (LOC100246122), transcript variant X4, mRNA	PF17204//PF04281//PF02724//PF00010	Sid-5 family//Mitochondrial import receptor subunit Tom22//CDC45-like protein//Helix-loop-helix DNA-binding domain	GO:0006270//GO:0050658//GO:0035194//GO:0006886	--	--
Cluster-2623.24217-1F	SNF2	SNF2	Cluster-2623.24217	4265	XP_028071993.1	3506	0.00E+00	DNA repair protein RAD5B-like [Camellia sinensis]	XM_021435676	492	0	PREDICTED: Herrania umbratica DNA repair protein RAD5B (LOC110421944), mRNA	PF00097//PF00270//PF00176//PF12861//PF04851//PF08797	Zinc finger, C3HC4 type (RING finger)//DEAD/DEAH box helicase//SNF2-related domain//Anaphase-promoting complex subunit 11 RING-H2 finger//Type III restriction enzyme, res subunit//HIRAN domain	GO:0031145	KOG1001	Helicase-like transcription factor HLTF/DNA helicase RAD5, DEAD-box superfamily
Cluster-2623.24219-0R	GRAS	GRAS	Cluster-2623.24219	11272	XP_022746928.1	1768	8.00E-194	scarecrow-like protein 14 [Durio zibethinus]	XM_015726854	233	4.00E-115	PREDICTED: Ricinus communis scarecrow-like protein 14 (LOC8258390), transcript variant X5, mRNA	--	--	--	--	--
Cluster-2623.24219-1R	GRAS	GRAS	Cluster-2623.24219	11272	XP_022746928.1	1768	8.00E-194	scarecrow-like protein 14 [Durio zibethinus]	XM_015726854	233	4.00E-115	PREDICTED: Ricinus communis scarecrow-like protein 14 (LOC8258390), transcript variant X5, mRNA	--	--	--	--	--
Cluster-2623.24219-2R	GRAS	GRAS	Cluster-2623.24219	11272	XP_022746928.1	1768	8.00E-194	scarecrow-like protein 14 [Durio zibethinus]	XM_015726854	233	4.00E-115	PREDICTED: Ricinus communis scarecrow-like protein 14 (LOC8258390), transcript variant X5, mRNA	--	--	--	--	--
Cluster-2623.24225-2R	zf-HD	zf-HD	Cluster-2623.24225	1324	CDY20008.1	381	6.30E-34	BnaA09g02430D [Brassica napus]	XM_030657350	108	1.41E-46	PREDICTED: Rhodamnia argentea zinc-finger homeodomain protein 9-like (LOC115727182), mRNA	--	--	--	--	--
Cluster-2623.24258-1F	TUB	TUB	Cluster-2623.24258	4389	XP_021662648.1	999	4.60E-105	tubby-like F-box protein 8 isoform X1 [Hevea brasiliensis]	XM_021905340	223	5.61E-110	PREDICTED: Chenopodium quinoa tubby-like F-box protein 8 (LOC110725876), transcript variant X3, mRNA	PF12937//PF00646	F-box-like//F-box domain	--	--	--
Cluster-2623.24258-2F	TUB	TUB	Cluster-2623.24258	4389	XP_021662648.1	999	4.60E-105	tubby-like F-box protein 8 isoform X1 [Hevea brasiliensis]	XM_021905340	223	5.61E-110	PREDICTED: Chenopodium quinoa tubby-like F-box protein 8 (LOC110725876), transcript variant X3, mRNA	PF12937//PF00646	F-box-like//F-box domain	--	--	--
Cluster-2623.24274-0F	SNF2	SNF2	Cluster-2623.24274	4090	XP_028118658.1	3841	0.00E+00	probable ATP-dependent DNA helicase CHR12 isoform X1 [Camellia sinensis]	XM_010257654	815	0	PREDICTED: Nelumbo nucifera probable ATP-dependent DNA helicase CHR12 (LOC104596478), transcript variant X1, mRNA	PF08880//PF14619//PF04851//PF00176//PF11496	QLQ//Snf2-ATP coupling, chromatin remodelling complex//Type III restriction enzyme, res subunit//SNF2-related domain//Class II histone deacetylase complex subunits 2 and 3	GO:0006355//GO:0016575	KOG0386	Chromatin remodeling complex SWI/SNF, component SWI2 and related ATPases (DNA/RNA helicase superfamily)
Cluster-2623.24281-0F	HB-PHD	HB->HB-PHD	Cluster-2623.24281	3828	RVW49643.1	839	1.40E-86	Homeobox protein HAZ1 [Vitis vinifera]	--	--	--	--	PF00209//PF00046//PF05920	Sodium:neurotransmitter symporter family//Homeodomain//Homeobox KN domain	GO:0006355	--	--
Cluster-2623.24290-0F	B3	B3->B3	Cluster-2623.24290	4313	XP_003632397.1	727	1.60E-73	PREDICTED: B3 domain-containing transcription factor ABI3 isoform X2 [Vitis vinifera]	XM_021828264	120	9.97E-53	PREDICTED: Hevea brasiliensis B3 domain-containing transcription factor ABI3-like (LOC110667429), mRNA	PF02362//PF05699	B3 DNA binding domain//hAT family C-terminal dimerisation region	--	--	--
Cluster-2623.2440-0R	E2F-DP	E2F-DP	Cluster-2623.2440	1758	XP_002281897.1	603	1.50E-59	PREDICTED: E2F transcription factor-like E2FF isoform X2 [Vitis vinifera]	--	--	--	--	PF05206//PF02319	Methyltransferase TRM13//E2F/DP family winged-helix DNA-binding domain	GO:0008033//GO:0006355	KOG2578	Transcription factor E2F/dimerization partner (TDP)-like proteins
Cluster-2623.24413-0R	B3	B3->B3	Cluster-2623.24413	1832	XP_004306898.1	196	2.50E-12	PREDICTED: B3 domain-containing protein Os03g0212300-like [Fragaria vesca subsp. vesca]	--	--	--	--	PF02362	B3 DNA binding domain	--	--	--
Cluster-2623.24413-2R	B3	B3->B3	Cluster-2623.24413	1832	XP_004306898.1	196	2.50E-12	PREDICTED: B3 domain-containing protein Os03g0212300-like [Fragaria vesca subsp. vesca]	--	--	--	--	PF02362	B3 DNA binding domain	--	--	--
Cluster-2623.24414-2R	ARID	ARID	Cluster-2623.24414	3869	XP_010649336.1	776	2.90E-79	PREDICTED: AT-rich interactive domain-containing protein 5 [Vitis vinifera]	XM_028244274	216	3.85E-106	PREDICTED: Camellia sinensis AT-rich interactive domain-containing protein 6-like (LOC114299506), transcript variant X6, mRNA	PF01409//PF01388//PF13017	tRNA synthetases class II core domain (F)//ARID/BRIGHT DNA binding domain//piRNA pathway germ-plasm component	GO:0060964//GO:0006418//GO:0043039	KOG2744	DNA-binding proteins Bright/BRCAA1/RBP1 and related proteins containing BRIGHT domain
Cluster-2623.24481-1R	C2C2-GATA	C2C2->C2C2-GATA	Cluster-2623.24481	4994	CBI16323.3	495	1.40E-46	unnamed protein product, partial [Vitis vinifera]	XM_017771293	71	2.00E-25	PREDICTED: Gossypium arboreum GATA transcription factor 11-like (LOC108470085), transcript variant X2, mRNA	PF00320//PF09009	GATA zinc finger//Exotoxin A catalytic	GO:0006355	--	--
Cluster-2623.24502-2F	DDT	DDT	Cluster-2623.24502	3049	XP_024928809.1	1848	1.10E-203	DDT domain-containing protein DDB_G0282237 isoform X3 [Ziziphus jujuba]	XM_018863110	93	7.18E-38	PREDICTED: Eucalyptus grandis DDT domain-containing protein DDB_G0282237 (LOC104417977), transcript variant X4, mRNA	PF09949	Phosphatidate phosphatase APP1, catalytic domain	GO:0006687//GO:0009395//GO:0046486	KOG1245	Chromatin remodeling complex WSTF-ISWI, large subunit (contains heterochromatin localization, PHD and BROMO domains)
Cluster-2623.24532-1F	Jumonji	Jumonji	Cluster-2623.24532	2003	PSS24392.1	1980	3.70E-219	F-box protein [Actinidia chinensis var. chinensis]	XM_028224306	494	0	PREDICTED: Camellia sinensis F-box protein At5g06550 (LOC114281748), transcript variant X1, mRNA	PF12937//PF00646	F-box-like//F-box domain	--	KOG2130	Phosphatidylserine-specific receptor PtdSerR, contains JmjC domain
Cluster-2623.24537-2R	MADS-MIKC	MADS->MADS-MIKC	Cluster-2623.24537	2683	KDO83296.1	855	1.40E-88	hypothetical protein CISIN_1g025240mg [Citrus sinensis]	XM_024170053	187	3.51E-90	PREDICTED: Morus notabilis agamous-like MADS-box protein AGL15 (LOC21391339), mRNA	PF01486//PF03087//PF08990//PF00319//PF00727	K-box region//Protein BPS1//Erythronolide synthase docking domain//SRF-type transcription factor (DNA-binding and dimerisation domain)//Interleukin 4	GO:0048367//GO:0006355//GO:0006955//GO:0048364//GO:0007165//GO:0040007//GO:0008283	--	--
Cluster-2623.24606-1F	SBP	SBP	Cluster-2623.24606	1948	XP_010656129.1	668	4.90E-67	PREDICTED: squamosa promoter-binding-like protein 16 [Vitis vinifera]	XM_015716678	131	3.42E-59	PREDICTED: Ricinus communis squamosa promoter-binding-like protein 16 (LOC8286773), transcript variant X3, mRNA	PF03110	SBP domain	--	--	--
Cluster-2623.24608-2F	GRAS	GRAS	Cluster-2623.24608	6305	KRH23091.1	1036	3.40E-109	hypothetical protein GLYMA_13G337400 [Glycine max]	XM_027302681	39	1.56E-07	PREDICTED: Coffea eugenioides scarecrow-like protein 14 (LOC113760108), mRNA	PF11640//PF11629//PF00715	Telomere-length maintenance and DNA damage repair//C terminal SARAH domain of Mst1//Interleukin 2	GO:0008283//GO:0006955//GO:0009069//GO:0007165//GO:0040007//GO:0016310	--	--
Cluster-2623.24615-1F	HB-HD-ZIP	HB->HB-HD-ZIP	Cluster-2623.24615	3999	RVW23993.1	3767	0.00E+00	Homeobox-leucine zipper protein HOX32 [Vitis vinifera]	KJ451560	1240	0	Betula luminifera class III HD-Zip protein HDZ1 (HDZ1) mRNA, complete cds	PF00170//PF07716//PF00046//PF09696//PF07765//PF01852	bZIP transcription factor//Basic region leucine zipper//Homeodomain//Ctf8//KIP1-like protein//START domain	GO:0007064//GO:0006355	--	--
Cluster-2623.24647-0F	bHLH	bHLH	Cluster-2623.24647	3913	XP_021641448.1	1033	4.70E-109	transcription factor FAMA-like isoform X1 [Hevea brasiliensis]	XM_021949864	153	4.09E-71	PREDICTED: Prunus avium transcription factor FAMA (LOC110749685), transcript variant X4, mRNA	PF00010//PF03770//PF08335	Helix-loop-helix DNA-binding domain//Inositol polyphosphate kinase//GlnD PII-uridylyltransferase	GO:0032958	--	--
Cluster-2623.24652-0R	C2H2	C2H2	Cluster-2623.24652	2726	XP_011075201.1	813	1.10E-83	zinc finger protein WIP2 [Sesamum indicum]	XM_010248625	272	2.00E-137	PREDICTED: Nelumbo nucifera zinc finger protein WIP2-like (LOC104590092), mRNA	PF03153//PF11395	Transcription factor IIA, alpha/beta subunit//Betacoronavirus NS7B protein	GO:0006367	--	--
Cluster-2623.2472-0R	MYB-related	MYB->MYB-related	Cluster-2623.2472	1403	XP_023899957.1	241	1.20E-17	transcription factor MYB8-like [Quercus suber]	CP032248	54	1.56E-16	Gossypioides kirkii chromosome KI_06	--	--	--	--	--
Cluster-2623.24775-2R	MYB-related	MYB->MYB-related	Cluster-2623.24775	2242	XP_023873907.1	793	1.80E-81	uncharacterized protein LOC111986498 isoform X2 [Quercus suber]	--	--	--	--	--	--	--	--	--
Cluster-2623.24778-1R	bHLH	bHLH	Cluster-2623.24778	1981	EEF38013.1	779	6.70E-80	DNA binding protein, putative [Ricinus communis]	XM_010264465	151	2.65E-70	PREDICTED: Nelumbo nucifera transcription factor bHLH30-like (LOC104601203), mRNA	PF01353//PF00010//PF02921	Green fluorescent protein//Helix-loop-helix DNA-binding domain//Ubiquinol cytochrome reductase transmembrane region	GO:0008218//GO:0006118//GO:0006119	--	--
Cluster-2623.24797-2R	HB-HD-ZIP	HB->HB-HD-ZIP	Cluster-2623.24797	1807	ONI35214.1	548	3.70E-53	hypothetical protein PRUPE_1G523000 [Prunus persica]	XM_018998846	85	1.18E-33	PREDICTED: Juglans regia homeobox-leucine zipper protein ATHB-6-like (LOC109016433), partial mRNA	PF05920//PF00046//PF02183	Homeobox KN domain//Homeodomain//Homeobox associated leucine zipper	GO:0006355	--	--
Cluster-2623.24818-0F	WRKY	WRKY	Cluster-2623.24818	8727	GAY37693.1	2179	1.40E-241	hypothetical protein CUMW_031020 [Citrus unshiu]	XM_010646242	674	0	PREDICTED: Vitis vinifera chloride channel ClC2 (LOC100266917), transcript variant X2, mRNA	PF07740//PF00654//PF03106	Ion channel inhibitory toxin//Voltage gated chloride channel//WRKY DNA -binding domain	GO:0006821//GO:0055085//GO:0006810//GO:0006355	--	--
Cluster-2623.24838-2R	DDT	DDT	Cluster-2623.24838	3705	XP_028055344.1	950	1.90E-99	DDT domain-containing protein DDR4-like [Camellia sinensis]	XM_002266311	307	9.54E-157	PREDICTED: Vitis vinifera DDT domain-containing protein DDR4 (LOC100243405), mRNA	--	--	--	--	--
Cluster-2623.24869-2R	GRAS	GRAS	Cluster-2623.24869	2860	EOY18045.1	1428	5.40E-155	GRAS family transcription factor isoform 1 [Theobroma cacao]	--	--	--	--	PF02485	Core-2/I-Branching enzyme	--	--	--
Cluster-2623.2488-2F	bHLH	bHLH	Cluster-2623.2488	1314	XP_010661301.1	737	3.30E-75	PREDICTED: transcription factor bHLH91 [Vitis vinifera]	--	--	--	--	PF00010	Helix-loop-helix DNA-binding domain	--	--	--
Cluster-2623.24893-2F	C2C2-GATA	C2C2->C2C2-GATA	Cluster-2623.24893	2062	XP_018826890.1	721	3.70E-73	PREDICTED: GATA transcription factor 24-like [Juglans regia]	XM_018971346	135	2.17E-61	PREDICTED: Juglans regia GATA transcription factor 24-like (LOC108995730), transcript variant X4, mRNA	PF06203//PF00320//PF02701	CCT motif//GATA zinc finger//Dof domain, zinc finger	GO:0006355	--	--
Cluster-2623.24923-0F	mTERF	mTERF	Cluster-2623.24923	3753	XP_009374608.1	422	3.20E-38	PREDICTED: transcription termination factor MTERF6, chloroplastic/mitochondrial-like [Pyrus x bretschneideri]	--	--	--	--	PF02536	mTERF	GO:0006355	--	--
Cluster-2623.24923-2F	mTERF	mTERF	Cluster-2623.24923	3753	XP_009374608.1	422	3.20E-38	PREDICTED: transcription termination factor MTERF6, chloroplastic/mitochondrial-like [Pyrus x bretschneideri]	--	--	--	--	PF02536	mTERF	GO:0006355	--	--
Cluster-2623.24935-0R	BSD	BSD	Cluster-2623.24935	2750	XP_010644655.1	1016	3.10E-107	PREDICTED: probable RNA polymerase II transcription factor B subunit 1-1 isoform X2 [Vitis vinifera]	--	--	--	--	--	--	--	KOG2074	RNA polymerase II transcription initiation/nucleotide excision repair factor TFIIH, subunit TFB1
Cluster-2623.24958-1R	GRAS	GRAS	Cluster-2623.24958	818	XP_002280765.1	952	2.40E-100	PREDICTED: scarecrow-like protein 14 [Vitis vinifera]	XM_025071743	79	1.13E-30	PREDICTED: Ziziphus jujuba scarecrow-like protein 14 (LOC107413462), mRNA	--	--	--	--	--
Cluster-2623.24996-1R	HB-BELL	HB->HB-BELL	Cluster-2623.24996	2875	XP_021636579.1	1095	2.20E-116	BEL1-like homeodomain protein 11 [Hevea brasiliensis]	XM_016047089	194	4.84E-94	PREDICTED: Ziziphus jujuba BEL1-like homeodomain protein 11 (LOC107435472), mRNA	PF15141//PF00046//PF05920	Ubiquinol-cytochrome-c reductase complex assembly factor 3//Homeodomain//Homeobox KN domain	GO:0034551//GO:0006355	--	--
Cluster-2623.25044-0R	C3H	C3H	Cluster-2623.25044	7141	XP_019052712.1	737	1.80E-74	PREDICTED: zinc finger CCCH domain-containing protein 5 [Nelumbo nucifera]	XM_031099631	256	4.14E-128	PREDICTED: Quercus lobata zinc finger CCCH domain-containing protein 5 (LOC115977641), transcript variant X2, mRNA	PF09507//PF00642//PF00076//PF03977	DNA polymerase subunit Cdc27//Zinc finger C-x8-C-x5-C-x3-H type (and similar)//RNA recognition motif. (a.k.a. RRM, RBD, or RNP domain)//Na+-transporting oxaloacetate decarboxylase beta subunit	GO:0006814//GO:0006260	KOG2202	U2 snRNP splicing factor, small subunit, and related proteins
Cluster-2623.25044-2R	C3H	C3H	Cluster-2623.25044	7141	XP_019052712.1	737	1.80E-74	PREDICTED: zinc finger CCCH domain-containing protein 5 [Nelumbo nucifera]	XM_031099631	256	4.14E-128	PREDICTED: Quercus lobata zinc finger CCCH domain-containing protein 5 (LOC115977641), transcript variant X2, mRNA	PF09507//PF00642//PF00076//PF03977	DNA polymerase subunit Cdc27//Zinc finger C-x8-C-x5-C-x3-H type (and similar)//RNA recognition motif. (a.k.a. RRM, RBD, or RNP domain)//Na+-transporting oxaloacetate decarboxylase beta subunit	GO:0006814//GO:0006260	KOG2202	U2 snRNP splicing factor, small subunit, and related proteins
Cluster-2623.25135-1F	C2C2-GATA	C2C2->C2C2-GATA	Cluster-2623.25135	1563	XP_010249552.1	638	1.20E-63	PREDICTED: GATA transcription factor 12 [Nelumbo nucifera]	XM_024320101	107	6.00E-46	PREDICTED: Rosa chinensis GATA transcription factor 4-like (LOC112181714), mRNA	PF00320	GATA zinc finger	GO:0006355	--	--
Cluster-2623.2524-1R	AP2/ERF-ERF	AP2/ERF->AP2/ERF-ERF	Cluster-2623.2524	961	XP_028060423.1	348	3.10E-30	ethylene-responsive transcription factor ERF109-like [Camellia sinensis]	XM_002282133	92	7.94E-38	PREDICTED: Vitis vinifera ethylene-responsive transcription factor ERF109 (LOC100260566), mRNA	PF00847	AP2 domain	GO:0006355	--	--
Cluster-2623.25244-2R	MYB	MYB->MYB	Cluster-2623.25244	1771	PWA35588.1	462	3.40E-43	transcription factor GAMYB [Artemisia annua]	XM_018978191	147	3.96E-68	PREDICTED: Juglans regia transcription factor GAMYB-like (LOC109001069), transcript variant X2, mRNA	PF09111	SLIDE	GO:0006338	--	--
Cluster-2623.25263-2R	AP2/ERF-ERF	AP2/ERF->AP2/ERF-ERF	Cluster-2623.25263	2895	CAN69265.1	345	2.10E-29	hypothetical protein VITISV_040483 [Vitis vinifera]	XM_028256581	68	5.38E-24	PREDICTED: Camellia sinensis ethylene-responsive transcription factor 5-like (LOC114310537), mRNA	PF00847//PF08015	AP2 domain//Fungal mating-type pheromone	GO:0007165//GO:0006355	--	--
Cluster-2623.2527-0F	PLATZ	PLATZ	Cluster-2623.2527	990	XP_002533942.1	804	4.20E-83	uncharacterized protein LOC8263599 isoform X1 [Ricinus communis]	XM_011037175	141	4.72E-65	PREDICTED: Populus euphratica uncharacterized LOC105133261 (LOC105133261), transcript variant X2, mRNA	PF00643	B-box zinc finger	--	--	--
Cluster-2623.2530-1F	Rcd1-like	Rcd1-like	Cluster-2623.2530	3183	RZR77029.1	483	2.30E-45	hypothetical protein BHM03_00001978, partial [Ensete ventricosum]	--	--	--	--	--	--	--	KOG3036	Protein involved in cell differentiation/sexual development
Cluster-2623.2531-2R	NAC	NAC	Cluster-2623.2531	1775	XP_021812507.1	1107	5.60E-118	NAC domain-containing protein 100 [Prunus avium]	XM_024328884	238	1.03E-118	PREDICTED: Rosa chinensis NAC domain-containing protein 92-like (LOC112189539), mRNA	PF02365	No apical meristem (NAM) protein	GO:0006355	--	--
Cluster-2623.25327-0F	HB-BELL	HB->HB-BELL	Cluster-2623.25327	2762	XP_023903261.1	1030	7.40E-109	BEL1-like homeodomain protein 7 isoform X1 [Quercus suber]	XM_019853368	114	1.38E-49	PREDICTED: Elaeis guineensis BEL1-like homeodomain protein 7 (LOC105053454), transcript variant X3, mRNA	PF00046//PF05920	Homeodomain//Homeobox KN domain	GO:0006355	--	--
Cluster-2623.25334-0F	MYB-related	MYB->MYB-related	Cluster-2623.25334	2628	XP_002268328.1	576	3.10E-56	PREDICTED: uncharacterized protein LOC100263099 [Vitis vinifera]	--	--	--	--	PF00439//PF09111	Bromodomain//SLIDE	GO:0006338	--	--
Cluster-2623.25398-2R	FAR1	FAR1	Cluster-2623.25398	2512	XP_020254005.1	1161	4.30E-124	uncharacterized protein LOC109831077 [Asparagus officinalis]	--	--	--	--	--	--	--	--	--
Cluster-2623.25437-0F	C2C2-Dof	C2C2->C2C2-Dof	Cluster-2623.25437	2369	RVW14493.1	668	6.00E-67	Dof zinc finger protein DOF4.6 [Vitis vinifera]	XM_002262667	120	5.44E-53	PREDICTED: Vitis vinifera dof zinc finger protein DOF4.6 (LOC100266812), mRNA	PF02701	Dof domain, zinc finger	GO:0006355	--	--
Cluster-2623.25622-2F	C2C2-Dof	C2C2->C2C2-Dof	Cluster-2623.25622	3218	XP_023922037.1	563	1.20E-54	dof zinc finger protein DOF1.4-like [Quercus suber]	XM_023662964	105	1.62E-44	PREDICTED: Cucurbita pepo subsp. pepo dof zinc finger protein DOF1.4-like (LOC111782157), mRNA	PF02701	Dof domain, zinc finger	GO:0006355	--	--
Cluster-2623.25677-0R	mTERF	mTERF	Cluster-2623.25677	1775	XP_019076516.1	628	1.90E-62	PREDICTED: transcription termination factor MTERF15, mitochondrial-like [Vitis vinifera]	--	--	--	--	PF02536	mTERF	GO:0006355	--	--
Cluster-2623.25726-1R	mTERF	mTERF	Cluster-2623.25726	1401	XP_011033588.1	599	3.50E-59	PREDICTED: uncharacterized protein LOC105132030 [Populus euphratica]	XM_024338550	51	7.24E-15	PREDICTED: Rosa chinensis transcription termination factor MTEF18, mitochondrial-like (LOC112197738), transcript variant X2, mRNA	PF02547//PF02536	Queuosine biosynthesis protein//mTERF	GO:0006355	--	--
Cluster-2623.25811-2F	FAR1	FAR1	Cluster-2623.25811	4248	XP_019077920.1	2831	0.00E+00	PREDICTED: protein FAR1-RELATED SEQUENCE 6 [Vitis vinifera]	XM_019222376	707	0	PREDICTED: Vitis vinifera protein FAR1-RELATED SEQUENCE 6 (LOC100853055), transcript variant X5, mRNA	PF04434	SWIM zinc finger	--	--	--
Cluster-2623.25812-2R	FAR1	FAR1	Cluster-2623.25812	8021	XP_010649051.1	2331	3.00E-259	PREDICTED: uncharacterized protein LOC100245755 isoform X1 [Vitis vinifera]	XM_002276052	708	0	PREDICTED: Vitis vinifera bifunctional purine biosynthesis protein PurH (LOC100245755), transcript variant X2, mRNA	PF13516//PF00872//PF04434//PF01808//PF06687//PF00727	Leucine Rich repeat//Transposase, Mutator family//SWIM zinc finger//AICARFT/IMPCHase bienzyme//SUR7/PalI family//Interleukin 4	GO:0007165//GO:0040007//GO:0006807//GO:0006144//GO:0008283//GO:0006313//GO:0006955//GO:0006164	--	--
Cluster-2623.25827-0F	SNF2	SNF2	Cluster-2623.25827	2886	XP_019081447.1	2064	9.70E-229	PREDICTED: SNF2 domain-containing protein CLASSY 3-like [Vitis vinifera]	XM_021985661	65	2.49E-22	PREDICTED: Spinacia oleracea SNF2 domain-containing protein CLASSY 4-like (LOC110781501), mRNA	PF00176//PF04851//PF00556	SNF2-related domain//Type III restriction enzyme, res subunit//Antenna complex alpha/beta subunit	GO:0006118//GO:0019684	KOG0390	DNA repair protein, SNF2 family
Cluster-2623.25978-1R	Tify	Tify	Cluster-2623.25978	2018	RVX20742.1	216	1.30E-14	Protein TIFY 4B [Vitis vinifera]	--	--	--	--	--	--	--	--	--
Cluster-2623.26003-1R	C2H2	C2H2	Cluster-2623.26003	2117	XP_002284394.3	311	1.30E-25	PREDICTED: uncharacterized protein LOC100257501 [Vitis vinifera]	AM458910	62	8.48E-21	Vitis vinifera contig VV78X155601.5, whole genome shotgun sequence	PF14369	zinc-ribbon	--	--	--
Cluster-2623.26026-1R	MYB-related	MYB->MYB-related	Cluster-2623.26026	1573	XP_027360323.1	415	8.60E-38	transcription factor MYB8-like [Abrus precatorius]	XM_029092541	77	2.87E-29	PREDICTED: Malus domestica myb-related protein 308-like (LOC114820999), mRNA	--	--	--	--	--
Cluster-2623.2607-0F	MYB	MYB->MYB	Cluster-2623.2607	726	OMO88792.1	585	7.70E-58	hypothetical protein COLO4_20075 [Corchorus olitorius]	XM_022864210	135	7.40E-62	PREDICTED: Durio zibethinus transcription factor CSA-like (LOC111277793), mRNA	--	--	--	--	--
Cluster-2623.26169-0F	MYB-related	MYB->MYB-related	Cluster-2623.26169	6198	XP_028059086.1	2983	0.00E+00	DNA mismatch repair protein MLH1-like [Camellia sinensis]	XM_031096375	773	0	PREDICTED: Quercus lobata DNA mismatch repair protein MLH1 (LOC115975553), transcript variant X1, mRNA	PF11910//PF01119//PF02112//PF09111	Cyanobacterial and plant NDH-1 subunit O//DNA mismatch repair protein, C-terminal domain//cAMP phosphodiesterases class-II//SLIDE	GO:0006338//GO:0006118//GO:0006298//GO:0006198	KOG1979	DNA mismatch repair protein - MLH1 family
Cluster-2623.26169-1F	MYB-related	MYB->MYB-related	Cluster-2623.26169	6198	XP_028059086.1	2983	0.00E+00	DNA mismatch repair protein MLH1-like [Camellia sinensis]	XM_031096375	773	0	PREDICTED: Quercus lobata DNA mismatch repair protein MLH1 (LOC115975553), transcript variant X1, mRNA	PF11910//PF01119//PF02112//PF09111	Cyanobacterial and plant NDH-1 subunit O//DNA mismatch repair protein, C-terminal domain//cAMP phosphodiesterases class-II//SLIDE	GO:0006338//GO:0006118//GO:0006298//GO:0006198	KOG1979	DNA mismatch repair protein - MLH1 family
Cluster-2623.26171-1F	bZIP	bZIP	Cluster-2623.26171	2115	XP_002285820.1	1080	9.00E-115	PREDICTED: transcription factor TGA4 [Vitis vinifera]	XM_030671776	106	2.94E-45	PREDICTED: Rhodamnia argentea transcription factor TGA4-like (LOC115738957), mRNA	PF14144//PF03131//PF07716//PF00170//PF05817//PF01632	Seed dormancy control//bZIP Maf transcription factor//Basic region leucine zipper//bZIP transcription factor//Oligosaccharyltransferase subunit Ribophorin II//Ribosomal protein L35	GO:0006351//GO:0006412//GO:0042254//GO:0006355//GO:0006487	--	--
Cluster-2623.26195-0R	GRAS	GRAS	Cluster-2623.26195	806	PON75566.1	435	2.10E-40	GRAS transcription factor [Parasponia andersonii]	CP039347	57	1.89E-18	Vigna unguiculata cultivar Xiabao 2 chromosome Vu11	--	--	--	--	--
Cluster-2623.2627-1R	C2H2	C2H2	Cluster-2623.2627	2648	XP_023875140.1	924	1.40E-96	B lymphocyte-induced maturation protein 1 homolog [Quercus suber]	XM_018533444	2088	0	Alternaria alternata hypothetical protein mRNA	PF01363	FYVE zinc finger	--	--	--
Cluster-2623.26311-0R	GRAS	GRAS	Cluster-2623.26311	1220	PIN25317.1	331	3.70E-28	hypothetical protein CDL12_01946 [Handroanthus impetiginosus]	--	--	--	--	PF12590	Acyl-ATP thioesterase	--	--	--
Cluster-2623.26640-0R	MADS-M-type	MADS->MADS-M-type	Cluster-2623.26640	1427	XP_018720723.1	146	1.20E-06	PREDICTED: MADS-box transcription factor 47-like [Eucalyptus grandis]	--	--	--	--	PF00319	SRF-type transcription factor (DNA-binding and dimerisation domain)	--	--	--
Cluster-2623.26655-0F	bHLH	bHLH	Cluster-2623.26655	4154	XP_017969531.1	1477	1.60E-160	PREDICTED: transcription factor bHLH3 [Theobroma cacao]	KU933615	225	4.10E-111	Vaccinium corymbosum transcription factor BHLH001 mRNA, partial cds	PF00010	Helix-loop-helix DNA-binding domain	--	--	--
Cluster-2623.26682-2F	HSF	HSF	Cluster-2623.26682	573	PON39666.1	371	4.00E-33	Heat shock transcription factor [Trema orientale]	XM_016042066	113	9.77E-50	PREDICTED: Ziziphus jujuba heat shock factor protein HSF8 (LOC107431185), mRNA	PF00447	HSF-type DNA-binding	GO:0006355	--	--
Cluster-2623.26683-1F	HSF	HSF	Cluster-2623.26683	2406	RVW32682.1	329	1.20E-27	Transposon TX1 uncharacterized 149 kDa protein [Vitis vinifera]	CP018164	58	1.62E-18	Oryza sativa Indica Group cultivar Shuhui498 chromosome 8 sequence	PF00447//PF02590	HSF-type DNA-binding//Predicted SPOUT methyltransferase	GO:0006355//GO:0006364	--	--
Cluster-2623.26690-2R	bZIP	bZIP	Cluster-2623.26690	2016	XP_002275912.1	829	1.10E-85	PREDICTED: basic leucine zipper 61 [Vitis vinifera]	XM_031072704	168	9.58E-80	PREDICTED: Quercus lobata basic leucine zipper 61 (LOC115954773), mRNA	PF06156//PF03131//PF07716//PF00170	Initiation control protein YabA//bZIP Maf transcription factor//Basic region leucine zipper//bZIP transcription factor	GO:0006355//GO:0006260	--	--
[truncated: 548 more rows]
