# Supplementary material for: Transcriptome Analysis of Developmental Gene Expression in Thesium chinense Turcz
Source: Plants (Basel). 2025 Aug 16;14(16):2549. doi: 10.3390/plants14162549 (PMC12389193; doi:10.3390/plants14162549)
Supplement: Supplementary file 1 [file plants-14-02549-s001.zip › Table S6.xlsx]

## Sheet: Table S6
Gene Name	Primer
TT5-F	CGTGTGCTCTCTAGGTCCCTTTGAA
TT5-R	CCAGGTGGGAAGTTCTGATCCTTGAA
CYP98A3-F	ACTATGTGAAGGTGCGGAAGGTGT
CYP98A3-R	AATGCCAGCCTCGTGATGTTGTTG
TT4-F	ATTAGACATGGTGAACGTGGAGGAGG
TT4-R	TACTCTCACTCTTGGTGATGCGGAAG
CHIL-F	CTCATCTCTGCTCCAGTGGACAAGTT
CHIL-R	TTCTCCAGCTCCTCTTCCTCCTCAT
HCT-F	CCCGACGACCAAGACACGAAGAT
HCT-R	TGTCCATCCGCACCAACGAATCA
2OG-F	TCTCTTCTCGTGCCTTGTGTCCAG
2OG-R	TGCATGGAGTGTGGAGATAACAACCT
18SrRNA-F	CCATAAACGATGCCGACC
18SrRNA-R	TTGCGACCATACTCCCCC
